# Supplementary material for: Revision of the subfamily Opiinae (Hymenoptera, Braconidae) from Hunan (China), including thirty-six new species and two new genera
Source: Zookeys. 2013 Feb 13;(268):1–186. doi: 10.3897/zookeys.268.4071 (PMC3592199; doi:10.3897/zookeys.268.4071)
Supplement: XML Treatment for Opiinae [file zookeys.268.4071-treatment1.xml]

<!DOCTYPE tp:taxon-treatment
  PUBLIC "-//TaxonX//DTD Taxonomic Treatment Publishing DTD v0 20100105//EN" "tax-treatment-NSO.dtd">
<tp:taxon-treatment xmlns:tp="http://www.plazi.org/taxpub"><tp:treatment-meta><mixed-citation publication-type="journal"><person-group><name><surname>Li</surname><given-names>Xi-Ying</given-names></name><name><surname>van Achterberg</surname><given-names>Cornelis</given-names></name><name><surname>Tan</surname><given-names>Ji-Cai</given-names></name></person-group><article-title>Revision of the subfamily Opiinae (Hymenoptera, Braconidae) from Hunan (China), including thirty-six new species and two new genera</article-title><source>Zookeys</source><day>13</day><month>2</month><year>2013</year><volume>2013</volume><issue>268</issue><fpage>1</fpage><lpage>186</lpage><pub-id pub-id-type="doi">10.3897/zookeys.268.4071</pub-id></mixed-citation></tp:treatment-meta><tp:nomenclature><label>Subfamily</label><tp:taxon-name>
                            <tp:taxon-name-part taxon-name-part-type="genus">Opiinae</tp:taxon-name-part>
                        </tp:taxon-name><tp:taxon-authority>Blanchard, 1845</tp:taxon-authority><tp:nomenclature-citation-list><tp:nomenclature-citation><tp:taxon-name>Opiites</tp:taxon-name><comment> Blanchard, 1845: 157.</comment></tp:nomenclature-citation><tp:nomenclature-citation><tp:taxon-name>Opioidae</tp:taxon-name><comment> Foerster, 1862: 258.</comment></tp:nomenclature-citation><tp:nomenclature-citation><tp:taxon-name>Baeocentrini</tp:taxon-name><comment> Fahringer, 1928: 8.</comment></tp:nomenclature-citation><tp:nomenclature-citation><tp:taxon-name>Ademonini</tp:taxon-name><comment> Fischer, 1964: 207.</comment></tp:nomenclature-citation><tp:nomenclature-citation><tp:taxon-name>Biosterina</tp:taxon-name><comment> Fischer, 1970: 85.</comment></tp:nomenclature-citation><tp:nomenclature-citation><tp:taxon-name>Coleopiina</tp:taxon-name><comment> Fischer, 1970: 85.</comment></tp:nomenclature-citation><tp:nomenclature-citation><tp:taxon-name>Pokomandyina</tp:taxon-name><comment> Fischer, 1970: 87.</comment></tp:nomenclature-citation><tp:nomenclature-citation><tp:taxon-name>Desmiostomatini</tp:taxon-name><comment> Fischer, 1972b: 59.</comment></tp:nomenclature-citation><tp:nomenclature-citation><tp:taxon-name>Bitomina</tp:taxon-name><comment> Fischer, 1982: 29 (unavailable name).</comment></tp:nomenclature-citation></tp:nomenclature-citation-list></tp:nomenclature><tp:treatment-sec sec-type="Diagnosis"><title>Diagnosis.</title><p>Prepectal carina absent (but partly developed in <italic><tp:taxon-name>Ademon</tp:taxon-name></italic>); posterior flange of propleuron present; maxillary palp with 6 segments and labial palp with 4 segments; hypoclypeal depression present or absent, if present then shallow, medio-ventral rim of clypeus near level of upper condyli of mandible; ventral part of clypeus not part of the hypoclypeal depression; labrum flat or weakly concave and glabrous, rarely distinctly concave; occipital carina usually present laterally, but nearly always widely interrupted medio-dorsally; notauli often largely absent on mesoscutal disc, often with a medio-posterior depression (or “mid-pit”, but sometimes groove-like); pronope absent to very large, round or slit-like; vein M+CU1 of fore wing largely unsclerotized (only pigmented and not tubular); if completely tubular and fully sclerotized then laterope of first metasomal tergite distinct; fore tibia without row of pegs or spines, but sometimes bristly setose; dorsope of first metasomal tergite absent or present; first tergite with or without convex lateral parts and movably connected to second tergite; second tergite without transverse elevated area and usually with pair of oblique depressions basally and similarly or more strongly sclerotized than its epipleuron; ovipositor usually short (hardly or not protruding beyond apex of metasoma) in parasitoids of mining larvae and well protruding in parasitoids of larvae in fruits.</p></tp:treatment-sec><tp:treatment-sec sec-type="Biology"><title>Biology.</title><p>Koinobiont endoparasitoids of <tp:taxon-name>Diptera</tp:taxon-name>-Cyclorrhapha: <tp:taxon-name>Agromyzidae</tp:taxon-name> (including <italic><tp:taxon-name>Phytobia</tp:taxon-name></italic> species in woody branches), <tp:taxon-name>Anthomyiidae</tp:taxon-name> (<italic><tp:taxon-name>Pegomya</tp:taxon-name></italic> species), <tp:taxon-name>Drosophilidae</tp:taxon-name>, <tp:taxon-name>Psilidae</tp:taxon-name> (<italic><tp:taxon-name>Chyliza</tp:taxon-name></italic> species in galls), <tp:taxon-name>Lonchaeidae</tp:taxon-name>, <tp:taxon-name>Ephydridae</tp:taxon-name> (<italic><tp:taxon-name>Hydrellia</tp:taxon-name></italic> species in waterplants), <tp:taxon-name>Scathophagidae</tp:taxon-name> (<italic><tp:taxon-name>Chylizosoma</tp:taxon-name></italic> and <italic><tp:taxon-name>Cleigastra</tp:taxon-name></italic> species) and <tp:taxon-name>Tephritidae</tp:taxon-name>. Some species are used for biocontrol, e.g. <italic><tp:taxon-name>Psyttalia</tp:taxon-name></italic> and <italic><tp:taxon-name>Utetes</tp:taxon-name></italic> species against <italic><tp:taxon-name>Ceratitis capitata</tp:taxon-name></italic> Wiedemann and <italic><tp:taxon-name>Opius pallipes</tp:taxon-name></italic> Wesmael against leaf miners in greenhouses, but several others have a high potential for biocontrol.</p></tp:treatment-sec><tp:treatment-sec sec-type="Distribution"><title>Distribution.</title><p>Cosmopolitan; frequently collected.</p><!--PageBreak--></tp:treatment-sec><tp:treatment-sec sec-type="Key to genera and species of the subfamily Opiinae from Hunan"><title>Key to genera and species of the subfamily <tp:taxon-name>Opiinae</tp:taxon-name> from Hunan</title><table-wrap content-type="key" position="anchor" orientation="portrait"><table><tbody><tr><td rowspan="1" colspan="1">1</td><td rowspan="1" colspan="1">Marginal cell of fore wing open apically (<xref ref-type="fig" rid="F31">Fig. 96</xref>); veins m-cu and r-m of fore wing absent (<xref ref-type="fig" rid="F31">Fig. 96</xref>); occipital carina largely absent (<xref ref-type="fig" rid="F31">Fig. 97</xref>); genus <italic><tp:taxon-name>Indiopius</tp:taxon-name></italic> Fischer, 1966</td><td rowspan="1" colspan="1"><italic><tp:taxon-name>Indiopius chenae</tp:taxon-name></italic> sp. n.</td></tr><tr><td rowspan="1" colspan="1">–</td><td rowspan="1" colspan="1">Marginal cell of fore wing closed apically (<xref ref-type="fig" rid="F14">Figs 14</xref>, <xref ref-type="fig" rid="F21">146</xref>, <xref ref-type="fig" rid="F84">364</xref>); veins m-cu and r-m of fore wing present (<xref ref-type="fig" rid="F14">Figs 14</xref>, <xref ref-type="fig" rid="F41">146</xref>); occipital carina present laterally, at least behind lower half of eyes (<xref ref-type="fig" rid="F14">Figs 20</xref>, <xref ref-type="fig" rid="F41">147</xref>, <xref ref-type="fig" rid="F41">149</xref>)</td><td rowspan="1" colspan="1">2</td></tr><tr><td rowspan="1" colspan="1">2</td><td rowspan="1" colspan="1">Second metasomal tergite distinctly (1.3–2.1 times) longer than third tergite and bordered posteriorly by a crenulate second metasomal suture (<xref ref-type="fig" rid="F94">Fig. 421</xref>); third tergite with sharp lateral crease (<xref ref-type="fig" rid="F93">Fig. 417</xref>); genus <italic><tp:taxon-name>Orientopius</tp:taxon-name></italic>Fischer, 1966</td><td rowspan="1" colspan="1"><italic><tp:taxon-name>Orientopius punctatus</tp:taxon-name></italic> van Achterberg &amp; Li, 2012</td></tr><tr><td rowspan="1" colspan="1">–</td><td rowspan="1" colspan="1">Second tergite about as long as third tergite (<xref ref-type="fig" rid="F14">Figs 16</xref>, <xref ref-type="fig" rid="F17">32</xref>, <xref ref-type="fig" rid="F26">76</xref>) and if longer then without a crenulate second metasomal suture posteriorly (cf. <xref ref-type="fig" rid="F26">Fig. 76</xref>); third tergite without sharp lateral crease (<xref ref-type="fig" rid="F25">Figs 73</xref>, <xref ref-type="fig" rid="F32">105</xref>)</td><td rowspan="1" colspan="1">3</td></tr><tr><td rowspan="1" colspan="1">3</td><td rowspan="1" colspan="1">Inner side of hind tibia with a more or less oblique fine carinula baso-laterally (<xref ref-type="fig" rid="F18">Figs 39</xref>, <xref ref-type="fig" rid="F20">47</xref>, <xref ref-type="fig" rid="F22">59</xref>, <xref ref-type="fig" rid="F35">123</xref>, <xref ref-type="fig" rid="F86">378</xref>); propodeum often with medio-longitudinal carina anteriorly (<xref ref-type="fig" rid="F18">Figs 35</xref>, <xref ref-type="fig" rid="F20">44</xref>, <xref ref-type="fig" rid="F22">55, 56</xref>, <xref ref-type="fig" rid="F86">383</xref>); [vein 3-SR of fore wing slightly curved; malar suture absent; pronotum short and vertical; medio-posterior depression of mesoscutum absent or small; precoxal sulcus narrowly crenulate; clypeus obtuse ventrally]</td><td rowspan="1" colspan="1">4</td></tr><tr><td rowspan="1" colspan="1">–</td><td rowspan="1" colspan="1">Inner side of hind tibia without a carinula baso-laterally (<xref ref-type="fig" rid="F48">Figs 186</xref>, <xref ref-type="fig" rid="F49">190</xref>); propodeum usually without medio-longitudinal carina (<xref ref-type="fig" rid="F14">Figs 16</xref>, <xref ref-type="fig" rid="F51">199</xref>, <xref ref-type="fig" rid="F61">249</xref>)</td><td rowspan="1" colspan="1">9</td></tr><tr><td rowspan="1" colspan="1">4</td><td rowspan="1" colspan="1">Clypeus obtuse and slightly concave ventrally (<xref ref-type="fig" rid="F18">Figs 38</xref>, <xref ref-type="fig" rid="F20">48</xref>, <xref ref-type="fig" rid="F22">58</xref>); posterior face of propodeum with areolation (<xref ref-type="fig" rid="F20">Figs 44</xref>, <xref ref-type="fig" rid="F22">56</xref>); vein m-cu of fore wing slightly postfurcal (<xref ref-type="fig" rid="F18">Figs 33</xref>, <xref ref-type="fig" rid="F20">43</xref>, <xref ref-type="fig" rid="F22">53</xref>); [pronope round or obsolescent, if slit-shaped then indistinctly developed; precoxal sulcus narrowly crenulate; epicnemial area smooth; medio-longitudinal carina of propodeum medium-sized]; <italic><tp:taxon-name>Areotetes</tp:taxon-name></italic> gen. n.</td><td rowspan="1" colspan="1">5</td></tr><tr><td rowspan="1" colspan="1">–</td><td rowspan="1" colspan="1">Clypeus thin and protruding or truncate ventrally (<xref ref-type="fig" rid="F33">Figs 111</xref>, <xref ref-type="fig" rid="F35">122</xref>, <xref ref-type="fig" rid="F86">379</xref>); posterior face of propodeum without distinct areolation (<xref ref-type="fig" rid="F33">Figs 108</xref>, <xref ref-type="fig" rid="F35">118</xref>, <xref ref-type="fig" rid="F86">377</xref>); vein m-cu of fore wing usually distinctly postfurcal (<xref ref-type="fig" rid="F33">Figs 106</xref>, <xref ref-type="fig" rid="F35">116</xref>), sometimes nearly interstitial (<xref ref-type="fig" rid="F86">Fig. 375</xref>)</td><td rowspan="1" colspan="1">7</td></tr><tr><td rowspan="1" colspan="1">5</td><td rowspan="1" colspan="1">Mesoscutum with a small medio-posterior depression (<xref ref-type="fig" rid="F18">Figs 34</xref>, <xref ref-type="fig" rid="F22">55</xref>); second metasomal tergite distinctly costate striate medially (<xref ref-type="fig" rid="F18">Figs 35</xref>, <xref ref-type="fig" rid="F22">56</xref>); apical third of antenna of female partly pale yellowish (<xref ref-type="fig" rid="F18">Figs 36</xref>, <xref ref-type="fig" rid="F22">61</xref>); face yellowish-brown or pale yellowish (<xref ref-type="fig" rid="F18">Figs 38</xref>, <xref ref-type="fig" rid="F22">58</xref>)</td><td rowspan="1" colspan="1">6</td></tr><tr><td rowspan="1" colspan="1">–</td><td rowspan="1" colspan="1">Medio-posterior depression of mesoscutum absent (<xref ref-type="fig" rid="F20">Fig. 44</xref>); second tergite smooth (<xref ref-type="fig" rid="F20">Fig. 45</xref>); antenna of female subapically (<xref ref-type="fig" rid="F20">Fig. 46</xref>) and face dark brown or blackish (<xref ref-type="fig" rid="F20">Fig. 48</xref>); [first metasomal tergite at least partly smooth and shiny (<xref ref-type="fig" rid="F20">Fig. 45</xref>)]</td><td rowspan="1" colspan="1"><italic><tp:taxon-name>Areotetes carinuliferus</tp:taxon-name></italic> sp. n.</td></tr><tr><td rowspan="1" colspan="1">6</td><td rowspan="1" colspan="1">Vein 3-SR of fore wing about 2.5 times as long as vein 2-SR and weakly curved (<xref ref-type="fig" rid="F22">Fig. 53</xref>); head dorsally (except orbita) dark brown; apical third of <!--PageBreak-->antenna of male dark brown; pterostigma comparatively narrow and longer (<xref ref-type="fig" rid="F22">Fig. 53</xref>); [apical antennal segments of female brown (<xref ref-type="fig" rid="F22">Fig. 61</xref>)]</td><td rowspan="1" colspan="1"><italic><tp:taxon-name>Areotetes striatiferus</tp:taxon-name></italic> sp. n.</td></tr><tr><td rowspan="1" colspan="1">–</td><td rowspan="1" colspan="1">Vein 3-SR of fore wing about 1.7 times as long as vein 2-SR and nearly straight (<xref ref-type="fig" rid="F18">Fig. 33</xref>); head dorsally (except stemmaticum and its surroundings) yellow; apical third of antenna of male pale yellowish (<xref ref-type="fig" rid="F18">Fig. 36</xref>); pterostigma comparatively wide and short (<xref ref-type="fig" rid="F18">Fig. 33</xref>)</td><td rowspan="1" colspan="1"><italic><tp:taxon-name>Areotetes albiferus</tp:taxon-name></italic> sp. n.</td></tr><tr><td rowspan="1" colspan="1">7</td><td rowspan="1" colspan="1">Mandible abruptly narrowed submedially and more or less widened basally (<xref ref-type="fig" rid="F33">Figs 112</xref>, <xref ref-type="fig" rid="F35">124</xref>); pronope round (<xref ref-type="fig" rid="F35">Fig. 121</xref>) or slit-shaped (<xref ref-type="fig" rid="F33">Fig. 107</xref>); precoxal sulcus narrowly crenulate (<xref ref-type="fig" rid="F32">Fig. 105</xref>); epicnemial area smooth (<xref ref-type="fig" rid="F32">Fig. 105</xref>); [carinula of hind tibia sinuate (<xref ref-type="fig" rid="F33">Figs 113</xref>, <xref ref-type="fig" rid="F35">123</xref>); genus <italic><tp:taxon-name>Opiognathus</tp:taxon-name></italic> Fischer, 1972</td><td rowspan="1" colspan="1">8</td></tr><tr><td rowspan="1" colspan="1">–</td><td rowspan="1" colspan="1">Mandible triangular, gradually narrowed apically (<xref ref-type="fig" rid="F86">Figs 379, 380</xref>); pronope slit-shaped and deep (<xref ref-type="fig" rid="F86">Fig. 381</xref>); precoxal sulcus widely crenulate; epicnemial area more or less crenulate; genus <italic><tp:taxon-name>Utetes</tp:taxon-name></italic> Foerster, 1862 <italic>sensu stricto</italic>; [vein m-cu of fore wing subinterstitial (<xref ref-type="fig" rid="F86">Fig. 375</xref>); medio-longitudinal carina of propodeum complete (<xref ref-type="fig" rid="F86">Fig. 377</xref>); ventral margin of clypeus truncate (<xref ref-type="fig" rid="F86">Fig. 379</xref>); wing membrane subhyaline] ; genus <italic><tp:taxon-name>Utetes</tp:taxon-name></italic> Foerster, 1862</td><td rowspan="1" colspan="1"><italic><tp:taxon-name>Utetes longicarinatus</tp:taxon-name></italic> sp. n.</td></tr><tr><td rowspan="1" colspan="1">8</td><td rowspan="1" colspan="1">Mandible gradually widened basally (<xref ref-type="fig" rid="F33">Fig. 112</xref>); hypoclypeal depression present (<xref ref-type="fig" rid="F33">Fig. 111</xref>); medio-posterior depression of mesoscutum deep (<xref ref-type="fig" rid="F33">Fig. 107</xref>); first metasomal tergite sculptured and less shiny (<xref ref-type="fig" rid="F33">Fig. 108</xref>); propodeum coarsely reticulate and without smooth areas (<xref ref-type="fig" rid="F33">Fig. 108</xref>)</td><td rowspan="1" colspan="1"><italic><tp:taxon-name>Opiognathus aulaciferus</tp:taxon-name></italic> sp. n.</td></tr><tr><td rowspan="1" colspan="1">–</td><td rowspan="1" colspan="1">Mandible abruptly widened basally (<xref ref-type="fig" rid="F35">Figs 122, 124</xref>); hypoclypeal depression absent (<xref ref-type="fig" rid="F35">Fig. 122</xref>); medio-posterior depression of mesoscutum absent (<xref ref-type="fig" rid="F35">Fig. 117</xref>); first tergite largely smooth and shiny (<xref ref-type="fig" rid="F35">Fig. 118</xref>); propodeum large smooth (<xref ref-type="fig" rid="F35">Fig. 118</xref>)</td><td rowspan="1" colspan="1"><italic><tp:taxon-name>Opiognathus brevibasalis</tp:taxon-name></italic> sp. n.</td></tr><tr><td rowspan="1" colspan="1">9</td><td rowspan="1" colspan="1">Vein 3-SR of fore wing shorter than vein 2-SR (<xref ref-type="fig" rid="F28">Figs 85</xref>, <xref ref-type="fig" rid="F29">86</xref>); if up to 1.3 times longer than vein 2-SR then dorsope present (cf. <xref ref-type="fig" rid="F29">Fig. 88</xref>); vein m-cu of hind wing present at least as a distinctly pigmented trace (<xref ref-type="fig" rid="F29">Fig. 86</xref>); length of fore wing usually more than 3 mm</td><td rowspan="1" colspan="1">10</td></tr><tr><td rowspan="1" colspan="1">–</td><td rowspan="1" colspan="1">Vein 3-SR of fore wing distinctly longer than vein 2-SR (<xref ref-type="fig" rid="F14">Figs 14</xref>, <xref ref-type="fig" rid="F24">64</xref>, <xref ref-type="fig" rid="F41">146</xref>); if 1.3-1.4 times longer (<xref ref-type="fig" rid="F70">Figs 296</xref>, <xref ref-type="fig" rid="F76">326</xref>) then dorsope absent (<xref ref-type="fig" rid="F70">Figs 298</xref>, <xref ref-type="fig" rid="F76">328</xref>); vein m-cu of hind wing usually largely or completely absent (<xref ref-type="fig" rid="F24">Figs 64</xref>, <xref ref-type="fig" rid="F26">74</xref>, <xref ref-type="fig" rid="F61">248</xref>, <xref ref-type="fig" rid="F76">326</xref>); length of fore wing usually less than 3 mm</td><td rowspan="1" colspan="1">12</td></tr><tr><td rowspan="1" colspan="1">10</td><td rowspan="1" colspan="1">Propleuron with short subapical oblique carina (<xref ref-type="fig" rid="F29">Fig. 94</xref>); medio-ventrally postpectal carina coarsely developed (<xref ref-type="fig" rid="F29">Fig. 94</xref>); frons coarsely sculptured (<xref ref-type="fig" rid="F29">Fig. 92</xref>); [mandible normal basally (<xref ref-type="fig" rid="F29">Fig. 93</xref>)]; genus <italic><tp:taxon-name>Fopius</tp:taxon-name></italic> Wharton, 1987</td><td rowspan="1" colspan="1"><italic><tp:taxon-name>Fopius dorsopiferus</tp:taxon-name></italic> sp. n.</td></tr><tr><td rowspan="1" colspan="1">–</td><td rowspan="1" colspan="1">Propleuron without a short subapical oblique carina; medio-ventrally postpectal carina absent; frons smooth</td><td rowspan="1" colspan="1">11</td></tr><tr><td rowspan="1" colspan="1">11</td><td rowspan="1" colspan="1">Dorsope present; second metasomal tergite smooth; mandible somewhat widened basally in addition to a short ventral carina; [vein 3-SR of fore wing <!--PageBreak-->2.0-2.7 times as long as vein r; apical half of scutellum finely densely rugulose (but more smooth in male from Hunan); hind coxa yellowish basally]; genus <italic><tp:taxon-name>Biosteres</tp:taxon-name></italic> Foerster, 1862</td><td rowspan="1" colspan="1"><italic><tp:taxon-name>Biosteres pavititus</tp:taxon-name></italic> Chen &amp; Weng, 2005</td></tr><tr><td rowspan="1" colspan="1">–</td><td rowspan="1" colspan="1">Dorsope absent; second tergite striate; mandible normal basally; genus <italic><tp:taxon-name>Diachasmimorpha</tp:taxon-name></italic> Viereck, 1913</td><td rowspan="1" colspan="1"><italic><tp:taxon-name>Diachasmimorpha longicaudata</tp:taxon-name></italic> (Ashmead, 1905)</td></tr><tr><td rowspan="1" colspan="1">12</td><td rowspan="1" colspan="1">Dorsope present (<xref ref-type="fig" rid="F88">Fig. 389</xref>)</td><td rowspan="1" colspan="1">13</td></tr><tr><td rowspan="1" colspan="1">–</td><td rowspan="1" colspan="1">Dorsope absent (<xref ref-type="fig" rid="F14">Figs 16</xref>, <xref ref-type="fig" rid="F24">66</xref>, <xref ref-type="fig" rid="F37">129</xref>, <xref ref-type="fig" rid="F61">250</xref>, <xref ref-type="fig" rid="F64">267</xref>, <xref ref-type="fig" rid="F68">289</xref>)</td><td rowspan="1" colspan="1">15</td></tr><tr><td rowspan="1" colspan="1">13</td><td rowspan="1" colspan="1">Hypoclypeal depression present, large (<xref ref-type="fig" rid="F88">Fig. 388</xref>) and medially ventral margin of clypeus (just) above upper level of condyli of mandibles (“subcyclostome condition”; <xref ref-type="fig" rid="F88">Fig. 390</xref>); mandible normal ventrally (<xref ref-type="fig" rid="F88">Fig. 390</xref>); notauli complete or nearly so (<xref ref-type="fig" rid="F88">Fig. 386</xref>); genus <italic><tp:taxon-name>Xynobius</tp:taxon-name></italic> Foerster, 1862</td><td rowspan="1" colspan="1">14</td></tr><tr><td rowspan="1" colspan="1">–</td><td rowspan="1" colspan="1">Hypoclypeal depression absent or narrow, and medially ventral margin of cly-peus near upper level of condyli of mandibles (“mouth closed”); mandible widened ventro-basally; notauli largely absent or only posteriorly absent; [apical third of antenna of female dark brown or blackish; second tergite smooth]; genus <italic><tp:taxon-name>Opiostomus</tp:taxon-name></italic> Fischer, 1971</td><td rowspan="1" colspan="1"><italic><tp:taxon-name>Opiostomus aureliae</tp:taxon-name></italic> (Fischer, 1957) comb. n.</td></tr><tr><td rowspan="1" colspan="1">14</td><td rowspan="1" colspan="1">Notauli completely crenulate and comparatively wide (<xref ref-type="fig" rid="F88">Fig. 386</xref>); wing membrane without dark patch (<xref ref-type="fig" rid="F88">Fig. 385</xref>); middle lobe of mesoscutum moderately setose (<xref ref-type="fig" rid="F88">Fig. 386</xref>); apical half of antenna of female with 3-8 pale yellowish segments (<xref ref-type="fig" rid="F88">Fig. 387</xref>); second metasomal tergite longitudinally costate-striate (<xref ref-type="fig" rid="F88">Fig. 389</xref>)</td><td rowspan="1" colspan="1"><italic><tp:taxon-name>Xynobius notauliferus</tp:taxon-name></italic> sp. n.</td></tr><tr><td rowspan="1" colspan="1">–</td><td rowspan="1" colspan="1">Notauli smooth and narrow; wing membrane with conspicuous dark patch; middle lobe of mesoscutum densely setose; apical third of antenna of female dark brown; second tergite smooth; [scutellum strongly convex]</td><td rowspan="1" colspan="1"><italic><tp:taxon-name>Xynobius maculipennis</tp:taxon-name></italic> (Enderlein, 1912) comb. n.</td></tr><tr><td rowspan="1" colspan="1">15</td><td rowspan="1" colspan="1">Propodeum with a transverse carina subbasally (<xref ref-type="fig" rid="F24">Figs 65, 66</xref>, <xref ref-type="fig" rid="F26">76</xref>) and precoxal sulcus wide and crenulate (<xref ref-type="fig" rid="F25">Fig. 73</xref>); second and third metasomal tergites enlarged, longer than following segments (<xref ref-type="fig" rid="F23">Figs 63</xref>, <xref ref-type="fig" rid="F25">73</xref>); lateral margin of meso-scutum crenulate (<xref ref-type="fig" rid="F23">Figs 63</xref>, <xref ref-type="fig" rid="F24">65</xref>, <xref ref-type="fig" rid="F25">73</xref>, <xref ref-type="fig" rid="F26">75</xref>, <xref ref-type="fig" rid="F27">83</xref>); scutellar sulcus wide and coarsely crenulate (<xref ref-type="fig" rid="F24">Figs 65</xref>, <xref ref-type="fig" rid="F26">75</xref>, <xref ref-type="fig" rid="F27">83</xref>)</td><td rowspan="1" colspan="1">16</td></tr><tr><td rowspan="1" colspan="1">–</td><td rowspan="1" colspan="1">Propodeum without a transverse carina subbasally (<xref ref-type="fig" rid="F14">Figs 16</xref>, <xref ref-type="fig" rid="F37">129</xref>, <xref ref-type="fig" rid="F55">217</xref>), ifpresent (<xref ref-type="fig" rid="F76">Figs 328</xref>, <xref ref-type="fig" rid="F78">336</xref>, <xref ref-type="fig" rid="F82">354</xref>) then precoxal sulcus narrow and smooth or nearly so (<xref ref-type="fig" rid="F77">Figs 334</xref>, <xref ref-type="fig" rid="F81">351</xref>); second and third tergites normal, about as long as following segments or shorter (<xref ref-type="fig" rid="F13">Figs 13</xref>, <xref ref-type="fig" rid="F42">157</xref>, <xref ref-type="fig" rid="F44">167</xref>, <xref ref-type="fig" rid="F74">318</xref>, <xref ref-type="fig" rid="F91">403</xref>); lateral margin of mesoscutum smooth or nearly so (<xref ref-type="fig" rid="F14">Figs 15</xref>, <xref ref-type="fig" rid="F37">128</xref>, <xref ref-type="fig" rid="F55">217</xref>, <xref ref-type="fig" rid="F56">227</xref>, <xref ref-type="fig" rid="F84">366</xref>); scutellar sulcus variable, usually medium-sized or narrow (<xref ref-type="fig" rid="F16">Figs 24</xref>, <xref ref-type="fig" rid="F37">128</xref>)</td><td rowspan="1" colspan="1">18</td></tr><tr><td rowspan="1" colspan="1">16</td><td rowspan="1" colspan="1">Clypeus triangularly protruding ventrally; labrum concealed; frons, vertex and mesoscutum distinctly punctate; [genus not yet found in Hunan, but <italic><tp:taxon-name>Bitomus cheleutos</tp:taxon-name></italic> (Weng &amp; Chen, 2005) comb. n. occurs in Fujian]</td><td rowspan="1" colspan="1">genus <italic><tp:taxon-name>Bitomus</tp:taxon-name></italic> Szépligeti, 1910</td></tr><tr><td rowspan="1" colspan="1">–</td><td rowspan="1" colspan="1">Clypeus truncate ventrally (<xref ref-type="fig" rid="F24">Figs 68</xref>, <xref ref-type="fig" rid="F26">78</xref>); labrum more or less exposed (<xref ref-type="fig" rid="F26">Fig. 78</xref>); frons, vertex and mesoscutum largely smooth (<xref ref-type="fig" rid="F23">Figs 63</xref>, <xref ref-type="fig" rid="F24">65</xref>); genus <italic><tp:taxon-name>Coleopioides</tp:taxon-name></italic> gen. n.</td><td rowspan="1" colspan="1">17</td></tr><tr><td rowspan="1" colspan="1"><!--PageBreak-->17</td><td rowspan="1" colspan="1">Notauli largely absent on mesoscutal disc and notaulic area smooth (<xref ref-type="fig" rid="F24">Figs 66</xref>, <xref ref-type="fig" rid="F27">83</xref>); postpectal carina present (<xref ref-type="fig" rid="F27">Fig. 82</xref>); second metasomal tergite granulate (<xref ref-type="fig" rid="F26">Fig. 76</xref>); propleuron rugulose subposteriorly; first discal cell of fore wing comparatively transverse (<xref ref-type="fig" rid="F26">Fig. 74</xref>); tegulae dark brown; antenna of female with 24–26 segments; occipital carina coarsely crenulate (<xref ref-type="fig" rid="F27">Fig. 84</xref>)</td><td rowspan="1" colspan="1"><italic><tp:taxon-name>Coleopioides postpectalis</tp:taxon-name></italic> sp. n.</td></tr><tr><td rowspan="1" colspan="1">–</td><td rowspan="1" colspan="1">Notauli nearly complete, narrow and finely crenulate (<xref ref-type="fig" rid="F24">Fig. 65</xref>); postpectal carina absent; second tergite smooth (<xref ref-type="fig" rid="F24">Fig. 66</xref>); propleuron smooth subposteriorly (<xref ref-type="fig" rid="F23">Fig. 63</xref>); first discal cell of fore wing less transverse (<xref ref-type="fig" rid="F24">Fig. 64</xref>); tegulae pale yellowish; antenna of female with 19 segments; occipital carina finely crenulate (<xref ref-type="fig" rid="F24">Fig. 69</xref>)</td><td rowspan="1" colspan="1"><italic><tp:taxon-name>Coleopioides diversinotum</tp:taxon-name></italic> sp. n.</td></tr><tr><td rowspan="1" colspan="1">18</td><td rowspan="1" colspan="1">Occipital carina above mandibular base curved towards and meeting (just) hypostomal carina (<xref ref-type="fig" rid="F14">Figs 20</xref>, <xref ref-type="fig" rid="F16">29</xref>); vein m-cu of fore wing subinterstitial (<xref ref-type="fig" rid="F14">Figs 14</xref>, <xref ref-type="fig" rid="F16">23</xref>); genus <italic><tp:taxon-name>Apodesmia</tp:taxon-name></italic> Foerster, 1862</td><td rowspan="1" colspan="1">19</td></tr><tr><td rowspan="1" colspan="1">–</td><td rowspan="1" colspan="1">Occipital carina not or slightly curved ventrally and remain removed from hypostomal carina (<xref ref-type="fig" rid="F37">Figs 132</xref>, <xref ref-type="fig" rid="F45">173</xref>, <xref ref-type="fig" rid="F51">203</xref>, <xref ref-type="fig" rid="F59">243</xref>, <xref ref-type="fig" rid="F68">292</xref>, <xref ref-type="fig" rid="F92">410</xref>); position of vein m-cu of fore wing variable, but rather frequently distinctly postfurcal (<xref ref-type="fig" rid="F39">Figs 137</xref>, <xref ref-type="fig" rid="F41">146</xref>, <xref ref-type="fig" rid="F47">183</xref>, <xref ref-type="fig" rid="F61">248</xref>, <xref ref-type="fig" rid="F66">276</xref>, <xref ref-type="fig" rid="F68">287</xref>, <xref ref-type="fig" rid="F74">315</xref>, <xref ref-type="fig" rid="F76">325</xref>, <xref ref-type="fig" rid="F82">352</xref>, <xref ref-type="fig" rid="F84">364</xref>)</td><td rowspan="1" colspan="1">20</td></tr><tr><td rowspan="1" colspan="1">19</td><td rowspan="1" colspan="1">Medio-posterior depression of mesoscutum present (<xref ref-type="fig" rid="F16">Fig. 24</xref>); vein m-cu of fore wing slightly antefurcal (<xref ref-type="fig" rid="F16">Fig. 23</xref>); clypeus yellowish-brown ventrally (<xref ref-type="fig" rid="F16">Fig. 27</xref>); mesosoma robust (<xref ref-type="fig" rid="F15">Fig. 22</xref>); vein SR1 of fore wing evenly curved (<xref ref-type="fig" rid="F16">Fig. 23</xref>)</td><td rowspan="1" colspan="1"><italic><tp:taxon-name>Apodesmia melliclypealis</tp:taxon-name></italic> sp. n.</td></tr><tr><td rowspan="1" colspan="1">–</td><td rowspan="1" colspan="1">Medio-posterior depression of mesoscutum absent (<xref ref-type="fig" rid="F14">Fig. 15</xref>); vein m-cu of fore wing slightly postfurcal (<xref ref-type="fig" rid="F14">Fig. 14</xref>); clypeus dark brown ventrally (<xref ref-type="fig" rid="F14">Fig. 18</xref>); mesosoma slender (<xref ref-type="fig" rid="F13">Fig. 13</xref>); vein SR1 of fore wing sinuate (<xref ref-type="fig" rid="F14">Fig. 14</xref>)</td><td rowspan="1" colspan="1"><italic><tp:taxon-name>Apodesmia bruniclypealis</tp:taxon-name></italic> sp. n.</td></tr><tr><td rowspan="1" colspan="1">20</td><td rowspan="1" colspan="1">Apical half of mandible comparatively narrow and resulting in small teeth, mandible abruptly widened baso-ventrally (<xref ref-type="fig" rid="F41">Figs 153, 155</xref>, <xref ref-type="fig" rid="F43">163</xref>, <xref ref-type="fig" rid="F45">172</xref>, <xref ref-type="fig" rid="F47">183</xref>, <xref ref-type="fig" rid="F49">193</xref>) and more or less tooth-like protruding basally and not only widened by a protruding carina; malar suture deep (<xref ref-type="fig" rid="F47">Figs 182</xref>, <xref ref-type="fig" rid="F49">193</xref>); [medio-posterior depression of mesoscutum absent; mesoscutum strongly shiny (<xref ref-type="fig" rid="F49">Fig. 188</xref>)]; genus <italic><tp:taxon-name>Opius</tp:taxon-name></italic> Wesmael, 1835 <italic>sensu stricto</italic></td><td rowspan="1" colspan="1">21</td></tr><tr><td rowspan="1" colspan="1">–</td><td rowspan="1" colspan="1">Apical half of mandible comparatively wide and resulting in comparatively robust teeth, basally mandible not or gradually widened, at most with a carina ventrally (<xref ref-type="fig" rid="F51">Figs 203</xref>, <xref ref-type="fig" rid="F55">221</xref>, <xref ref-type="fig" rid="F57">234</xref>, <xref ref-type="fig" rid="F61">253</xref>, <xref ref-type="fig" rid="F78">340</xref>, <xref ref-type="fig" rid="F84">370</xref>), without tooth-like protuberance and basally symmetrical or nearly so; if gradually widened ventro-basally (<xref ref-type="fig" rid="F51">Figs 203</xref>, <xref ref-type="fig" rid="F53">212</xref>, <xref ref-type="fig" rid="F66">282</xref>) then malar suture reduced (<xref ref-type="fig" rid="F51">Figs 203</xref>, <xref ref-type="fig" rid="F53">212</xref>, <xref ref-type="fig" rid="F66">282</xref>)</td><td rowspan="1" colspan="1">27</td></tr><tr><td rowspan="1" colspan="1">21</td><td rowspan="1" colspan="1">Hind femur robust (<xref ref-type="fig" rid="F43">Fig. 161</xref>); third antennal segment of female about 3.4 times as long as wide (<xref ref-type="fig" rid="F43">Fig. 165</xref>); area between malar suture and clypeus with some distinct punctures (<xref ref-type="fig" rid="F43">Fig. 163</xref>)</td><td rowspan="1" colspan="1"><italic><tp:taxon-name>Opius pachymerus</tp:taxon-name></italic> sp. n.</td></tr><tr><td rowspan="1" colspan="1">–</td><td rowspan="1" colspan="1">Hind femur comparatively slender (<xref ref-type="fig" rid="F37">Figs 130</xref>, <xref ref-type="fig" rid="F38">136</xref>, <xref ref-type="fig" rid="F39">140</xref>, <xref ref-type="fig" rid="F41">150</xref>, <xref ref-type="fig" rid="F45">171</xref>, <xref ref-type="fig" rid="F47">181</xref>, <xref ref-type="fig" rid="F49">190</xref>); third antennal segment of female 3.7–4.5 times as long as wide (<xref ref-type="fig" rid="F37">Figs 134</xref>, <xref ref-type="fig" rid="F39">143</xref>, <xref ref-type="fig" rid="F40">145</xref>, <xref ref-type="fig" rid="F45">175</xref>, <xref ref-type="fig" rid="F49">191</xref>); area between malar suture and clypeus without distinct punctures or with irregular depressions (<xref ref-type="fig" rid="F37">Figs 132</xref>, <xref ref-type="fig" rid="F39">142</xref>, <xref ref-type="fig" rid="F41">153</xref>, <xref ref-type="fig" rid="F49">193</xref>)</td><td rowspan="1" colspan="1">22</td></tr><tr><td rowspan="1" colspan="1"><!--PageBreak-->22</td><td rowspan="1" colspan="1">Basal cell of hind wing and second submarginal cell of fore wing comparatively wide (<xref ref-type="fig" rid="F39">Fig. 137</xref>); malar suture short (<xref ref-type="fig" rid="F39">Fig. 142</xref>); clypeus wide and ventral margin acute (<xref ref-type="fig" rid="F39">Figs 141, 142</xref>); hypoclypeal depression deep (<xref ref-type="fig" rid="F39">Fig. 141</xref>)</td><td rowspan="1" colspan="1"><italic><tp:taxon-name>Opius malarator</tp:taxon-name></italic> sp. n.</td></tr><tr><td rowspan="1" colspan="1">–</td><td rowspan="1" colspan="1">Basal cell of hind wing and second submarginal cell of fore wing comparatively narrow (<xref ref-type="fig" rid="F37">Figs 127</xref>, <xref ref-type="fig" rid="F41">146</xref>, <xref ref-type="fig" rid="F47">178</xref>); malar suture longer (<xref ref-type="fig" rid="F37">Figs 132</xref>, <xref ref-type="fig" rid="F45">173</xref>, <xref ref-type="fig" rid="F49">193</xref>) and sometimes partly absent or obsolescent; clypeus medium-sized (<xref ref-type="fig" rid="F37">Figs 131</xref>, <xref ref-type="fig" rid="F49">192</xref>) and its ventral margin variable; hypoclypeal depression comparatively shallow (<xref ref-type="fig" rid="F41">Figs 151</xref>, <xref ref-type="fig" rid="F47">182</xref>, <xref ref-type="fig" rid="F49">192</xref>)</td><td rowspan="1" colspan="1">23</td></tr><tr><td rowspan="1" colspan="1">23</td><td rowspan="1" colspan="1">Setose part of ovipositor sheath about 0.16 times as long as fore wing, half as long as hind tibia and 1.5 times as long as first tergite (<xref ref-type="fig" rid="F48">Figs 186</xref>, <xref ref-type="fig" rid="F49">195</xref>); first tergite comparatively slender (<xref ref-type="fig" rid="F49">Fig. 189</xref>)</td><td rowspan="1" colspan="1"><italic><tp:taxon-name>Opius zengi</tp:taxon-name></italic> sp. n.</td></tr><tr><td rowspan="1" colspan="1">–</td><td rowspan="1" colspan="1">Setose part of ovipositor sheath 0.05-0.06 times as long as fore wing, 0.2–0.3 times as long as hind tibia and about half as long as hind tibia and about half as long as first tergite (<xref ref-type="fig" rid="F36">Figs 126</xref>, <xref ref-type="fig" rid="F37">133</xref>, <xref ref-type="fig" rid="F41">154</xref>, <xref ref-type="fig" rid="F44">167</xref>); first tergite comparatively robust (<xref ref-type="fig" rid="F37">Figs 129</xref>, <xref ref-type="fig" rid="F41">148</xref>, <xref ref-type="fig" rid="F45">170</xref>, <xref ref-type="fig" rid="F47">180</xref>)</td><td rowspan="1" colspan="1">24</td></tr><tr><td rowspan="1" colspan="1">24.</td><td rowspan="1" colspan="1">Pronope deep and medium-sized (<xref ref-type="fig" rid="F45">Fig. 176</xref>); pronotum yellowish-brown (<xref ref-type="fig" rid="F44">Fig. 167</xref>); propodeum steep posteriorly (<xref ref-type="fig" rid="F44">Fig. 167</xref>)</td><td rowspan="1" colspan="1"><italic><tp:taxon-name>Opius songi</tp:taxon-name></italic> sp. n.</td></tr><tr><td rowspan="1" colspan="1">–</td><td rowspan="1" colspan="1">Pronope absent or obsolescent (<xref ref-type="fig" rid="F37">Figs 135</xref>, <xref ref-type="fig" rid="F41">152</xref>, <xref ref-type="fig" rid="F47">184</xref>); pronotum black, dark or chestnut brown (<xref ref-type="fig" rid="F36">Figs 126</xref>, <xref ref-type="fig" rid="F40">145</xref>, <xref ref-type="fig" rid="F46">177</xref>); propodeum gradually lowered posteriorly (<xref ref-type="fig" rid="F37">Figs 129</xref>, <xref ref-type="fig" rid="F40">145</xref>, <xref ref-type="fig" rid="F41">149</xref>, <xref ref-type="fig" rid="F46">177</xref>)</td><td rowspan="1" colspan="1">25</td></tr><tr><td rowspan="1" colspan="1">25</td><td rowspan="1" colspan="1">Clypeus flattened, comparatively large (<xref ref-type="fig" rid="F47">Fig. 182</xref>) and its ventral margin slightly curved; first metasomal tergite yellowish as second tergite (<xref ref-type="fig" rid="F47">Fig. 180</xref>)</td><td rowspan="1" colspan="1"><italic><tp:taxon-name>Opius youi</tp:taxon-name></italic> sp. n.</td></tr><tr><td rowspan="1" colspan="1">–</td><td rowspan="1" colspan="1">Clypeus convex and somewhat smaller (<xref ref-type="fig" rid="F37">Figs 131</xref>, <xref ref-type="fig" rid="F41">151</xref>) and its ventral margin truncate; first tergite darker than second tergite (<xref ref-type="fig" rid="F37">Figs 129</xref>, <xref ref-type="fig" rid="F41">148</xref>)</td><td rowspan="1" colspan="1">26</td></tr><tr><td rowspan="1" colspan="1">26</td><td rowspan="1" colspan="1">Oblique groove of pronotal side distinctly crenulate (<xref ref-type="fig" rid="F36">Fig. 126</xref>); hind tibia comparatively wide (<xref ref-type="fig" rid="F37">Fig. 130</xref>); vein m-cu of fore wing parallel to vein 1-M and slightly postfurcal (<xref ref-type="fig" rid="F37">Fig. 127</xref>)</td><td rowspan="1" colspan="1"><italic><tp:taxon-name>Opius crenuliferus</tp:taxon-name></italic> sp. n.</td></tr><tr><td rowspan="1" colspan="1">–</td><td rowspan="1" colspan="1">Oblique groove of pronotal side largely smooth (<xref ref-type="fig" rid="F40">Fig. 145</xref>); hind tibia narrow (<xref ref-type="fig" rid="F41">Fig. 150</xref>); vein m-cu of fore wing converging to vein 1-M posteriorly and distinctly postfurcal (<xref ref-type="fig" rid="F41">Fig. 146</xref>)</td><td rowspan="1" colspan="1"><italic><tp:taxon-name>Opius monilipalpis</tp:taxon-name></italic> sp. n.</td></tr><tr><td rowspan="1" colspan="1">27</td><td rowspan="1" colspan="1">Propodeum with medio-longitudinal carina anteriorly (<xref ref-type="fig" rid="F68">Fig. 289</xref>) and vein 1r-m of hind wing about 0.4 times as long as vein 1-M (<xref ref-type="fig" rid="F68">Fig. 287</xref>); anterior groove of metapleuron smooth (<xref ref-type="fig" rid="F67">Fig. 286</xref>)</td><td rowspan="1" colspan="1"><italic><tp:taxon-name>Phaedrotoma semiplanata</tp:taxon-name></italic> sp. n.</td></tr><tr><td rowspan="1" colspan="1">–</td><td rowspan="1" colspan="1">Medio-longitudinal carina of propodeum variable, if present anteriorly (<xref ref-type="fig" rid="F74">Figs 317</xref>, <xref ref-type="fig" rid="F75">325</xref>, <xref ref-type="fig" rid="F76">328</xref>, <xref ref-type="fig" rid="F82">353</xref>, <xref ref-type="fig" rid="F84">366</xref>) then vein 1r-m of hind wing 0.6–1.5 times as long as vein 1-M (<xref ref-type="fig" rid="F74">Figs 316</xref>, <xref ref-type="fig" rid="F76">326</xref>, <xref ref-type="fig" rid="F78">335</xref>, <xref ref-type="fig" rid="F80">343</xref>, <xref ref-type="fig" rid="F82">352</xref>) and anterior groove of metapleuron crenulate (<xref ref-type="fig" rid="F77">Figs 334</xref>, <xref ref-type="fig" rid="F79">342</xref>, <xref ref-type="fig" rid="F81">351</xref>)</td><td rowspan="1" colspan="1">28</td></tr><tr><td rowspan="1" colspan="1">28</td><td rowspan="1" colspan="1">Propodeum with medio-longitudinal carina anteriorly (<xref ref-type="fig" rid="F74">Figs 317</xref>, <xref ref-type="fig" rid="F75">325</xref>, <xref ref-type="fig" rid="F76">328</xref>, <xref ref-type="fig" rid="F82">353</xref>, <xref ref-type="fig" rid="F84">366</xref>); vein m-cu of fore wing gradually merging into 2-CU1 and linear with vein 2-M or nearly so (<xref ref-type="fig" rid="F68">Figs 287</xref>, <xref ref-type="fig" rid="F74">315</xref>, <xref ref-type="fig" rid="F78">335</xref>, <xref ref-type="fig" rid="F82">352</xref>, <xref ref-type="fig" rid="F84">364</xref>); vein 1r-m of hind wing less oblique and 0.6-1.0 times as long as vein 1-M (combined with a comparatively <!--PageBreak-->wide hind wing; <xref ref-type="fig" rid="F74">Figs 316</xref>, <xref ref-type="fig" rid="F76">326</xref>, <xref ref-type="fig" rid="F77">334</xref>, <xref ref-type="fig" rid="F80">343</xref>, <xref ref-type="fig" rid="F82">352</xref>, <xref ref-type="fig" rid="F84">364</xref>); anterior groove of metapleuron crenulate (<xref ref-type="fig" rid="F74">Figs 315</xref>, <xref ref-type="fig" rid="F77">334</xref>, <xref ref-type="fig" rid="F79">342</xref>, <xref ref-type="fig" rid="F81">351</xref>); vein CU1b of fore wing medium-sized (<xref ref-type="fig" rid="F74">Figs 315</xref>, <xref ref-type="fig" rid="F78">335</xref>, <xref ref-type="fig" rid="F79">342</xref>, <xref ref-type="fig" rid="F80">343</xref>, <xref ref-type="fig" rid="F84">365</xref>); genus <italic><tp:taxon-name>Rhogadopsis</tp:taxon-name></italic> Brèthes, 1913</td><td rowspan="1" colspan="1">29</td></tr><tr><td rowspan="1" colspan="1">–</td><td rowspan="1" colspan="1">Medio-longitudinal carina of propodeum absent anteriorly (<xref ref-type="fig" rid="F81">Figs 199</xref>, <xref ref-type="fig" rid="F59">240</xref>, <xref ref-type="fig" rid="F61">249</xref>, <xref ref-type="fig" rid="F64">266</xref>, <xref ref-type="fig" rid="F90">396</xref>); vein m-cu of fore wing angled with vein 2-M (<xref ref-type="fig" rid="F51">Figs 197</xref>, <xref ref-type="fig" rid="F53">206</xref>, <xref ref-type="fig" rid="F57">228</xref>, <xref ref-type="fig" rid="F59">238</xref>, <xref ref-type="fig" rid="F66">276</xref>, <xref ref-type="fig" rid="F90">395</xref>), but rarely linear then angled with vein 2-CU1 (<xref ref-type="fig" rid="F61">Fig. 248</xref>); vein 1r-m of hind wing usually distinctly oblique and 0.3-0.6 times as long as vein 1-M (<xref ref-type="fig" rid="F51">Figs 197</xref>, <xref ref-type="fig" rid="F66">276</xref>, <xref ref-type="fig" rid="F70">296</xref>); at least dorsal half of anterior groove of metapleuron smooth (<xref ref-type="fig" rid="F56">Figs 226</xref>, <xref ref-type="fig" rid="F69">295</xref>, <xref ref-type="fig" rid="F71">304</xref>); vein CU1b of fore wing usually short or absent (<xref ref-type="fig" rid="F62">Figs 258</xref>, <xref ref-type="fig" rid="F72">305</xref>, <xref ref-type="fig" rid="F90">395</xref>), but sometimes moderately long (<xref ref-type="fig" rid="F59">Figs 228</xref>, <xref ref-type="fig" rid="F62">258</xref>); genus <italic><tp:taxon-name>Phaedrotoma</tp:taxon-name></italic> Foerster, 1862</td><td rowspan="1" colspan="1">34</td></tr><tr><td rowspan="1" colspan="1">29</td><td rowspan="1" colspan="1">Medio-posterior depression of mesoscutum absent (<xref ref-type="fig" rid="F75">Figs 325</xref>, <xref ref-type="fig" rid="F76">327</xref>, <xref ref-type="fig" rid="F78">336</xref>); posterior groove of pronotal side sometimes smooth (<xref ref-type="fig" rid="F77">Fig. 334</xref>)</td><td rowspan="1" colspan="1">30</td></tr><tr><td rowspan="1" colspan="1">–</td><td rowspan="1" colspan="1">Medio-posterior depression of mesoscutum present (<xref ref-type="fig" rid="F74">Figs 317</xref>, <xref ref-type="fig" rid="F80">344</xref>, <xref ref-type="fig" rid="F82">353</xref>, <xref ref-type="fig" rid="F82">355</xref>); ventral half of posterior groove of pronotal side crenulate (<xref ref-type="fig" rid="F79">Figs 342</xref>, <xref ref-type="fig" rid="F81">351</xref>, <xref ref-type="fig" rid="F83">363</xref>)</td><td rowspan="1" colspan="1">31</td></tr><tr><td rowspan="1" colspan="1">30</td><td rowspan="1" colspan="1">First tergite elongate and with median carina (<xref ref-type="fig" rid="F78">Fig. 337</xref>); propodeum largely smooth (<xref ref-type="fig" rid="F78">Fig. 336</xref>); setose part of ovipositor sheath about 0.7 times length of first tergite; clypeus wide (<xref ref-type="fig" rid="F78">Fig. 339</xref>); posterior groove of pronotal side smooth (<xref ref-type="fig" rid="F77">Fig. 334</xref>)</td><td rowspan="1" colspan="1"><italic><tp:taxon-name>Rhogadopsis longuria</tp:taxon-name></italic> (Chen &amp; Weng, 1995) comb. n.</td></tr><tr><td rowspan="1" colspan="1">–</td><td rowspan="1" colspan="1">First tergite normal and without median carina (<xref ref-type="fig" rid="F75">Figs 325</xref>, <xref ref-type="fig" rid="F76">328</xref>); propodeum largely rugulose or rugose (<xref ref-type="fig" rid="F76">Fig. 328</xref>); setose part of ovipositor sheath about 4 times length of first tergite (<xref ref-type="fig" rid="F75">Fig. 325</xref>); clypeus comparatively narrow (<xref ref-type="fig" rid="F76">Fig. 330</xref>); posterior groove of pronotal side crenulate; [setose part of ovipositor sheath 0.5 times as long as fore wing and twice as long as hind tibia]</td><td rowspan="1" colspan="1"><italic><tp:taxon-name>Rhogadopsis longicaudifera</tp:taxon-name></italic> sp. n.</td></tr><tr><td rowspan="1" colspan="1">31</td><td rowspan="1" colspan="1">Vein m-cu of fore wing slightly longer than vein 2-SR+M (<xref ref-type="fig" rid="F82">Fig. 352</xref>); basal cell of hind wing wide and vein 1r-m of hind wing 0.8-1.0 times as long as vein 1-M (<xref ref-type="fig" rid="F82">Fig. 352</xref>); second and third tergites smooth (<xref ref-type="fig" rid="F82">Fig. 354</xref>) or superficially aciculate</td><td rowspan="1" colspan="1"><italic><tp:taxon-name>Rhogadopsis obliqua</tp:taxon-name></italic> sp. n.</td></tr><tr><td rowspan="1" colspan="1">–</td><td rowspan="1" colspan="1">Vein m-cu of fore wing distinctly longer than vein 2-SR+M (<xref ref-type="fig" rid="F74">Figs 315</xref>, <xref ref-type="fig" rid="F80">343</xref>, <xref ref-type="fig" rid="F84">364</xref>); basal cell of hind wing narrower and vein 1r-m of hind wing 0.6–0.7 times or about 1.5 times as long as vein 1-M (<xref ref-type="fig" rid="F74">Figs 316</xref>, <xref ref-type="fig" rid="F80">343</xref>, <xref ref-type="fig" rid="F84">364</xref>); sculpture of second and third tergites variable</td><td rowspan="1" colspan="1">32</td></tr><tr><td rowspan="1" colspan="1">32</td><td rowspan="1" colspan="1">First tergite about 1.4 times as long as wide (<xref ref-type="fig" rid="F84">Fig. 367</xref>); second and third tergites finely longitudinally rugulose-striate (<xref ref-type="fig" rid="F84">Fig. 367</xref>); hind femur comparatively slender (<xref ref-type="fig" rid="F84">Fig. 368</xref>); length of eye about 4 times temple in dorsal view</td><td rowspan="1" colspan="1"><italic><tp:taxon-name>Rhogadopsis sculpturator</tp:taxon-name></italic> sp. n.</td></tr><tr><td rowspan="1" colspan="1">–</td><td rowspan="1" colspan="1">First tergite about as long as wide (<xref ref-type="fig" rid="F72">Figs 307</xref>, <xref ref-type="fig" rid="F77">334</xref>); second and third tergites smooth (<xref ref-type="fig" rid="F72">Figs 307</xref>, <xref ref-type="fig" rid="F74">324</xref>); hind femur robust (<xref ref-type="fig" rid="F74">Figs 323</xref>, <xref ref-type="fig" rid="F80">346</xref>); length of eye 1.5–2.8 times temple in dorsal view; [only males known]</td><td rowspan="1" colspan="1">33</td></tr><tr><td rowspan="1" colspan="1">33</td><td rowspan="1" colspan="1">Vein 1r-m of hind wing 0.6-0.7 times as long as vein 1-M (<xref ref-type="fig" rid="F80">Fig. 343</xref>); meso-scutum slightly wider than long and with long medio-posterior depression <!--PageBreak-->(<xref ref-type="fig" rid="F80">Fig. 344</xref>); area below pterostigma slightly infuscate (<xref ref-type="fig" rid="F80">Fig. 343</xref>); length of eye about 1.5 times temple in dorsal view</td><td rowspan="1" colspan="1"><italic><tp:taxon-name>Rhogadopsis maculosa</tp:taxon-name></italic> sp. n.</td></tr><tr><td rowspan="1" colspan="1">–</td><td rowspan="1" colspan="1">Vein 1r-m of hind wing about 1.5 times as long as vein 1-M (<xref ref-type="fig" rid="F74">Fig. 316</xref>); meso-scutum distinctly wider than long and with short medio-posterior depression (<xref ref-type="fig" rid="F74">Fig. 317</xref>); area below pterostigma hyaline (<xref ref-type="fig" rid="F74">Fig. 315</xref>); length of eye about 2.8 times temple in dorsal view (<xref ref-type="fig" rid="F74">Fig. 322</xref>)</td><td rowspan="1" colspan="1"><italic><tp:taxon-name>Rhogadopsis latipennis</tp:taxon-name></italic> sp. n.</td></tr><tr><td rowspan="1" colspan="1">34</td><td rowspan="1" colspan="1">Pronotal side striate (<xref ref-type="fig" rid="F69">Figs 295</xref>, <xref ref-type="fig" rid="F70">303</xref>); head strongly transverse and yellow (<xref ref-type="fig" rid="F70">Fig. 302</xref>); clypeus very wide (<xref ref-type="fig" rid="F70">Fig. 300</xref>); [second metasomal tergite smooth; female unknown]</td><td rowspan="1" colspan="1"><italic><tp:taxon-name>Phaedrotoma striatinota</tp:taxon-name></italic> sp. n.</td></tr><tr><td rowspan="1" colspan="1">–</td><td rowspan="1" colspan="1">Pronotal side largely smooth or coriaceous (<xref ref-type="fig" rid="F50">Figs 196</xref>, <xref ref-type="fig" rid="F52">205</xref>, <xref ref-type="fig" rid="F56">226</xref>); head at most moderately transverse and yellow or dark brown (<xref ref-type="fig" rid="F61">Fig. 254</xref>); clypeus narrower (<xref ref-type="fig" rid="F59">Figs 242</xref>, <xref ref-type="fig" rid="F61">252</xref>, <xref ref-type="fig" rid="F64">270</xref>, <xref ref-type="fig" rid="F66">281</xref>), but wide in <italic><tp:taxon-name>Phaedrotoma depressa</tp:taxon-name></italic> (<xref ref-type="fig" rid="F57">Fig. 233</xref>)</td><td rowspan="1" colspan="1">35</td></tr><tr><td rowspan="1" colspan="1">35</td><td rowspan="1" colspan="1">Vertex and mesosoma densely coriaceous; vein SR1 of fore wing about 3 times as long as vein 3-SR</td><td rowspan="1" colspan="1"><italic><tp:taxon-name>Phaedrotoma terga</tp:taxon-name></italic> (Chen &amp; Weng, 2005) comb. n.</td></tr><tr><td rowspan="1" colspan="1">–</td><td rowspan="1" colspan="1">Vertex and mesosoma mainly smooth (<xref ref-type="fig" rid="F56">Fig. 226</xref>); vein SR1 of fore wing shorter (<xref ref-type="fig" rid="F51">Figs 197</xref>, <xref ref-type="fig" rid="F55">216</xref>, <xref ref-type="fig" rid="F59">238</xref>), except in <italic><tp:taxon-name>Phaedrotoma depressa</tp:taxon-name></italic> (<xref ref-type="fig" rid="F57">Figs 228, 229</xref>)</td><td rowspan="1" colspan="1">36</td></tr><tr><td rowspan="1" colspan="1">36</td><td rowspan="1" colspan="1">Vein SR1 of fore wing 3.4-4.0 times as long as vein 3-SR (<xref ref-type="fig" rid="F57">Figs 228, 229</xref>); clypeus depressed ventrally and narrow sickle-shaped (<xref ref-type="fig" rid="F57">Fig. 233</xref>); mesosoma (except black mesoscutum) orange-brown or largely dark brown (<xref ref-type="fig" rid="F56">Figs 225–227</xref>); second and third metasomal tergite micro-sculptured and propodeum smooth (<xref ref-type="fig" rid="F57">Fig. 231</xref>)</td><td rowspan="1" colspan="1"><italic><tp:taxon-name>Phaedrotoma depressa</tp:taxon-name></italic> nom. n.</td></tr><tr><td rowspan="1" colspan="1">–</td><td rowspan="1" colspan="1">Vein SR1 of fore wing 1.4-3.4 times as long as vein 3-SR (<xref ref-type="fig" rid="F51">Figs 197</xref>, <xref ref-type="fig" rid="F55">216</xref>, <xref ref-type="fig" rid="F59">238</xref>, <xref ref-type="fig" rid="F48">248</xref>, <xref ref-type="fig" rid="F66">276</xref>); clypeus normal ventrally and semicircular or narrow and transverse (<xref ref-type="fig" rid="F59">Figs 242</xref>, <xref ref-type="fig" rid="F61">252</xref>, <xref ref-type="fig" rid="F64">270</xref>, <xref ref-type="fig" rid="F66">281</xref>); mesosoma completely or largely black (<xref ref-type="fig" rid="F51">Figs 198</xref>, <xref ref-type="fig" rid="F53">207</xref>, <xref ref-type="fig" rid="F59">239</xref>, <xref ref-type="fig" rid="F62">259</xref>) or entirely pale yellow (<xref ref-type="fig" rid="F54">Figs 215</xref>, <xref ref-type="fig" rid="F61">249</xref>); second and third metasomal tergite variable, if micro-sculptured then propodeum rugulose (<xref ref-type="fig" rid="F51">Figs 199</xref>, <xref ref-type="fig" rid="F55">218</xref>)</td><td rowspan="1" colspan="1">37</td></tr><tr><td rowspan="1" colspan="1">37</td><td rowspan="1" colspan="1">Clypeus 3.3–4.0 times wider than high (<xref ref-type="fig" rid="F51">Figs 252</xref>, <xref ref-type="fig" rid="F62">261</xref>)</td><td rowspan="1" colspan="1">38</td></tr><tr><td rowspan="1" colspan="1">–</td><td rowspan="1" colspan="1">Clypeus 2.0–3.1 times wider than high (<xref ref-type="fig" rid="F51">Figs 202</xref>, <xref ref-type="fig" rid="F53">211</xref>, <xref ref-type="fig" rid="F51">220</xref>, <xref ref-type="fig" rid="F59">242</xref>, <xref ref-type="fig" rid="F64">270</xref>, <xref ref-type="fig" rid="F66">281</xref>, <xref ref-type="fig" rid="F72">309</xref>)</td><td rowspan="1" colspan="1">39</td></tr><tr><td rowspan="1" colspan="1">38</td><td rowspan="1" colspan="1">Antenna of ♂ with about 27 segments and 1.4 times as long as fore wing (<xref ref-type="fig" rid="F60">Fig. 247</xref>); body brownish-yellow and head ivory (<xref ref-type="fig" rid="F60">Figs 247</xref>, <xref ref-type="fig" rid="F61">249</xref>, <xref ref-type="fig" rid="F61">252</xref>); legs pale yellow (<xref ref-type="fig" rid="F60">Fig. 247</xref>); vein SR1 1.9 times vein 3-SR (<xref ref-type="fig" rid="F61">Fig. 248</xref>); vein 3-SR nearly twice as long as vein 2-SR (<xref ref-type="fig" rid="F61">Fig. 248</xref>)</td><td rowspan="1" colspan="1"><italic><tp:taxon-name>Phaedrotoma flavisoma</tp:taxon-name></italic> sp. n.</td></tr><tr><td rowspan="1" colspan="1">–</td><td rowspan="1" colspan="1">Antenna of ♂ with about 21 segments and about as long as fore wing (<xref ref-type="fig" rid="F62">Fig. 257</xref>); body black (<xref ref-type="fig" rid="F62">Figs 257, 259, 263</xref>); legs dark brown (<xref ref-type="fig" rid="F62">Fig. 257</xref>); vein SR1 of fore wing 3 times as long as vein 3-SR (<xref ref-type="fig" rid="F62">Fig. 258</xref>); vein 3-SR 1.7 times as long as vein 2-SR (<xref ref-type="fig" rid="F62">Fig. 258</xref>)</td><td rowspan="1" colspan="1"><italic><tp:taxon-name>Phaedrotoma nigrisoma</tp:taxon-name></italic> sp. n.</td></tr><tr><td rowspan="1" colspan="1">39</td><td rowspan="1" colspan="1">First metasomal tergite longitudinally costate-striate (<xref ref-type="fig" rid="F72">Fig. 307</xref>); anterior groove of metapleuron smooth or finely crenulate (<xref ref-type="fig" rid="F71">Fig. 304</xref>); propodeum largely vermiculate-rugose (<xref ref-type="fig" rid="F72">Fig. 307</xref>); clypeus slightly protruding medially (<xref ref-type="fig" rid="F72">Fig. 309</xref>); apical half of first tergite widened apically and comparatively short <!--PageBreak-->(<xref ref-type="fig" rid="F72">Fig. 307</xref>); occipital carina remain far removed from hypostomal carina (<xref ref-type="fig" rid="F72">Fig. 310</xref>)</td><td rowspan="1" colspan="1"><italic><tp:taxon-name>Phaedrotoma vermiculifera</tp:taxon-name></italic> sp. n.</td></tr><tr><td rowspan="1" colspan="1">–</td><td rowspan="1" colspan="1">First tergite reticulate-rugose or granulate (<xref ref-type="fig" rid="F51">Figs 199</xref>, <xref ref-type="fig" rid="F53">208</xref>, <xref ref-type="fig" rid="F55">218</xref>, <xref ref-type="fig" rid="F59">240</xref>, <xref ref-type="fig" rid="F64">267</xref>, <xref ref-type="fig" rid="F66">278</xref>); anterior groove of metapleuron often crenulate (<xref ref-type="fig" rid="F50">Figs 196</xref>, <xref ref-type="fig" rid="F91">403</xref>); propodeum largely rugulose, rugose or smooth (<xref ref-type="fig" rid="F51">Figs 199</xref>, <xref ref-type="fig" rid="F53">207</xref>, <xref ref-type="fig" rid="F55">217</xref>, <xref ref-type="fig" rid="F51">240</xref>, <xref ref-type="fig" rid="F64">267</xref>, <xref ref-type="fig" rid="F66">278</xref>); clypeus truncate medially (<xref ref-type="fig" rid="F51">Figs 202</xref>, <xref ref-type="fig" rid="F53">211</xref>, <xref ref-type="fig" rid="F55">220</xref>, <xref ref-type="fig" rid="F59">242</xref>, <xref ref-type="fig" rid="F64">270</xref>, <xref ref-type="fig" rid="F66">281</xref>, <xref ref-type="fig" rid="F90">399</xref>); apical half of first metasomal tergite subparallel-sided (<xref ref-type="fig" rid="F51">Figs 199</xref>, <xref ref-type="fig" rid="F53">208</xref>, <xref ref-type="fig" rid="F55">218</xref>, <xref ref-type="fig" rid="F59">240</xref>, <xref ref-type="fig" rid="F64">267</xref>, <xref ref-type="fig" rid="F90">397</xref>, <xref ref-type="fig" rid="F92">406</xref>) or diverging and more elongate (<xref ref-type="fig" rid="F64">Figs 267</xref>, <xref ref-type="fig" rid="F66">278</xref>); occipital carina comparatively close to hypostomal carina (<xref ref-type="fig" rid="F90">Figs 400</xref>, <xref ref-type="fig" rid="F92">410</xref>); [malar suture partly shallowly impressed or absent]</td><td rowspan="1" colspan="1">40</td></tr><tr><td rowspan="1" colspan="1">40</td><td rowspan="1" colspan="1">Anterior groove of metanotum smooth (<xref ref-type="fig" rid="F52">Fig. 205</xref>); propodeum largely smooth and shiny posteriorly (<xref ref-type="fig" rid="F53">Fig. 207</xref>); hind tarsus pale yellowish as basal half of hind tibia (<xref ref-type="fig" rid="F52">Figs 205</xref>, <xref ref-type="fig" rid="F53">209</xref>); [length of malar space 0.6 times basal width of mandible (<xref ref-type="fig" rid="F53">Fig. 212</xref>); face mainly dark brown or brownish-yellow (<xref ref-type="fig" rid="F53">Fig. 211</xref>); third antennal segment about 4.3 (female) times as long as wide; antenna 1.3 times longer than fore wing. If length of malar space 0.3 times basal width of mandible, face ivory and antenna 1.6 times longer than fore wing, cf. <italic><tp:taxon-name>Phaedrotoma flavisoma</tp:taxon-name></italic>sp. n.]</td><td rowspan="1" colspan="1"><italic><tp:taxon-name>Phaedrotoma angiclypeata</tp:taxon-name></italic> sp. n.</td></tr><tr><td rowspan="1" colspan="1">–</td><td rowspan="1" colspan="1">Anterior groove of metanotum crenulate (<xref ref-type="fig" rid="F50">Figs 196</xref>, <xref ref-type="fig" rid="F91">403</xref>); propodeum more or less rugulose or rugose and matt posteriorly (<xref ref-type="fig" rid="F51">Figs 199</xref>, <xref ref-type="fig" rid="F55">217</xref>, <xref ref-type="fig" rid="F59">240</xref>, <xref ref-type="fig" rid="F64">267</xref>, <xref ref-type="fig" rid="F66">278</xref>); colour of hind tarsus variable, if slightly infuscate then darker than basal half of hind tibia (<xref ref-type="fig" rid="F58">Fig. 237</xref>)</td><td rowspan="1" colspan="1">41</td></tr><tr><td rowspan="1" colspan="1">41</td><td rowspan="1" colspan="1">Setose part of ovipositor sheath 0.6-0.8 times as long as hind tibia (<xref ref-type="fig" rid="F54">Figs 215</xref>, <xref ref-type="fig" rid="F55">218</xref>, <xref ref-type="fig" rid="F55">223</xref>, <xref ref-type="fig" rid="F65">275</xref>, <xref ref-type="fig" rid="F66">283, 284</xref>); pronotum with large round pronope (<xref ref-type="fig" rid="F55">Figs 222</xref>, <xref ref-type="fig" rid="F66">285</xref>); propodeum usually largely densely rugose (<xref ref-type="fig" rid="F55">Figs 217</xref>, <xref ref-type="fig" rid="F55">278</xref>); second and third metasomal tergites superficially granulate (<xref ref-type="fig" rid="F55">Figs 218</xref>, <xref ref-type="fig" rid="F55">278</xref>)</td><td rowspan="1" colspan="1">42</td></tr><tr><td rowspan="1" colspan="1">–</td><td rowspan="1" colspan="1">Setose part of ovipositor sheath 0.1–0.3 times as long as hind tibia (<xref ref-type="fig" rid="F50">Figs 196</xref>, <xref ref-type="fig" rid="F51">204</xref>, <xref ref-type="fig" rid="F59">237, 245</xref>, <xref ref-type="fig" rid="F90">401</xref>, <xref ref-type="fig" rid="F92">411</xref>); pronope, sculpture of propodeum and second and third tergites variable</td><td rowspan="1" colspan="1">43</td></tr><tr><td rowspan="1" colspan="1">42</td><td rowspan="1" colspan="1">Vein m-cu of fore wing postfurcal (<xref ref-type="fig" rid="F66">Fig. 276</xref>); precoxal sulcus narrow, linear (<xref ref-type="fig" rid="F65">Fig. 275</xref>); mesosoma dark brown or blackish laterally and ventrally (<xref ref-type="fig" rid="F65">Fig. 275</xref>)</td><td rowspan="1" colspan="1"><italic><tp:taxon-name>Phaedrotoma rugulifera</tp:taxon-name></italic> sp. n.</td></tr><tr><td rowspan="1" colspan="1">–</td><td rowspan="1" colspan="1">Vein m-cu of fore wing slightly antefurcal (<xref ref-type="fig" rid="F55">Fig. 216</xref>); precoxal sulcus somewhat wider, in elliptical depression (<xref ref-type="fig" rid="F54">Fig. 215</xref>); mesosoma yellowish-brown laterally and ventrally (<xref ref-type="fig" rid="F54">Fig. 215</xref>)</td><td rowspan="1" colspan="1"><italic><tp:taxon-name>Phaedrotoma antenervalis</tp:taxon-name></italic> sp. n.</td></tr><tr><td rowspan="1" colspan="1">43</td><td rowspan="1" colspan="1">Length of mesosoma about 1.5 times its height (<xref ref-type="fig" rid="F58">Fig. 237</xref>); antenna of female about 1.3 times as long as fore wing (<xref ref-type="fig" rid="F58">Fig. 237</xref>); length of eye in dorsal view about 3.5 times temple; clypeus depressed medially (<xref ref-type="fig" rid="F59">Figs 242, 243</xref>); propodeum coarsely rugose (<xref ref-type="fig" rid="F59">Fig. 240</xref>)</td><td rowspan="1" colspan="1"><italic><tp:taxon-name>Phaedrotoma depressiclypealis</tp:taxon-name></italic> sp. n.</td></tr><tr><td rowspan="1" colspan="1">–</td><td rowspan="1" colspan="1">Length of mesosoma 1.2–1.3 times its height (<xref ref-type="fig" rid="F50">Figs 196</xref>, <xref ref-type="fig" rid="F63">264</xref>, <xref ref-type="fig" rid="F89">394</xref>, <xref ref-type="fig" rid="F91">403</xref>); antenna of female 1.5–1.7 times as long as fore wing (<xref ref-type="fig" rid="F50">Figs 196</xref>, <xref ref-type="fig" rid="F91">403</xref>; male: 1.5–1.6 times); length of eye in dorsal view 1.5–2.8 times temple; clypeus convex medially (<xref ref-type="fig" rid="F51">Figs 203</xref>, <xref ref-type="fig" rid="F64">271</xref>, <xref ref-type="fig" rid="F90">400</xref>, <xref ref-type="fig" rid="F92">410</xref>)); sculpture of propodeum varia<!--PageBreak-->ble, from superficially granulate-rugulose (<xref ref-type="fig" rid="F64">Fig. 266</xref>) to rather coarsely rugose (<xref ref-type="fig" rid="F51">Fig. 199</xref>)</td><td rowspan="1" colspan="1">44</td></tr><tr><td rowspan="1" colspan="1">44</td><td rowspan="1" colspan="1">Pronotal side and mesopleuron superficially granulate; precoxal sulcus wide and comparatively shallow, densely finely sculptured (<xref ref-type="fig" rid="F50">Fig. 196</xref>); hind tarsus slender and pale yellowish as femur (<xref ref-type="fig" rid="F51">Fig. 200</xref>); length of eye in dorsal view about 2.8 times temple</td><td rowspan="1" colspan="1"><italic><tp:taxon-name>Phaedrotoma acuticlypeata</tp:taxon-name></italic> sp. n.</td></tr><tr><td rowspan="1" colspan="1">–</td><td rowspan="1" colspan="1">Pronotal side and mesopleuron largely smooth or nearly so; precoxal sulcus narrow and deep, sparsely finely sculptured or smooth (<xref ref-type="fig" rid="F63">Figs 264</xref>, <xref ref-type="fig" rid="F89">394</xref>, <xref ref-type="fig" rid="F91">403</xref>); hind tarsus less slender and often slightly darker than femur (<xref ref-type="fig" rid="F63">Figs 264</xref>, <xref ref-type="fig" rid="F64">268</xref>, <xref ref-type="fig" rid="F91">403</xref>), but sometimes similar to hind tibia (<xref ref-type="fig" rid="F89">Figs 394</xref>, <xref ref-type="fig" rid="F90">398</xref>); length of eye in dorsal view about 1.5 times temple</td><td rowspan="1" colspan="1"><italic><tp:taxon-name>Phaedrotoma protuberator</tp:taxon-name></italic> sp. n.</td></tr></tbody></table></table-wrap></tp:treatment-sec><tp:treatment-sec><!--Section generated to contain objects referenced in tp:taxon-treatment.--><fig id="F31" position="float" orientation="portrait"><label>Figures 96–104.</label><caption><p><italic><tp:taxon-name>Indiopius chenae</tp:taxon-name></italic> sp. n., female, holotype. <bold>96</bold> Wings <bold>97</bold> head and mesosoma dorsal <bold>98</bold> propodeum and 1<sup>st</sup>-2<sup>nd</sup> metasomal tergites dorsal <bold>99</bold> hind leg <bold>100</bold> fore leg <bold>101</bold> head anterior <bold>102</bold> mandible <bold>103</bold> antenna <bold>104</bold> ovipositor sheath.</p></caption><graphic xmlns:xlink="http://www.w3.org/1999/xlink" xlink:href="ZooKeys-268-001-g031.jpg" position="float" orientation="portrait" xlink:type="simple"/></fig><fig id="F14" position="float" orientation="portrait"><label>Figures 14–21.</label><caption><p><italic><tp:taxon-name>Apodesmia bruniclypealis</tp:taxon-name></italic> sp. n., male, holotype. <bold>14</bold> Wings <bold>15</bold> mesosoma dorsal <bold>16</bold> propodeum and 1<sup>st</sup>-3<sup>rd</sup> metasomal tergites dorsal <bold>17</bold> hind leg <bold>18</bold> head anterior <bold>19</bold> pronope dorsal <bold>20</bold> head lateral <bold>21</bold> antennae.</p></caption><graphic xmlns:xlink="http://www.w3.org/1999/xlink" xlink:href="ZooKeys-268-001-g014.jpg" position="float" orientation="portrait" xlink:type="simple"/></fig><fig id="F21" position="float" orientation="portrait"><label>Figure 52.</label><caption><p><italic><tp:taxon-name>Areotetes striatiferus</tp:taxon-name></italic> sp. n., female, holotype. Habitus lateral.</p></caption><graphic xmlns:xlink="http://www.w3.org/1999/xlink" xlink:href="ZooKeys-268-001-g021.jpg" position="float" orientation="portrait" xlink:type="simple"/></fig><fig id="F84" position="float" orientation="portrait"><label>Figures 364–373.</label><caption><p><italic><tp:taxon-name>Rhogadopsis sculpturator</tp:taxon-name></italic> sp. n., male, holotype. <bold>364</bold> Wings <bold>365</bold> detail first subdiscal cell of fore wing <bold>366</bold> mesosoma dorsal <bold>367</bold> propodeum and 1<sup>st</sup>-3<sup>rd</sup> metasomal tergites dorsal <bold>368</bold> hind leg <bold>369</bold> head anterior <bold>370</bold> mandible <bold>371</bold> clypeus lateral <bold>372</bold> pronope dorsal <bold>373</bold> antennae.</p></caption><graphic xmlns:xlink="http://www.w3.org/1999/xlink" xlink:href="ZooKeys-268-001-g084.jpg" position="float" orientation="portrait" xlink:type="simple"/></fig><fig id="F41" position="float" orientation="portrait"><label>Figures 146–156.</label><caption><p><italic><tp:taxon-name>Opius monilipalpis</tp:taxon-name></italic> sp. n., female, holotype. <bold>146</bold> Wings <bold>147</bold> mesosoma dorsal <bold>148</bold> propodeum and 1<sup>st</sup>-2<sup>nd</sup> metasomal tergites dorsal <bold>149</bold> mesosoma lateral <bold>150</bold> hind leg <bold>151</bold> head anterior <bold>152</bold> pronope dorsal <bold>153</bold> mandible <bold>154</bold> ovipositor sheath <bold>155</bold> labial palpi <bold>156</bold> antenna.</p></caption><graphic xmlns:xlink="http://www.w3.org/1999/xlink" xlink:href="ZooKeys-268-001-g041.jpg" position="float" orientation="portrait" xlink:type="simple"/></fig><fig id="F94" position="float" orientation="portrait"><label>Figures 418–428.</label><caption><p><italic><tp:taxon-name>Orientopius punctatus</tp:taxon-name></italic> van Achterberg &amp; Li, female, holotype. <bold>418</bold> Wings <bold>419</bold> mesosoma lateral <bold>420</bold> mesosoma dorsal <bold>421</bold> metasoma dorsal <bold>422</bold> head lateral <bold>423</bold> base of antenna <bold>424</bold> head anterior <bold>425</bold> malar space <bold>426</bold> ovipositor sheath ventral <bold>427</bold> hind leg <bold>428</bold> apex of antenna.</p></caption><graphic xmlns:xlink="http://www.w3.org/1999/xlink" xlink:href="ZooKeys-268-001-g094.jpg" position="float" orientation="portrait" xlink:type="simple"/></fig><fig id="F93" position="float" orientation="portrait"><label>Figures 413–417.</label><caption><p><italic><tp:taxon-name>Opius pallipes</tp:taxon-name></italic> Wesmael, female, Netherlands, Waarder. <bold>413</bold> Wings <bold>414</bold> hind leg <bold>415</bold> head anterior <bold>416</bold> labial palpi anterior <bold>417</bold> <italic><tp:taxon-name>Orientopius punctatus</tp:taxon-name></italic> van Achterberg &amp; Li, female, holotype. Habitus lateral.</p></caption><graphic xmlns:xlink="http://www.w3.org/1999/xlink" xlink:href="ZooKeys-268-001-g093.jpg" position="float" orientation="portrait" xlink:type="simple"/></fig><fig id="F17" position="float" orientation="portrait"><label>Figure 32.</label><caption><p><italic><tp:taxon-name>Areotetes albiferus</tp:taxon-name></italic> sp. n., male, holotype. Habitus lateral.</p></caption><graphic xmlns:xlink="http://www.w3.org/1999/xlink" xlink:href="ZooKeys-268-001-g017.jpg" position="float" orientation="portrait" xlink:type="simple"/></fig><fig id="F26" position="float" orientation="portrait"><label>Figures 74–81.</label><caption><p><italic><tp:taxon-name>Coleopioides postpectalis</tp:taxon-name></italic> sp. n., female, holotype. <bold>74</bold> Wings <bold>75</bold> mesosoma dorsal <bold>76</bold> propodeum and 1<sup>st</sup>-2<sup>nd</sup> metasomal tergites dorsal <bold>77</bold> hind leg <bold>78</bold> head anterior <bold>79</bold> mandible <bold>80</bold> ovipositor sheath <bold>81</bold> antennae.</p></caption><graphic xmlns:xlink="http://www.w3.org/1999/xlink" xlink:href="ZooKeys-268-001-g026.jpg" position="float" orientation="portrait" xlink:type="simple"/></fig><fig id="F25" position="float" orientation="portrait"><label>Figure 73.</label><caption><p><italic><tp:taxon-name>Coleopioides postpectalis</tp:taxon-name></italic> sp. n., female, holotype. Habitus lateral.</p></caption><graphic xmlns:xlink="http://www.w3.org/1999/xlink" xlink:href="ZooKeys-268-001-g025.jpg" position="float" orientation="portrait" xlink:type="simple"/></fig><fig id="F32" position="float" orientation="portrait"><label>Figure 105.</label><caption><p><italic><tp:taxon-name>Opiognathus aulaciferus</tp:taxon-name></italic> sp. n., female, holotype. Habitus lateral.</p></caption><graphic xmlns:xlink="http://www.w3.org/1999/xlink" xlink:href="ZooKeys-268-001-g032.jpg" position="float" orientation="portrait" xlink:type="simple"/></fig><fig id="F18" position="float" orientation="portrait"><label>Figures 33–41.</label><caption><p><italic><tp:taxon-name>Areotetes albiferus</tp:taxon-name></italic> sp. n., male, holotype. <bold>33</bold> Wings <bold>34</bold> mesosoma dorsal <bold>35</bold> propodeum and 1<sup>st</sup>-3<sup>rd</sup> metasomal tergites dorsal <bold>36</bold> antenna <bold>37</bold> hind leg <bold>38</bold> head anterior <bold>39</bold> base of hind tibia inner side <bold>40</bold> mandible <bold>41</bold> pronope dorsal.</p></caption><graphic xmlns:xlink="http://www.w3.org/1999/xlink" xlink:href="ZooKeys-268-001-g018.jpg" position="float" orientation="portrait" xlink:type="simple"/></fig><fig id="F20" position="float" orientation="portrait"><label>Figures 43–51.</label><caption><p><italic><tp:taxon-name>Areotetes cariniferus</tp:taxon-name></italic> sp. n., female, holotype. <bold>43</bold> Wings <bold>44</bold> mesosoma dorsal <bold>45</bold> propodeum and 1<sup>st</sup>-2<sup>nd</sup> metasomal tergites dorsal <bold>46</bold> antenna <bold>47</bold> hind leg, inner side <bold>48</bold> head anterior <bold>49</bold> ovipositor sheath <bold>50</bold> hind femur <bold>51</bold> mandible.</p></caption><graphic xmlns:xlink="http://www.w3.org/1999/xlink" xlink:href="ZooKeys-268-001-g020.jpg" position="float" orientation="portrait" xlink:type="simple"/></fig><fig id="F22" position="float" orientation="portrait"><label>Figures 53–62.</label><caption><p><italic><tp:taxon-name>Areotetes striatiferus</tp:taxon-name></italic> sp. n., female, holotype. <bold>53</bold> Fore wing <bold>54</bold> hind wing <bold>55</bold> mesosoma dorsal <bold>56</bold> propodeum and 1<sup>st</sup>-2<sup>nd</sup> metasomal tergites dorsal <bold>57</bold> ovipositor sheath <bold>58</bold> head anterior <bold>59</bold> base of hind tibia, inner side <bold>60</bold> hind leg <bold>61</bold> antenna <bold>62</bold> mandible.</p></caption><graphic xmlns:xlink="http://www.w3.org/1999/xlink" xlink:href="ZooKeys-268-001-g022.jpg" position="float" orientation="portrait" xlink:type="simple"/></fig><fig id="F35" position="float" orientation="portrait"><label>Figures 116–125.</label><caption><p><italic><tp:taxon-name>Opiognathus brevibasalis</tp:taxon-name></italic> sp. n., female, holotype. <bold>116</bold> Wings <bold>117</bold> mesosoma dorsal <bold>118</bold> propodeum and 1<sup>st</sup>-2<sup>nd</sup> metasomal tergites dorsal <bold>119</bold> antenna <bold>120</bold> hind leg <bold>121</bold> pronope dorsal <bold>122</bold> head anterior <bold>123</bold> base of hind tibia inner side <bold>124</bold> mandible <bold>125</bold> ovipositor sheath.</p></caption><graphic xmlns:xlink="http://www.w3.org/1999/xlink" xlink:href="ZooKeys-268-001-g035.jpg" position="float" orientation="portrait" xlink:type="simple"/></fig><fig id="F86" position="float" orientation="portrait"><label>Figures 375–383.</label><caption><p><italic><tp:taxon-name>Utetes longicarinatus</tp:taxon-name></italic> sp. n., male, holotype. <bold>375</bold> Wings <bold>376</bold> mesosoma dorsal <bold>377 </bold>propodeum and 1<sup>st</sup>-2<sup>nd</sup> metasomal tergites dorsal <bold>378</bold> base of hind tibia inner side <bold>379</bold> head anterior <bold>380</bold> mandible <bold>381</bold> head dorsal <bold>382</bold> antenna <bold>383</bold> hind leg.</p></caption><graphic xmlns:xlink="http://www.w3.org/1999/xlink" xlink:href="ZooKeys-268-001-g086.jpg" position="float" orientation="portrait" xlink:type="simple"/></fig><fig id="F48" position="float" orientation="portrait"><label>Figure 186.</label><caption><p><italic><tp:taxon-name>Opius zengi</tp:taxon-name></italic> sp. n., female, holotype. Habitus lateral.</p></caption><graphic xmlns:xlink="http://www.w3.org/1999/xlink" xlink:href="ZooKeys-268-001-g048.jpg" position="float" orientation="portrait" xlink:type="simple"/></fig><fig id="F49" position="float" orientation="portrait"><label>Figures 187–195.</label><caption><p><italic><tp:taxon-name>Opius zengi</tp:taxon-name></italic> sp. n., female, holotype. <bold>187</bold> Wings <bold>188</bold> mesosoma dorsal <bold>189</bold> propodeum and 1<sup>st</sup>-2<sup>nd</sup> metasomal tergites dorsal <bold>190</bold> hind leg <bold>191</bold> antennae <bold>192</bold> head anterior <bold>193</bold> mandible <bold>194</bold> pronope dorsal <bold>195</bold> ovipositor sheath.</p></caption><graphic xmlns:xlink="http://www.w3.org/1999/xlink" xlink:href="ZooKeys-268-001-g049.jpg" position="float" orientation="portrait" xlink:type="simple"/></fig><fig id="F51" position="float" orientation="portrait"><label>Figures 197–204.</label><caption><p><italic><tp:taxon-name>Phaedrotoma acuticlypeata</tp:taxon-name></italic> sp. n., female, holotype. <bold>197</bold> Wings <bold>198</bold> mesosoma dorsal <bold>199</bold> propodeum and 1<sup>st</sup>-3<sup>rd</sup> metasomal tergites dorsal <bold>200</bold> hind leg <bold>201</bold> antennae <bold>202</bold> head anterior <bold>203</bold> mandible <bold>204</bold> ovipositor sheath.</p></caption><graphic xmlns:xlink="http://www.w3.org/1999/xlink" xlink:href="ZooKeys-268-001-g051.jpg" position="float" orientation="portrait" xlink:type="simple"/></fig><fig id="F61" position="float" orientation="portrait"><label>Figures 248–256.</label><caption><p><italic><tp:taxon-name>Phaedrotoma flavisoma</tp:taxon-name></italic> sp. n., male, holotype. <bold>248</bold> Wings <bold>249</bold> mesosoma dorsal <bold>250</bold> propodeum and 1<sup>st</sup>-3<sup>rd</sup> metasomal tergites dorsal <bold>251</bold> mesosternum ventral <bold>252</bold> head anterior <bold>253</bold> mandible <bold>254</bold> head dorsal <bold>255</bold> antenna <bold>256</bold> hind leg.</p></caption><graphic xmlns:xlink="http://www.w3.org/1999/xlink" xlink:href="ZooKeys-268-001-g061.jpg" position="float" orientation="portrait" xlink:type="simple"/></fig><fig id="F33" position="float" orientation="portrait"><label>Figures 106–114.</label><caption><p><italic><tp:taxon-name>Opiognathus aulaciferus</tp:taxon-name></italic> sp. n., female, holotype. <bold>106</bold> Wings <bold>107</bold> mesosoma dorsal <bold>108</bold> propodeum and 1<sup>st</sup>-3<sup>rd</sup> metasomal tergites dorsal <bold>109</bold> antenna <bold>110</bold> hind leg <bold>111</bold> head anterior <bold>112</bold> mandible <bold>113</bold> base of hind tibia inner side <bold>114</bold> ovipositor sheath.</p></caption><graphic xmlns:xlink="http://www.w3.org/1999/xlink" xlink:href="ZooKeys-268-001-g033.jpg" position="float" orientation="portrait" xlink:type="simple"/></fig><fig id="F28" position="float" orientation="portrait"><label>Figure 85.</label><caption><p><italic><tp:taxon-name>Fopius dorsopiferus</tp:taxon-name></italic> sp. n., male, holotype. Habitus lateral.</p></caption><graphic xmlns:xlink="http://www.w3.org/1999/xlink" xlink:href="ZooKeys-268-001-g028.jpg" position="float" orientation="portrait" xlink:type="simple"/></fig><fig id="F29" position="float" orientation="portrait"><label>Figures 86–94.</label><caption><p><italic><tp:taxon-name>Fopius dorsopiferus</tp:taxon-name></italic> sp. n., male, holotype. <bold>86</bold> Wings <bold>87</bold> head and mesosoma dorsal <bold>88</bold> propodeum and 1<sup>st</sup>-2<sup>nd</sup> metasomal tergites dorsal <bold>89</bold> antenna <bold>90</bold> hind leg <bold>91</bold> head anterior <bold>92</bold> head dorsal <bold>93</bold> mandible <bold>94</bold> mesosternum ventral.</p></caption><graphic xmlns:xlink="http://www.w3.org/1999/xlink" xlink:href="ZooKeys-268-001-g029.jpg" position="float" orientation="portrait" xlink:type="simple"/></fig><fig id="F24" position="float" orientation="portrait"><label>Figures 64–72.</label><caption><p><italic><tp:taxon-name>Coleopioides diversinotum</tp:taxon-name></italic> sp. n., female, holotype. <bold>64</bold> Wings <bold>65</bold> mesosoma dorsal <bold>66</bold> propodeum and 1<sup>st</sup>-2<sup>nd</sup> metasomal tergites dorsal <bold>67</bold> hind leg <bold>68</bold> head anterior <bold>69</bold> mandible <bold>70</bold> pronope dorsal <bold>71</bold> antenna <bold>72</bold> ovipositor.</p></caption><graphic xmlns:xlink="http://www.w3.org/1999/xlink" xlink:href="ZooKeys-268-001-g024.jpg" position="float" orientation="portrait" xlink:type="simple"/></fig><fig id="F70" position="float" orientation="portrait"><label>Figures 296–303.</label><caption><p><italic><tp:taxon-name>Phaedrotoma striatinota</tp:taxon-name></italic> sp. n., male, holotype. <bold>296</bold> Wings <bold>297</bold> mesosoma dorsal <bold>298</bold> propodeum and 1<sup>st</sup>-2<sup>nd</sup> metasomal tergites dorsal <bold>299</bold> hind leg <bold>300</bold> head anterior <bold>301</bold> clypeus and mandible anterior <bold>302</bold> head dorsal <bold>303</bold> mesosoma lateral.</p></caption><graphic xmlns:xlink="http://www.w3.org/1999/xlink" xlink:href="ZooKeys-268-001-g070.jpg" position="float" orientation="portrait" xlink:type="simple"/></fig><fig id="F76" position="float" orientation="portrait"><label>Figures 326–333.</label><caption><p><italic><tp:taxon-name>Rhogadopsis longicaudifera</tp:taxon-name></italic> sp. n., female, holotype. <bold>326</bold> Wings <bold>327</bold> mesosoma dorsal <bold>328</bold> propodeum and 1<sup>st</sup>-2<sup>nd</sup> metasomal tergites dorsal <bold>329</bold> hind leg <bold>330</bold> head anterior <bold>331</bold> mandible <bold>332</bold> antennae <bold>333</bold> ovipositor sheath.</p></caption><graphic xmlns:xlink="http://www.w3.org/1999/xlink" xlink:href="ZooKeys-268-001-g076.jpg" position="float" orientation="portrait" xlink:type="simple"/></fig><fig id="F88" position="float" orientation="portrait"><label>Figures 385–393.</label><caption><p><italic><tp:taxon-name>Xynobius notauliferus</tp:taxon-name></italic> sp. n., female, holotype. <bold>385</bold> Wings <bold>386</bold> mesosoma dorsal <bold>387</bold> antenna <bold>388</bold> head anterior <bold>389</bold> propodeum and 1<sup>st</sup>-2<sup>nd</sup> metasomal tergites dorsal <bold>390</bold> mandible <bold>391 </bold>base of hind tibia inner side <bold>392</bold> ovipositor sheath <bold>393</bold> hind leg.</p></caption><graphic xmlns:xlink="http://www.w3.org/1999/xlink" xlink:href="ZooKeys-268-001-g088.jpg" position="float" orientation="portrait" xlink:type="simple"/></fig><fig id="F37" position="float" orientation="portrait"><label>Figures 127–135.</label><caption><p><italic><tp:taxon-name>Opius crenuliferus</tp:taxon-name></italic> sp. n., female, holotype. <bold>127</bold> Wings <bold>128</bold> mesosoma dorsal <bold>129</bold> propodeum and 1<sup>st</sup>-2<sup>nd</sup> metasomal tergites dorsal <bold>130</bold> hind leg <bold>131</bold> head anterior <bold>132</bold> mandible <bold>133</bold> ovipositor sheath <bold>134</bold> antenna <bold>135</bold> pronope dorsal.</p></caption><graphic xmlns:xlink="http://www.w3.org/1999/xlink" xlink:href="ZooKeys-268-001-g037.jpg" position="float" orientation="portrait" xlink:type="simple"/></fig><fig id="F64" position="float" orientation="portrait"><label>Figures 265–274.</label><caption><p><italic><tp:taxon-name>Phaedrotoma protuberator</tp:taxon-name></italic> sp. n., female, holotype. <bold>265</bold> Wings <bold>266</bold> mesosoma dorsal <bold>267</bold> propodeum and 1<sup>st</sup>-3<sup>rd</sup> metasomal tergites dorsal <bold>268</bold> hind leg <bold>269</bold> antenna <bold>270</bold> head anterior <bold>271 </bold>mandible <bold>272</bold> ovipositor sheath <bold>273</bold> clypeus lateral <bold>274</bold> pronope dorsal.</p></caption><graphic xmlns:xlink="http://www.w3.org/1999/xlink" xlink:href="ZooKeys-268-001-g064.jpg" position="float" orientation="portrait" xlink:type="simple"/></fig><fig id="F68" position="float" orientation="portrait"><label>Figures 287–294.</label><caption><p><italic><tp:taxon-name>Phaedrotoma semiplanata</tp:taxon-name></italic> sp. n., female, holotype. <bold>287</bold> Wings <bold>288</bold> mesosoma dorsal <bold>289</bold> propodeum and 1<sup>st</sup>-3<sup>rd</sup> metasomal tergites dorsal <bold>290</bold> hind leg <bold>291</bold> head anterior <bold>292</bold> mandible <bold>293</bold> ovipositor sheath <bold>294</bold> antennae.</p></caption><graphic xmlns:xlink="http://www.w3.org/1999/xlink" xlink:href="ZooKeys-268-001-g068.jpg" position="float" orientation="portrait" xlink:type="simple"/></fig><fig id="F23" position="float" orientation="portrait"><label>Figure 63.</label><caption><p><italic><tp:taxon-name>Coleopioides diversinotum</tp:taxon-name></italic> sp. n., female, holotype. Habitus lateral.</p></caption><graphic xmlns:xlink="http://www.w3.org/1999/xlink" xlink:href="ZooKeys-268-001-g023.jpg" position="float" orientation="portrait" xlink:type="simple"/></fig><fig id="F27" position="float" orientation="portrait"><label>Figures 82–84.</label><caption><p><italic><tp:taxon-name>Coleopioides postpectalis</tp:taxon-name></italic> sp. n., female, holotype. <bold>82</bold> Postpectal carina <bold>83</bold> mesoscutum dorsal <bold>84</bold> head lateral</p></caption><graphic xmlns:xlink="http://www.w3.org/1999/xlink" xlink:href="ZooKeys-268-001-g027.jpg" position="float" orientation="portrait" xlink:type="simple"/></fig><fig id="F55" position="float" orientation="portrait"><label>Figures 216–224.</label><caption><p><italic><tp:taxon-name>Phaedrotoma antenervalis</tp:taxon-name></italic> sp. n., female, holotype. <bold>216</bold> Wings <bold>217</bold> mesosoma dorsal <bold>218</bold> propodeum and metasoma dorsal <bold>219</bold> hind leg <bold>220</bold> head anterior <bold>221</bold> mandible <bold>222</bold> pronope dorsal <bold>223</bold> ovipositor sheath <bold>224</bold> antenna.</p></caption><graphic xmlns:xlink="http://www.w3.org/1999/xlink" xlink:href="ZooKeys-268-001-g055.jpg" position="float" orientation="portrait" xlink:type="simple"/></fig><fig id="F78" position="float" orientation="portrait"><label>Figures 335–341.</label><caption><p><italic><tp:taxon-name>Rhogadopsis longuria</tp:taxon-name></italic> (Chen &amp; Weng), male, Hunan, Bamaoxi. <bold>335</bold> Wings <bold>336</bold> mesosoma dorsal <bold>337</bold> propodeum and 1<sup>st</sup>-2<sup>nd</sup> metasomal tergites dorsal <bold>338</bold> antennae <bold>339</bold> head anterior <bold>340 </bold>mandible <bold>341</bold> hind leg.</p></caption><graphic xmlns:xlink="http://www.w3.org/1999/xlink" xlink:href="ZooKeys-268-001-g078.jpg" position="float" orientation="portrait" xlink:type="simple"/></fig><fig id="F82" position="float" orientation="portrait"><caption><p><bold>Figures 352–362.</bold> <italic><tp:taxon-name>Rhogadopsis obliqua</tp:taxon-name></italic> sp. n., female but 357 male paratype, holotype. <bold>352</bold> wings <bold>353</bold> mesosoma dorsal <bold>354</bold> propodeum and 1<sup>st</sup>-2<sup>nd</sup> metasomal tergites dorsal <bold>355</bold> hind leg <bold>356</bold>, <bold>357</bold> antennae <bold>358</bold> head anterior <bold>359</bold> mandible <bold>361</bold> ovipositor sheath <bold>362</bold> pronope dorsal.</p></caption><graphic xmlns:xlink="http://www.w3.org/1999/xlink" xlink:href="ZooKeys-268-001-g082.jpg" position="float" orientation="portrait" xlink:type="simple"/></fig><fig id="F77" position="float" orientation="portrait"><label>Figure 334.</label><caption><p><italic><tp:taxon-name>Rhogadopsis longuria</tp:taxon-name></italic> (Chen &amp; Weng), male, Hunan, Bamaoxi. Habitus lateral.</p></caption><graphic xmlns:xlink="http://www.w3.org/1999/xlink" xlink:href="ZooKeys-268-001-g077.jpg" position="float" orientation="portrait" xlink:type="simple"/></fig><fig id="F81" position="float" orientation="portrait"><label>Figure 351.</label><caption><p><italic><tp:taxon-name>Rhogadopsis obliqua</tp:taxon-name></italic> sp. n., female, holotype. Habitus lateral.</p></caption><graphic xmlns:xlink="http://www.w3.org/1999/xlink" xlink:href="ZooKeys-268-001-g081.jpg" position="float" orientation="portrait" xlink:type="simple"/></fig><fig id="F13" position="float" orientation="portrait"><label>Figure 13.</label><caption><p><italic><tp:taxon-name>Apodesmia bruniclypealis</tp:taxon-name></italic> sp. n., male, holotype. Habitus lateral.</p></caption><graphic xmlns:xlink="http://www.w3.org/1999/xlink" xlink:href="ZooKeys-268-001-g013.jpg" position="float" orientation="portrait" xlink:type="simple"/></fig><fig id="F42" position="float" orientation="portrait"><label>Figure 157.</label><caption><p><italic><tp:taxon-name>Opius pachymerus</tp:taxon-name></italic> sp. n., female, holotype. Habitus lateral.</p></caption><graphic xmlns:xlink="http://www.w3.org/1999/xlink" xlink:href="ZooKeys-268-001-g042.jpg" position="float" orientation="portrait" xlink:type="simple"/></fig><fig id="F44" position="float" orientation="portrait"><label>Figure 167.</label><caption><p><italic><tp:taxon-name>Opius songi</tp:taxon-name></italic> sp. n., female, holotype. Habitus lateral.</p></caption><graphic xmlns:xlink="http://www.w3.org/1999/xlink" xlink:href="ZooKeys-268-001-g044.jpg" position="float" orientation="portrait" xlink:type="simple"/></fig><fig id="F74" position="float" orientation="portrait"><label>Figures 315–324.</label><caption><p><italic><tp:taxon-name>Rhogadopsis latipennis</tp:taxon-name></italic> sp. n., female, holotype. <bold>315</bold> Fore wing <bold>316</bold> hind wing <bold>317</bold> mesosoma dorsal <bold>318</bold> metasoma dorsal <bold>319</bold> antennae <bold>320</bold> head anterior <bold>321</bold> mandible <bold>322</bold> head dorsal <bold>323</bold> hind leg <bold>324</bold> ovipositor sheath.</p></caption><graphic xmlns:xlink="http://www.w3.org/1999/xlink" xlink:href="ZooKeys-268-001-g074.jpg" position="float" orientation="portrait" xlink:type="simple"/></fig><fig id="F91" position="float" orientation="portrait"><label>Figure 403.</label><caption><p><italic><tp:taxon-name>Phaedrotoma protuberator</tp:taxon-name></italic> sp. n., female, paratype. Habitus lateral.</p></caption><graphic xmlns:xlink="http://www.w3.org/1999/xlink" xlink:href="ZooKeys-268-001-g091.jpg" position="float" orientation="portrait" xlink:type="simple"/></fig><fig id="F56" position="float" orientation="portrait"><label>Figure 225–227.</label><caption><p><italic><tp:taxon-name>Phaedrotoma depressa</tp:taxon-name></italic> nom. n., female, <bold>225</bold> Changsha and Badagong Mts, respectively. <bold>225–227</bold> Habitus lateral.</p></caption><graphic xmlns:xlink="http://www.w3.org/1999/xlink" xlink:href="ZooKeys-268-001-g056.jpg" position="float" orientation="portrait" xlink:type="simple"/></fig><fig id="F16" position="float" orientation="portrait"><label>Figures 23–31.</label><caption><p><italic><tp:taxon-name>Apodesmia melliclypealis</tp:taxon-name></italic> sp. n., female, holotype. <bold>23</bold> Wings <bold>24</bold> mesosoma dorsal <bold>25</bold> propodeum and 1<sup>st</sup>-3<sup>rd</sup> metasomal tergites dorsal <bold>26</bold> hind leg <bold>27</bold> head anterior <bold>28</bold> pronope dorsal <bold>29</bold> head lateral <bold>30</bold> antennae <bold>31</bold> ovipositor sheath.</p></caption><graphic xmlns:xlink="http://www.w3.org/1999/xlink" xlink:href="ZooKeys-268-001-g016.jpg" position="float" orientation="portrait" xlink:type="simple"/></fig><fig id="F45" position="float" orientation="portrait"><label>Figures 168–176.</label><caption><p><italic><tp:taxon-name>Opius songi</tp:taxon-name></italic> sp. n., female, holotype. <bold>168</bold> Wings <bold>169</bold> mesosoma dorsal <bold>170</bold> propodeum and 1<sup>st</sup>-2<sup>nd</sup> metasomal tergites dorsal <bold>171</bold> hind leg <bold>172</bold> head anterior <bold>173</bold> mandible <bold>174</bold> ovipositor sheath <bold>175</bold> antenna <bold>176</bold> pronope dorsal.</p></caption><graphic xmlns:xlink="http://www.w3.org/1999/xlink" xlink:href="ZooKeys-268-001-g045.jpg" position="float" orientation="portrait" xlink:type="simple"/></fig><fig id="F59" position="float" orientation="portrait"><label>Figures 238–246.</label><caption><p><italic><tp:taxon-name>Phaedrotoma depressiclypealis</tp:taxon-name></italic> sp. n., female, holotype. <bold>238</bold> Wings <bold>239</bold> mesosoma dorsal <bold>240</bold> propodeum and 1<sup>st</sup>-3<sup>rd</sup> metasomal tergites dorsal <bold>241</bold> hind leg <bold>242</bold> head anterior <bold>243</bold> mandible <bold>244</bold> antenna <bold>245</bold> ovipositor sheath <bold>246</bold> pronope dorsal.</p></caption><graphic xmlns:xlink="http://www.w3.org/1999/xlink" xlink:href="ZooKeys-268-001-g059.jpg" position="float" orientation="portrait" xlink:type="simple"/></fig><fig id="F92" position="float" orientation="portrait"><label>Figures 404–412.</label><caption><p><italic><tp:taxon-name>Phaedrotoma protuberator</tp:taxon-name></italic> sp. n., female, paratype. <bold>404</bold> Wings <bold>405</bold> mesosoma dorsal <bold>406</bold> propodeum and 1<sup>st</sup>-2<sup>nd</sup> metasomal tergites dorsal <bold>407</bold> hind leg <bold>408</bold> antenna <bold>409</bold> head anterior <bold>410 </bold>mandible <bold>411</bold> ovipositor sheath <bold>412</bold> pronope dorsal.</p></caption><graphic xmlns:xlink="http://www.w3.org/1999/xlink" xlink:href="ZooKeys-268-001-g092.jpg" position="float" orientation="portrait" xlink:type="simple"/></fig><fig id="F39" position="float" orientation="portrait"><label>Figures 137–144.</label><caption><p><italic><tp:taxon-name>Opius malarator</tp:taxon-name></italic> sp. n., male, holotype. <bold>127</bold> Wings <bold>128</bold> mesosoma dorsal <bold>139</bold> propodeum and 1<sup>st</sup>-2<sup>nd</sup> metasomal tergites dorsal <bold>140</bold> hind leg <bold>141</bold> head anterior <bold>142</bold> mandible <bold>143</bold> antenna <bold>144</bold> pronope dorsal.</p></caption><graphic xmlns:xlink="http://www.w3.org/1999/xlink" xlink:href="ZooKeys-268-001-g039.jpg" position="float" orientation="portrait" xlink:type="simple"/></fig><fig id="F47" position="float" orientation="portrait"><label>Figures 178–185.</label><caption><p><italic><tp:taxon-name>Opius youi</tp:taxon-name></italic> sp. n., male, holotype. <bold>178</bold> Wings <bold>179</bold> mesosoma dorsal <bold>180</bold> propodeum and 1<sup>st</sup>-3<sup>rd</sup> metasomal tergites dorsal <bold>181</bold> hind leg <bold>182</bold> head anterior <bold>183</bold> mandible <bold>184</bold> pronope dorsal <bold>185</bold> antenna.</p></caption><graphic xmlns:xlink="http://www.w3.org/1999/xlink" xlink:href="ZooKeys-268-001-g047.jpg" position="float" orientation="portrait" xlink:type="simple"/></fig><fig id="F66" position="float" orientation="portrait"><caption><p><bold>Figures 276–285.</bold> <italic><tp:taxon-name>Phaedrotoma rugulifera</tp:taxon-name></italic> sp. n., female, holotype. <bold>276</bold> Wings <bold>277</bold> mesosoma dorsal <bold>278</bold> propodeum and 1<sup>st</sup>-3<sup>rd</sup> metasomal tergites dorsal <bold>279</bold> hind leg <bold>280</bold> antennae <bold>281</bold> head anterior <bold>282 </bold>mandible <bold>283</bold> ovipositor sheath lateral <bold>284</bold> id. dorsal <bold>285</bold> pronope dorsal.</p></caption><graphic xmlns:xlink="http://www.w3.org/1999/xlink" xlink:href="ZooKeys-268-001-g066.jpg" position="float" orientation="portrait" xlink:type="simple"/></fig><fig id="F15" position="float" orientation="portrait"><label>Figure 22.</label><caption><p><italic><tp:taxon-name>Apodesmia melliclypealis</tp:taxon-name></italic> sp. n., female, holotype. Habitus lateral.</p></caption><graphic xmlns:xlink="http://www.w3.org/1999/xlink" xlink:href="ZooKeys-268-001-g015.jpg" position="float" orientation="portrait" xlink:type="simple"/></fig><fig id="F43" position="float" orientation="portrait"><label>Figures 158–166.</label><caption><p><italic><tp:taxon-name>Opius pachymerus</tp:taxon-name></italic> sp. n., female, holotype. <bold>158</bold> Wings <bold>159</bold> mesosoma dorsal <bold>160</bold> propodeum and 1<sup>st</sup>-2<sup>nd</sup> metasomal tergites dorsal <bold>161</bold> hind leg <bold>162</bold> head anterior <bold>163</bold> mandible <bold>164</bold> ovipositor sheath <bold>165</bold> antenna <bold>166</bold> pronope dorsal.</p></caption><graphic xmlns:xlink="http://www.w3.org/1999/xlink" xlink:href="ZooKeys-268-001-g043.jpg" position="float" orientation="portrait" xlink:type="simple"/></fig><fig id="F57" position="float" orientation="portrait"><label>Figures 228–236.</label><caption><p><italic><tp:taxon-name>Phaedrotoma depressa</tp:taxon-name></italic> nom. n., female, Changsha, but 229 Badagong Mts. <bold>228, 229</bold> Wings <bold>230</bold> mesosoma dorsal <bold>231</bold> 1<sup>st</sup>-3<sup>rd</sup> metasomal tergites dorsal <bold>232</bold> hind leg <bold>233</bold> head anterior <bold>234</bold> mandible <bold>235</bold> ovipositor sheath <bold>236</bold> antenna.</p></caption><graphic xmlns:xlink="http://www.w3.org/1999/xlink" xlink:href="ZooKeys-268-001-g057.jpg" position="float" orientation="portrait" xlink:type="simple"/></fig><fig id="F53" position="float" orientation="portrait"><label>Figures 206–214.</label><caption><p><italic><tp:taxon-name>Phaedrotoma angiclypeata</tp:taxon-name></italic> sp. n., female, holotype. <bold>206</bold> Wings <bold>207</bold> mesosoma dorsal <bold>208</bold> propodeum and 1<sup>st</sup>-3<sup>rd</sup> metasomal tergites dorsal <bold>209</bold> hind leg <bold>210</bold> antennae <bold>211</bold> head anterior <bold>212</bold> mandible <bold>213</bold> ovipositor sheath <bold>214</bold> pronope dorsal.</p></caption><graphic xmlns:xlink="http://www.w3.org/1999/xlink" xlink:href="ZooKeys-268-001-g053.jpg" position="float" orientation="portrait" xlink:type="simple"/></fig><fig id="F38" position="float" orientation="portrait"><label>Figure 136.</label><caption><p><italic><tp:taxon-name>Opius malarator</tp:taxon-name></italic> sp. n., male, holotype. Habitus lateral.</p></caption><graphic xmlns:xlink="http://www.w3.org/1999/xlink" xlink:href="ZooKeys-268-001-g038.jpg" position="float" orientation="portrait" xlink:type="simple"/></fig><fig id="F40" position="float" orientation="portrait"><label>Figure 145.</label><caption><p><italic><tp:taxon-name>Opius monilipalpis</tp:taxon-name></italic> sp. n., female, holotype. Habitus lateral.</p></caption><graphic xmlns:xlink="http://www.w3.org/1999/xlink" xlink:href="ZooKeys-268-001-g040.jpg" position="float" orientation="portrait" xlink:type="simple"/></fig><fig id="F36" position="float" orientation="portrait"><label>Figure 126.</label><caption><p><italic><tp:taxon-name>Opius crenuliferus</tp:taxon-name></italic> sp. n., female, holotype. Habitus lateral.</p></caption><graphic xmlns:xlink="http://www.w3.org/1999/xlink" xlink:href="ZooKeys-268-001-g036.jpg" position="float" orientation="portrait" xlink:type="simple"/></fig><fig id="F46" position="float" orientation="portrait"><label>Figure 177.</label><caption><p><italic><tp:taxon-name>Opius youi</tp:taxon-name></italic> sp. n., male, holotype. Habitus lateral.</p></caption><graphic xmlns:xlink="http://www.w3.org/1999/xlink" xlink:href="ZooKeys-268-001-g046.jpg" position="float" orientation="portrait" xlink:type="simple"/></fig><fig id="F67" position="float" orientation="portrait"><label>Figure 286.</label><caption><p><italic><tp:taxon-name>Phaedrotoma semiplanata</tp:taxon-name></italic> sp. n., female, holotype. Habitus lateral.</p></caption><graphic xmlns:xlink="http://www.w3.org/1999/xlink" xlink:href="ZooKeys-268-001-g067.jpg" position="float" orientation="portrait" xlink:type="simple"/></fig><fig id="F75" position="float" orientation="portrait"><label>Figure 325.</label><caption><p><italic><tp:taxon-name>Rhogadopsis longicaudifera</tp:taxon-name></italic> sp. n., female, holotype. Habitus lateral.</p></caption><graphic xmlns:xlink="http://www.w3.org/1999/xlink" xlink:href="ZooKeys-268-001-g075.jpg" position="float" orientation="portrait" xlink:type="simple"/></fig><fig id="F80" position="float" orientation="portrait"><caption><p><bold>Figures 343–350.</bold> <italic><tp:taxon-name>Rhogadopsis maculosa</tp:taxon-name></italic> sp. n., male, holotype. <bold>343</bold> Wings <bold>344</bold> mesosoma dorsal <bold>345 </bold>propodeum and 1<sup>st</sup>-2<sup>nd</sup> metasomal tergites dorsal <bold>346</bold> hind leg <bold>347</bold> head anterior <bold>348</bold> mandible <bold>349</bold> mesosoma lateral <bold>350</bold> antenna.</p></caption><graphic xmlns:xlink="http://www.w3.org/1999/xlink" xlink:href="ZooKeys-268-001-g080.jpg" position="float" orientation="portrait" xlink:type="simple"/></fig><fig id="F79" position="float" orientation="portrait"><label>Figure 342.</label><caption><p><italic><tp:taxon-name>Rhogadopsis maculosa</tp:taxon-name></italic> sp. n., male, holotype. Habitus lateral.</p></caption><graphic xmlns:xlink="http://www.w3.org/1999/xlink" xlink:href="ZooKeys-268-001-g079.jpg" position="float" orientation="portrait" xlink:type="simple"/></fig><fig id="F90" position="float" orientation="portrait"><label>Figures 395–402.</label><caption><p><italic><tp:taxon-name>Phaedrotoma protuberator</tp:taxon-name></italic> sp. n., female, paratype. <bold>395</bold> Wings <bold>396</bold> mesosoma dorsal <bold>397</bold> propodeum and 1<sup>st</sup>-3<sup>rd</sup> metasomal tergites dorsal <bold>398</bold> hind leg <bold>399</bold> head anterior <bold>400</bold> mandible <bold>401 </bold>ovipositor sheath <bold>402</bold> antennae.</p></caption><graphic xmlns:xlink="http://www.w3.org/1999/xlink" xlink:href="ZooKeys-268-001-g090.jpg" position="float" orientation="portrait" xlink:type="simple"/></fig><fig id="F69" position="float" orientation="portrait"><label>Figure 295.</label><caption><p><italic><tp:taxon-name>Phaedrotoma striatinota</tp:taxon-name></italic> sp. n., male, holotype. Habitus lateral.</p></caption><graphic xmlns:xlink="http://www.w3.org/1999/xlink" xlink:href="ZooKeys-268-001-g069.jpg" position="float" orientation="portrait" xlink:type="simple"/></fig><fig id="F71" position="float" orientation="portrait"><label>Figure 304.</label><caption><p><italic><tp:taxon-name>Phaedrotoma vermiculifera</tp:taxon-name></italic> sp. n., female, holotype. Habitus lateral.</p></caption><graphic xmlns:xlink="http://www.w3.org/1999/xlink" xlink:href="ZooKeys-268-001-g071.jpg" position="float" orientation="portrait" xlink:type="simple"/></fig><fig id="F62" position="float" orientation="portrait"><label>Figures 257–263.</label><caption><p><italic><tp:taxon-name>Phaedrotoma nigrisoma</tp:taxon-name></italic> sp. n., male, holotype. <bold>257</bold> Habitus lateral <bold>258</bold> wings <bold>259</bold> mesosoma dorsal <bold>260</bold> head anterior <bold>261</bold> mandible <bold>262</bold> propodeum and 1<sup>st</sup>-3<sup>rd</sup> metasomal tergites dorsal <bold>263</bold> temple andpronope dorsal.</p></caption><graphic xmlns:xlink="http://www.w3.org/1999/xlink" xlink:href="ZooKeys-268-001-g062.jpg" position="float" orientation="portrait" xlink:type="simple"/></fig><fig id="F72" position="float" orientation="portrait"><label>Figures 305–313.</label><caption><p><italic><tp:taxon-name>Phaedrotoma vermiculifera</tp:taxon-name></italic> sp. n., female, holotype. <bold>305</bold> Wings <bold>306</bold> mesosoma dorsal <bold>307</bold> propodeum and 1<sup>st</sup>-2<sup>nd</sup> metasomal tergites dorsal <bold>308</bold> hind leg <bold>309</bold> head anterior <bold>310</bold> mandible <bold>311</bold> ovipositor sheath <bold>312</bold> antennae <bold>313</bold> pronope dorsal.</p></caption><graphic xmlns:xlink="http://www.w3.org/1999/xlink" xlink:href="ZooKeys-268-001-g072.jpg" position="float" orientation="portrait" xlink:type="simple"/></fig><fig id="F83" position="float" orientation="portrait"><label>Figure 363.</label><caption><p><italic><tp:taxon-name>Rhogadopsis sculpturator</tp:taxon-name></italic> sp. n., male, holotype. Habitus lateral.</p></caption><graphic xmlns:xlink="http://www.w3.org/1999/xlink" xlink:href="ZooKeys-268-001-g083.jpg" position="float" orientation="portrait" xlink:type="simple"/></fig><fig id="F50" position="float" orientation="portrait"><label>Figure 196.</label><caption><p><italic><tp:taxon-name>Phaedrotoma acuticlypeata</tp:taxon-name></italic> sp. n., female, holotype. Habitus lateral.</p></caption><graphic xmlns:xlink="http://www.w3.org/1999/xlink" xlink:href="ZooKeys-268-001-g050.jpg" position="float" orientation="portrait" xlink:type="simple"/></fig><fig id="F52" position="float" orientation="portrait"><label>Figure 205.</label><caption><p><italic><tp:taxon-name>Phaedrotoma angiclypeata</tp:taxon-name></italic> sp. n., female, holotype. Habitus lateral.</p></caption><graphic xmlns:xlink="http://www.w3.org/1999/xlink" xlink:href="ZooKeys-268-001-g052.jpg" position="float" orientation="portrait" xlink:type="simple"/></fig><fig id="F54" position="float" orientation="portrait"><label>Figure 215.</label><caption><p><italic><tp:taxon-name>Phaedrotoma anternervalis</tp:taxon-name></italic> sp. n., female, holotype. Habitus lateral.</p></caption><graphic xmlns:xlink="http://www.w3.org/1999/xlink" xlink:href="ZooKeys-268-001-g054.jpg" position="float" orientation="portrait" xlink:type="simple"/></fig><fig id="F60" position="float" orientation="portrait"><label>Figure 247.</label><caption><p><italic><tp:taxon-name>Phaedrotoma flavisoma</tp:taxon-name></italic> sp. n., male, holotype. Habitus lateral.</p></caption><graphic xmlns:xlink="http://www.w3.org/1999/xlink" xlink:href="ZooKeys-268-001-g060.jpg" position="float" orientation="portrait" xlink:type="simple"/></fig><fig id="F58" position="float" orientation="portrait"><label>Figure 237.</label><caption><p><italic><tp:taxon-name>Phaedrotoma depressiclypealis</tp:taxon-name></italic> sp. n., female, holotype. Habitus lateral.</p></caption><graphic xmlns:xlink="http://www.w3.org/1999/xlink" xlink:href="ZooKeys-268-001-g058.jpg" position="float" orientation="portrait" xlink:type="simple"/></fig><fig id="F65" position="float" orientation="portrait"><label>Figure 275.</label><caption><p><italic><tp:taxon-name>Phaedrotoma rugulifera</tp:taxon-name></italic> sp. n., female, holotype. Habitus lateral.</p></caption><graphic xmlns:xlink="http://www.w3.org/1999/xlink" xlink:href="ZooKeys-268-001-g065.jpg" position="float" orientation="portrait" xlink:type="simple"/></fig><fig id="F63" position="float" orientation="portrait"><label>Figure 264.</label><caption><p><italic><tp:taxon-name>Phaedrotoma protuberator</tp:taxon-name></italic> sp. n., female, holotype. Habitus lateral.</p></caption><graphic xmlns:xlink="http://www.w3.org/1999/xlink" xlink:href="ZooKeys-268-001-g063.jpg" position="float" orientation="portrait" xlink:type="simple"/></fig><fig id="F89" position="float" orientation="portrait"><label>Figure 394.</label><caption><p><italic><tp:taxon-name>Phaedrotoma protuberator</tp:taxon-name></italic> sp. n., female, paratype. Habitus lateral.</p></caption><graphic xmlns:xlink="http://www.w3.org/1999/xlink" xlink:href="ZooKeys-268-001-g089.jpg" position="float" orientation="portrait" xlink:type="simple"/></fig></tp:treatment-sec></tp:taxon-treatment>
