# Supplementary material for: Revision of the subfamily Opiinae (Hymenoptera, Braconidae) from Hunan (China), including thirty-six new species and two new genera
Source: Zookeys. 2013 Feb 13;(268):1–186. doi: 10.3897/zookeys.268.4071 (PMC3592199; doi:10.3897/zookeys.268.4071)
Supplement: XML Treatment for Apodesmia [file zookeys.268.4071-treatment2.xml]

<!DOCTYPE tp:taxon-treatment
  PUBLIC "-//TaxonX//DTD Taxonomic Treatment Publishing DTD v0 20100105//EN" "tax-treatment-NSO.dtd">
<tp:taxon-treatment xmlns:tp="http://www.plazi.org/taxpub"><tp:treatment-meta><mixed-citation publication-type="journal"><person-group><name><surname>Li</surname><given-names>Xi-Ying</given-names></name><name><surname>van Achterberg</surname><given-names>Cornelis</given-names></name><name><surname>Tan</surname><given-names>Ji-Cai</given-names></name></person-group><article-title>Revision of the subfamily Opiinae (Hymenoptera, Braconidae) from Hunan (China), including thirty-six new species and two new genera</article-title><source>Zookeys</source><day>13</day><month>2</month><year>2013</year><volume>2013</volume><issue>268</issue><fpage>1</fpage><lpage>186</lpage><pub-id pub-id-type="doi">10.3897/zookeys.268.4071</pub-id></mixed-citation></tp:treatment-meta><tp:nomenclature><label>Genus</label><tp:taxon-name>
                        <tp:taxon-name-part taxon-name-part-type="genus">Apodesmia</tp:taxon-name-part>
                    <object-id xmlns:xlink="http://www.w3.org/1999/xlink" xlink:type="simple">http://species-id.net/wiki/Apodesmia</object-id>
								</tp:taxon-name><tp:taxon-authority>Foerster, 1862</tp:taxon-authority><xref ref-type="fig" rid="F13">Figs 13</xref><xref ref-type="fig" rid="F14"/><xref ref-type="fig" rid="F15"/><xref ref-type="fig" rid="F16">–31</xref><tp:nomenclature-citation-list><tp:nomenclature-citation><tp:taxon-name>Apodesmia</tp:taxon-name><comment> Foerster, 1862: 259. Type species (by original designation): <italic><tp:taxon-name>Apodesmia taeniata</tp:taxon-name></italic> Foerster, 1862 [examined].</comment></tp:nomenclature-citation><tp:nomenclature-citation><tp:taxon-name>Allotypus</tp:taxon-name><comment> Foerster, 1862: 259. Type species (by original designation): <italic><tp:taxon-name>Opius irregularis</tp:taxon-name></italic> Wesmael, 1835 [examined]. <bold>Syn. n.</bold></comment></tp:nomenclature-citation><tp:nomenclature-citation><tp:taxon-name>Lemnaphilopius</tp:taxon-name><comment> Fischer, 1972b: 70. Type species (by original designation): <italic><tp:taxon-name>Opius lemnaphilae</tp:taxon-name></italic> Muesebeck, 1939 [examined; according to <xref ref-type="bibr" rid="B47">Fischer (1999)</xref> a valid genus with veins cu-a and 2-1A of fore wing reduced]. <bold>Syn. n.</bold></comment></tp:nomenclature-citation><tp:nomenclature-citation><tp:taxon-name>Agnopius</tp:taxon-name><comment> Fischer, 1982: 21. Type species (by original designation): <italic><tp:taxon-name>Opius similis</tp:taxon-name></italic> Szépligeti, 1898 [examined]. <bold>Syn. n.</bold></comment></tp:nomenclature-citation><tp:nomenclature-citation><tp:taxon-name>Cryptognathopius</tp:taxon-name><comment> Fischer, 1984a: 34. Type species (by original designation): <italic><tp:taxon-name>Opius uttoi</tp:taxon-name></italic> Fischer, 1971 [examined]. <bold>Syn. n.</bold></comment></tp:nomenclature-citation></tp:nomenclature-citation-list></tp:nomenclature><tp:treatment-sec sec-type="Diagnosis"><title>Diagnosis.</title><p>Occipital carina present laterally, above mandibular base curved towards and (just) meeting hypostomal carina (<xref ref-type="fig" rid="F14">Figs 20</xref>, <xref ref-type="fig" rid="F16">29</xref>), near level of middle of eye straight or nearly so, without transverse carina or crest; face without tubercles (<xref ref-type="fig" rid="F14">Figs 18</xref>, <xref ref-type="fig" rid="F16">27</xref>); scapus, fore coxa and trochanter at most weakly compressed; epistomal suture without large depressions; labrum normal, without emargination ventrally; clypeus not impressed; mandible not abruptly widened basally (but frequently rather gradually widened), without lamella, at most with a fine carina baso-ventrally; medio-posterior depression of mesoscutum present (<xref ref-type="fig" rid="F16">Fig. 24</xref>), but rarely absent (<xref ref-type="fig" rid="F14">Fig. 15</xref>); scutellar sulcus wide to rather narrow; postpectal carina absent; sfirst subdiscal cell of fore wing at least partly closed by vein 3-CU1 postero-apically; vein cu-a of hind wing nearly always present (<xref ref-type="fig" rid="F14">Figs 14</xref>, <xref ref-type="fig" rid="F16">23</xref>); (but Nearctic species may have both veins cu-a of hind wing and CU1b of fore wing absent); vein 3-SR of fore wing distinctly longer than <!--PageBreak-->vein 2-SR (<xref ref-type="fig" rid="F14">Figs 14</xref>, <xref ref-type="fig" rid="F16">23</xref>); vein m-cu of hind wing usually absent or obsolescent, only distinct in type species; first tergite without dorsope (<xref ref-type="fig" rid="F14">Figs 16</xref>, <xref ref-type="fig" rid="F16">25</xref>); and basal half of third tergite without sharp lateral crease, if sometimes weakly developed then second tergite smooth; length of second and third tergites combined less than 0.7 times length of metasoma behind first tergite; vein 2-SR of fore wing present (<xref ref-type="fig" rid="F14">Figs 14</xref>, <xref ref-type="fig" rid="F16">23</xref>), rarely reduced; fifth and following tergites partly exposed; ovipositor sheath more or less setose basally (<xref ref-type="fig" rid="F16">Fig. 31</xref>); length of fore wing usually less than 3 mm.</p></tp:treatment-sec><tp:treatment-sec sec-type="Biology"><title>Biology.</title><p>Parasitoids of mining <tp:taxon-name>Agromyzidae</tp:taxon-name>, <tp:taxon-name>Anthomyiidae</tp:taxon-name>, <tp:taxon-name>Lonchaeidae</tp:taxon-name>, <tp:taxon-name>Scathophagidae</tp:taxon-name> and <tp:taxon-name>Tephritidae</tp:taxon-name>.</p></tp:treatment-sec><tp:treatment-sec sec-type="Notes"><title>Notes.</title><p>This Holarctic and Oriental genus has been used mostly as a subgenus (e.g., <xref ref-type="bibr" rid="B38">Fischer 1972b</xref>, <xref ref-type="bibr" rid="B24">Chen and Weng 2005</xref> and <xref ref-type="bibr" rid="B73">21998</xref>) but <xref ref-type="bibr" rid="B55">Papp (2002)</xref> used it as a valid genus. The definition in these papers is different; its main character, the curvature of the occipital carina, is used here for the first time. The mainly plesiomorphic character states used by other authors result in a mixed group; the curved occipital carina seems to be the best apomorphic character state to separate this group from <italic><tp:taxon-name>Opius</tp:taxon-name></italic> Wesmael s.l.</p></tp:treatment-sec><tp:treatment-sec><!--Section generated to contain objects referenced in tp:taxon-treatment.--><fig id="F13" position="float" orientation="portrait"><label>Figure 13.</label><caption><p><italic><tp:taxon-name>Apodesmia bruniclypealis</tp:taxon-name></italic> sp. n., male, holotype. Habitus lateral.</p></caption><graphic xmlns:xlink="http://www.w3.org/1999/xlink" xlink:href="ZooKeys-268-001-g013.jpg" position="float" orientation="portrait" xlink:type="simple"/></fig><fig id="F14" position="float" orientation="portrait"><label>Figures 14–21.</label><caption><p><italic><tp:taxon-name>Apodesmia bruniclypealis</tp:taxon-name></italic> sp. n., male, holotype. <bold>14</bold> Wings <bold>15</bold> mesosoma dorsal <bold>16</bold> propodeum and 1<sup>st</sup>-3<sup>rd</sup> metasomal tergites dorsal <bold>17</bold> hind leg <bold>18</bold> head anterior <bold>19</bold> pronope dorsal <bold>20</bold> head lateral <bold>21</bold> antennae.</p></caption><graphic xmlns:xlink="http://www.w3.org/1999/xlink" xlink:href="ZooKeys-268-001-g014.jpg" position="float" orientation="portrait" xlink:type="simple"/></fig><fig id="F15" position="float" orientation="portrait"><label>Figure 22.</label><caption><p><italic><tp:taxon-name>Apodesmia melliclypealis</tp:taxon-name></italic> sp. n., female, holotype. Habitus lateral.</p></caption><graphic xmlns:xlink="http://www.w3.org/1999/xlink" xlink:href="ZooKeys-268-001-g015.jpg" position="float" orientation="portrait" xlink:type="simple"/></fig><fig id="F16" position="float" orientation="portrait"><label>Figures 23–31.</label><caption><p><italic><tp:taxon-name>Apodesmia melliclypealis</tp:taxon-name></italic> sp. n., female, holotype. <bold>23</bold> Wings <bold>24</bold> mesosoma dorsal <bold>25</bold> propodeum and 1<sup>st</sup>-3<sup>rd</sup> metasomal tergites dorsal <bold>26</bold> hind leg <bold>27</bold> head anterior <bold>28</bold> pronope dorsal <bold>29</bold> head lateral <bold>30</bold> antennae <bold>31</bold> ovipositor sheath.</p></caption><graphic xmlns:xlink="http://www.w3.org/1999/xlink" xlink:href="ZooKeys-268-001-g016.jpg" position="float" orientation="portrait" xlink:type="simple"/></fig></tp:treatment-sec><ref-list><ref id="B47"><mixed-citation xmlns:xlink="http://www.w3.org/1999/xlink" xlink:type="simple"><person-group><name name-style="western"><surname>Fischer</surname><given-names>M</given-names></name></person-group> (<year>1999</year>)<article-title> Zur Evolution und zum System der <italic>Opius</italic>-verwandten Gattungen der Unterfamilie Opiinae mit einer erweiterten Aufteilung dieses Gattungs-Komplexes (Hymenoptera, Braconidae, Opiinae).</article-title><source>Linzer biologische Beiträge </source><volume>31</volume>: <fpage>277</fpage>-<lpage>336</lpage>.</mixed-citation></ref><ref id="B38"><mixed-citation xmlns:xlink="http://www.w3.org/1999/xlink" xlink:type="simple"><person-group><name name-style="western"><surname>Fischer</surname><given-names>M</given-names></name></person-group> (<year>1972b</year>)<article-title> Hymenoptera Braconidae (Opiinae I). (Paläarktische Region).</article-title><source>Das Tierreich </source><volume>91</volume>: <fpage>1</fpage>-<lpage>620</lpage>.</mixed-citation></ref><ref id="B24"><mixed-citation xmlns:xlink="http://www.w3.org/1999/xlink" xlink:type="simple"><person-group><name name-style="western"><surname>Chen</surname><given-names>J-H</given-names></name><name name-style="western"><surname>Weng</surname><given-names>R-Q</given-names></name></person-group> (<year>2005</year>)<source> Systematic studies on Opiinae of China (Hymenoptera: Braconidae). Fujian Science and Technology Publishing House, Fujian, 1–269.</source></mixed-citation></ref><ref id="B73"><mixed-citation xmlns:xlink="http://www.w3.org/1999/xlink" xlink:type="simple"><person-group><name name-style="western"><surname>Tobias</surname><given-names>VI</given-names></name></person-group> (<year>1998</year>)<article-title> Opiinae: 558–655</article-title> In: <person-group><name name-style="western"><surname>Ler</surname><given-names>PA</given-names></name></person-group> (<role>ed.</role>). <issue-title>Key to the insects of Russian Far East.</issue-title><source>Vol. 4. Neuropteroidea, Mecoptera, Hymenoptera. Pt 3. Dal’nauka, Vladivostok</source>: <fpage>1</fpage>-<lpage>706</lpage>.</mixed-citation></ref><ref id="B55"><mixed-citation xmlns:xlink="http://www.w3.org/1999/xlink" xlink:type="simple"><person-group><name name-style="western"><surname>Papp</surname><given-names>J</given-names></name></person-group> (<year>2002</year>)<source> The Braconid wasps (Hymenoptera: Braconidae) of the Ferto-Hansag National Park (NW Hungary). The Fauna of the Ferto-Hansag National Park: 557–581.</source></mixed-citation></ref></ref-list></tp:taxon-treatment>
