# Supplementary material for: Revision of the subfamily Opiinae (Hymenoptera, Braconidae) from Hunan (China), including thirty-six new species and two new genera
Source: Zookeys. 2013 Feb 13;(268):1–186. doi: 10.3897/zookeys.268.4071 (PMC3592199; doi:10.3897/zookeys.268.4071)
Supplement: XML Treatment for Apodesmia bruniclypealis [file zookeys.268.4071-treatment3.xml]

<!DOCTYPE tp:taxon-treatment
  PUBLIC "-//TaxonX//DTD Taxonomic Treatment Publishing DTD v0 20100105//EN" "tax-treatment-NSO.dtd">
<tp:taxon-treatment xmlns:tp="http://www.plazi.org/taxpub"><tp:treatment-meta><mixed-citation publication-type="journal"><person-group><name><surname>Li</surname><given-names>Xi-Ying</given-names></name><name><surname>van Achterberg</surname><given-names>Cornelis</given-names></name><name><surname>Tan</surname><given-names>Ji-Cai</given-names></name></person-group><article-title>Revision of the subfamily Opiinae (Hymenoptera, Braconidae) from Hunan (China), including thirty-six new species and two new genera</article-title><source>Zookeys</source><day>13</day><month>2</month><year>2013</year><volume>2013</volume><issue>268</issue><fpage>1</fpage><lpage>186</lpage><pub-id pub-id-type="doi">10.3897/zookeys.268.4071</pub-id></mixed-citation></tp:treatment-meta><tp:nomenclature><tp:taxon-name>
                        <tp:taxon-name-part taxon-name-part-type="genus">Apodesmia</tp:taxon-name-part>
                        <tp:taxon-name-part taxon-name-part-type="species">bruniclypealis</tp:taxon-name-part>
                    <object-id xmlns:xlink="http://www.w3.org/1999/xlink" xlink:type="simple">urn:lsid:zoobank.org:act:6B16C216-5B4A-4C8F-B6FC-5FD872FA1B55</object-id>
								<object-id xmlns:xlink="http://www.w3.org/1999/xlink" xlink:type="simple">http://species-id.net/wiki/Apodesmia_bruniclypealis</object-id>
								</tp:taxon-name><tp:taxon-authority>Li &amp; van Achterberg</tp:taxon-authority><tp:taxon-status xmlns:xlink="http://www.w3.org/1999/xlink" xlink:type="simple">sp. n.</tp:taxon-status><xref ref-type="fig" rid="F13">Figs 13</xref><xref ref-type="fig" rid="F14">–21</xref></tp:nomenclature><tp:treatment-sec sec-type="Type material"><title>Type material.</title><p>Holotype, ♂ (ZUH), “S. China: Hunan, nr Chengbu, Nan Mt., Shaoyang, 1500 m, 10–11.VI.2009, Xi-Ying Li, RMNH’09”.</p></tp:treatment-sec><tp:treatment-sec sec-type="Diagnosis"><title>Diagnosis.</title><p>Mandible with a short ventral carina (<xref ref-type="fig" rid="F14">Fig. 20</xref>); clypeus dark brown; hind tibia completely pale yellowish or brownish-yellow basally; medio-posterior depression of mesoscutum absent (<xref ref-type="fig" rid="F14">Fig. 15</xref>); mesosoma slender (<xref ref-type="fig" rid="F13">Fig. 13</xref>); propodeum without a transverse carina subbasally (<xref ref-type="fig" rid="F14">Fig. 16</xref>); vein m-cu of fore wing slightly postfurcal (<xref ref-type="fig" rid="F14">Fig. 14</xref>).</p></tp:treatment-sec><tp:treatment-sec sec-type="Description"><title>Description.</title><p>Holotype, ♂, length of body 1.6 mm, of fore wing 2.2 mm.</p><p><italic>Head</italic>. Antenna with 26 segments and 1.3 times as long as fore wing (<xref ref-type="fig" rid="F13">Fig. 13</xref>); length of third segment 1.5 times fourth segment and without thyloids and shiny, length of third, fourth and penultimate segments 5.3, 3.5, and 2.5 times their width, respectively (<xref ref-type="fig" rid="F14">Fig. 21</xref>); length of maxillary palp 1.2 times height of head; labial palp segments rather short; occipital carina dorsally absent; median groove behind stemmaticum absent; hypostomal carina narrow (<xref ref-type="fig" rid="F14">Fig. 20</xref>); length of eye in dorsal view twice temple; frons flat and glabrous medially, smooth and laterally distinctly convex and glabrous; face smooth, medially slightly elevated (<xref ref-type="fig" rid="F14">Fig. 18</xref>); width of clypeus 1.8 times its maximum height and 0.55 times width of face, clypeus convex, smooth and its ventral margin differentiated and slightly concave (<xref ref-type="fig" rid="F14">Fig. 18</xref>); hypoclypeal depression medium-sized (<xref ref-type="fig" rid="F14">Fig. 18</xref>); malar suture indicated as slightly impressed narrow groove; mandible triangular, moderately convex and with fine ventral carina (<xref ref-type="fig" rid="F14">Fig. 20</xref>).</p><p><!--PageBreak--><italic>Mesosoma</italic>. Length of mesosoma 1.4 times its height; dorsal pronope absent (<xref ref-type="fig" rid="F14">Fig. 19</xref>); pronotal side smooth, but posteriorly slightly superficially crenulate; epicnemial area smooth dorsally; precoxal sulcus only medially distinctly impressed, narrow and smooth (<xref ref-type="fig" rid="F13">Fig. 13</xref>); rest of mesopleuron smooth; pleural sulcus smooth, but ventrally slightly crenulate; mesosternal sulcus narrow and finely crenulate; notauli absent on disc, except for a short crenulate part anteriorly (<xref ref-type="fig" rid="F14">Fig. 15</xref>); mesoscutum glabrous; medio-posterior depression of mesoscutum absent (<xref ref-type="fig" rid="F14">Fig. 15</xref>); scutellar sulcus narrow and finely crenulate; scutellum smooth and slightly convex; dorsal surface of propodeum largely smooth without medio-longitudinal carina and posteriorly mainly finely rugulose (<xref ref-type="fig" rid="F14">Fig. 16</xref>).</p><p><italic>Wings</italic>. Fore wing (<xref ref-type="fig" rid="F14">Fig. 14</xref>): pterostigma sublinear; 1-R1 reaching wing apex and 1.3 times as long as pterostigma; r:3-SR:SR1 = 3:21:43; 2-SR:3-SR:r-m = 10:21:6; r slightly widened; 1-M straight; SR1 weakly sinuate; m-cu slightly postfurcal; cu-a slightly postfurcal and 1-CU1 slender; first subdiscal cell narrowly open, CU1b absent; apical quarter of M+CU1 sclerotized. Hind wing (<xref ref-type="fig" rid="F14">Fig. 14</xref>): M+CU:1-M:1r-m = 10:9:5; cu-a straight, short; m-cu absent; 1-1A curved.</p><p><italic>Legs</italic>. Length of femur, tibia and basitarsus of hind leg 4.6, 9.5 and 7.2 times as long as wide, respectively; setae of hind femur and tibia moderately long (<xref ref-type="fig" rid="F14">Fig. 17</xref>).</p><p><italic>Metasoma</italic>. Length of first tergite 1.3 times its apical width, its surface evenly convex medially and with longitudinal (partly superficial) fine rugae and dorsal cari<!--PageBreak--><!--PageBreak-->nae remain separated and up to middle of tergite (<xref ref-type="fig" rid="F14">Fig. 16</xref>); basal quarter of second tergite with oblique striae medially (<xref ref-type="fig" rid="F14">Fig. 16</xref>); second suture obsolescent; third and following tergites smooth.</p><p><italic>Colour</italic>. Dark brown; palpi and tegulum pale yellowish; scapus, pedicellus and base of third segment, legs (but hind femur and tibia slightly darkened apically), metasoma baso-ventrally and apex of third-seventh tergites brownish-yellow; mesopleuron below precoxal sulcus chestnut-brown; pterostigma and veins mainly pale brown; wing membrane subhyaline.</p><p><italic>Molecular data</italic>. None.</p><fig id="F13" position="float" orientation="portrait"><label>Figure 13.</label><caption><p><italic><tp:taxon-name>Apodesmia bruniclypealis</tp:taxon-name></italic> sp. n., male, holotype. Habitus lateral.</p></caption><graphic xmlns:xlink="http://www.w3.org/1999/xlink" xlink:href="ZooKeys-268-001-g013.jpg" position="float" orientation="portrait" xlink:type="simple"/></fig><fig id="F14" position="float" orientation="portrait"><label>Figures 14–21.</label><caption><p><italic><tp:taxon-name>Apodesmia bruniclypealis</tp:taxon-name></italic> sp. n., male, holotype. <bold>14</bold> Wings <bold>15</bold> mesosoma dorsal <bold>16</bold> propodeum and 1<sup>st</sup>-3<sup>rd</sup> metasomal tergites dorsal <bold>17</bold> hind leg <bold>18</bold> head anterior <bold>19</bold> pronope dorsal <bold>20</bold> head lateral <bold>21</bold> antennae.</p></caption><graphic xmlns:xlink="http://www.w3.org/1999/xlink" xlink:href="ZooKeys-268-001-g014.jpg" position="float" orientation="portrait" xlink:type="simple"/></fig></tp:treatment-sec><tp:treatment-sec sec-type="Distribution"><title>Distribution.</title><p>*China (Hunan).</p></tp:treatment-sec><tp:treatment-sec sec-type="Biology"><title>Biology.</title><p>Unknown.</p></tp:treatment-sec><tp:treatment-sec sec-type="Etymology"><title>Etymology.</title><p>Name derived from “brunneus” (Latin for brown) and “clypeus”, because of the brown clypeus.</p></tp:treatment-sec><tp:treatment-sec sec-type="Notes"><title>Notes.</title><p>Runs in the key by <xref ref-type="bibr" rid="B24">Chen and Weng (2005)</xref> to <italic><tp:taxon-name>Phaedrotoma larga</tp:taxon-name></italic> (Weng &amp; Chen, 2005) comb. n. It differs by having the occipital carina curved ventrally, the clypeus 1.8 times wider than high (2.6 times in <italic><tp:taxon-name>Phaedrotoma larga</tp:taxon-name></italic>) and the first tergite 1.3 times as long as wide apically (0.9 times).</p></tp:treatment-sec><ref-list><ref id="B24"><mixed-citation xmlns:xlink="http://www.w3.org/1999/xlink" xlink:type="simple"><person-group><name name-style="western"><surname>Chen</surname><given-names>J-H</given-names></name><name name-style="western"><surname>Weng</surname><given-names>R-Q</given-names></name></person-group> (<year>2005</year>)<source> Systematic studies on Opiinae of China (Hymenoptera: Braconidae). Fujian Science and Technology Publishing House, Fujian, 1–269.</source></mixed-citation></ref></ref-list></tp:taxon-treatment>
