# Supplementary material for: Revision of the subfamily Opiinae (Hymenoptera, Braconidae) from Hunan (China), including thirty-six new species and two new genera
Source: Zookeys. 2013 Feb 13;(268):1–186. doi: 10.3897/zookeys.268.4071 (PMC3592199; doi:10.3897/zookeys.268.4071)
Supplement: XML Treatment for Areotetes [file zookeys.268.4071-treatment5.xml]

<!DOCTYPE tp:taxon-treatment
  PUBLIC "-//TaxonX//DTD Taxonomic Treatment Publishing DTD v0 20100105//EN" "tax-treatment-NSO.dtd">
<tp:taxon-treatment xmlns:tp="http://www.plazi.org/taxpub"><tp:treatment-meta><mixed-citation publication-type="journal"><person-group><name><surname>Li</surname><given-names>Xi-Ying</given-names></name><name><surname>van Achterberg</surname><given-names>Cornelis</given-names></name><name><surname>Tan</surname><given-names>Ji-Cai</given-names></name></person-group><article-title>Revision of the subfamily Opiinae (Hymenoptera, Braconidae) from Hunan (China), including thirty-six new species and two new genera</article-title><source>Zookeys</source><day>13</day><month>2</month><year>2013</year><volume>2013</volume><issue>268</issue><fpage>1</fpage><lpage>186</lpage><pub-id pub-id-type="doi">10.3897/zookeys.268.4071</pub-id></mixed-citation></tp:treatment-meta><tp:nomenclature><label>Genus</label><tp:taxon-name>
                        <tp:taxon-name-part taxon-name-part-type="genus">Areotetes</tp:taxon-name-part>
                    <object-id xmlns:xlink="http://www.w3.org/1999/xlink" xlink:type="simple">urn:lsid:zoobank.org:act:79C141F0-F174-4B6B-90D0-28FEFA95CB67</object-id>
								<object-id xmlns:xlink="http://www.w3.org/1999/xlink" xlink:type="simple">http://species-id.net/wiki/Areotetes</object-id>
								</tp:taxon-name><tp:taxon-authority>van Achterberg &amp; Li</tp:taxon-authority><tp:taxon-status xmlns:xlink="http://www.w3.org/1999/xlink" xlink:type="simple">gen. n.</tp:taxon-status><xref ref-type="fig" rid="F17">Figs 32</xref><xref ref-type="fig" rid="F18"/><xref ref-type="fig" rid="F19"/><xref ref-type="fig" rid="F20"/><xref ref-type="fig" rid="F21"/><xref ref-type="fig" rid="F22">–62</xref></tp:nomenclature><tp:treatment-sec sec-type="Type species"><title>Type species.</title><p><italic><tp:taxon-name>Areotetes carinuliferus</tp:taxon-name></italic> sp. n.</p></tp:treatment-sec><tp:treatment-sec sec-type="Etymology"><title>Etymology.</title><p>From “areola” (Latin for “room”) and the generic name <italic><tp:taxon-name>Utetes</tp:taxon-name></italic> Foerster, 1862, because it is similar but has an areolate propodeum. Gender: masculine.</p></tp:treatment-sec><tp:treatment-sec sec-type="Diagnosis"><title>Diagnosis.</title><p>Hind tibia with a long nearly straight carinula basally (<xref ref-type="fig" rid="F18">Figs 39</xref>, <xref ref-type="fig" rid="F20">47</xref>, <xref ref-type="fig" rid="F22">59</xref>); face without tubercles; in front of anterior ocellus without a distinct semi-circular or triangular depression; frons without a pair of distinct depressions above antennal sockets; occipital carina present laterally, not or slightly curved ventrally and remaining removed from hypostomal carina, near level of middle of eye straight or nearly so, without transverse carina or crest; clypeus more or less convex and high (<xref ref-type="fig" rid="F20">Fig. 48</xref>); <!--PageBreak-->labrum normal, without emargination ventrally; hypoclypeal depression distinct (<xref ref-type="fig" rid="F20">Fig. 48</xref>); malar suture absent; scapus, fore coxa and trochanter at most weakly compressed; epistomal suture without large depressions; mandible normal, triangular (<xref ref-type="fig" rid="F20">Fig. 51</xref>); pronotum short and subvertical; pronope absent or obsolescent; side of pronotum anteriorly below groove with distinctly elevated area; medio-posterior depression of mesoscutum rather small (<xref ref-type="fig" rid="F18">Fig. 34</xref>) or absent (e.g. in <italic><tp:taxon-name>Areotetes carinuliferus</tp:taxon-name></italic>); scutellar sulcus usually rather wide (<xref ref-type="fig" rid="F18">Fig. 34</xref>); propodeum areolate and smooth between carinae, with medium-sized medio-longitudinal carina (<xref ref-type="fig" rid="F18">Figs 35</xref>, <xref ref-type="fig" rid="F20">44</xref>, <xref ref-type="fig" rid="F22">56</xref>); precoxal sulcus smooth or finely crenulate; postpectal carina completely absent; vein 2-SR of fore wing present; first subdiscal cell of fore wing at least partly closed by vein 3-CU1 and short vein CU1b postero-apically (<xref ref-type="fig" rid="F18">Figs 33</xref>, <xref ref-type="fig" rid="F20">43</xref>, <xref ref-type="fig" rid="F22">53</xref>); vein 1-M of fore wing straight or slightly curved and vein 1-SR short; vein cu-a of hind wing present and vein m-cu absent; vein 3-SR of fore wing distinctly longer than vein 2-SR (<xref ref-type="fig" rid="F18">Figs 33</xref>, <xref ref-type="fig" rid="F20">43</xref>, <xref ref-type="fig" rid="F22">53</xref>); length of fore wing less than 3.5 mm; second tergite without sharp lateral crease, smooth or striate; length of second and third tergites combined less than 0.7 times length of metasoma behind first tergite; fourth and following tergites (at least partly) exposed; ovipositor sheath about 0.1 times as long as fore wing. According to <xref ref-type="fig" rid="F6">Fig. 6</xref> not closely related to the genus <italic><tp:taxon-name>Utetes</tp:taxon-name></italic> Foerster, despite having carinulae of the hind tibia in common.</p></tp:treatment-sec><tp:treatment-sec sec-type="Biology"><title>Biology.</title><p>Unknown, butthe related genus <italic><tp:taxon-name>Utetes</tp:taxon-name></italic> Foerster, 1862, contains parasitoids of fruit infesting <tp:taxon-name>Tephritidae</tp:taxon-name> and to a lesser degree of <tp:taxon-name>Agromyzidae</tp:taxon-name> and <tp:taxon-name>Anthomyiidae</tp:taxon-name>; at least some of the host records may be the result of misidentification of the host or parasitoid.</p></tp:treatment-sec><tp:treatment-sec sec-type="Notes"><title>Notes.</title><p>Can be separated from <italic><tp:taxon-name>Utetes</tp:taxon-name></italic> Foerster as follows:</p><table-wrap content-type="key" position="anchor" orientation="portrait"><table><tbody><tr><td rowspan="1" colspan="1">1</td><td rowspan="1" colspan="1">Epicnemial area crenulate; pronope slit-shaped and deep; clypeus thin and protruding ventrally; vein m-cu of fore wing far postfurcal; posterior face of propodeum without areolation; medio-longitudinal carina of propodeum short or absent; precoxal sulcus usually widely crenulate; length of fore wing often more than 3.5 mm</td><td rowspan="1" colspan="1"><italic><tp:taxon-name>Utetes</tp:taxon-name></italic> Foerster <italic>sensu stricto</italic></td></tr><tr><td rowspan="1" colspan="1">–</td><td rowspan="1" colspan="1">Epicnemial area smooth; pronope round, if slit-shaped then indistinctly developed; clypeus obtuse and truncate ventrally; vein m-cu of fore wing slightly postfurcal; posterior face of propodeum with areolation; medio-longitudinal carina of propodeum medium-sized; precoxal sulcus smooth or finely crenulate; length of fore wing less than 3.5 mm</td><td rowspan="1" colspan="1"><italic><tp:taxon-name>Areotetes</tp:taxon-name></italic> van Achterberg &amp; Li, gen. n.</td></tr></tbody></table></table-wrap></tp:treatment-sec><tp:treatment-sec><!--Section generated to contain objects referenced in tp:taxon-treatment.--><fig id="F17" position="float" orientation="portrait"><label>Figure 32.</label><caption><p><italic><tp:taxon-name>Areotetes albiferus</tp:taxon-name></italic> sp. n., male, holotype. Habitus lateral.</p></caption><graphic xmlns:xlink="http://www.w3.org/1999/xlink" xlink:href="ZooKeys-268-001-g017.jpg" position="float" orientation="portrait" xlink:type="simple"/></fig><fig id="F18" position="float" orientation="portrait"><label>Figures 33–41.</label><caption><p><italic><tp:taxon-name>Areotetes albiferus</tp:taxon-name></italic> sp. n., male, holotype. <bold>33</bold> Wings <bold>34</bold> mesosoma dorsal <bold>35</bold> propodeum and 1<sup>st</sup>-3<sup>rd</sup> metasomal tergites dorsal <bold>36</bold> antenna <bold>37</bold> hind leg <bold>38</bold> head anterior <bold>39</bold> base of hind tibia inner side <bold>40</bold> mandible <bold>41</bold> pronope dorsal.</p></caption><graphic xmlns:xlink="http://www.w3.org/1999/xlink" xlink:href="ZooKeys-268-001-g018.jpg" position="float" orientation="portrait" xlink:type="simple"/></fig><fig id="F19" position="float" orientation="portrait"><label>Figure 42.</label><caption><p><italic><tp:taxon-name>Areotetes cariniferus</tp:taxon-name></italic> sp. n., female, holotype. Habitus lateral.</p></caption><graphic xmlns:xlink="http://www.w3.org/1999/xlink" xlink:href="ZooKeys-268-001-g019.jpg" position="float" orientation="portrait" xlink:type="simple"/></fig><fig id="F20" position="float" orientation="portrait"><label>Figures 43–51.</label><caption><p><italic><tp:taxon-name>Areotetes cariniferus</tp:taxon-name></italic> sp. n., female, holotype. <bold>43</bold> Wings <bold>44</bold> mesosoma dorsal <bold>45</bold> propodeum and 1<sup>st</sup>-2<sup>nd</sup> metasomal tergites dorsal <bold>46</bold> antenna <bold>47</bold> hind leg, inner side <bold>48</bold> head anterior <bold>49</bold> ovipositor sheath <bold>50</bold> hind femur <bold>51</bold> mandible.</p></caption><graphic xmlns:xlink="http://www.w3.org/1999/xlink" xlink:href="ZooKeys-268-001-g020.jpg" position="float" orientation="portrait" xlink:type="simple"/></fig><fig id="F21" position="float" orientation="portrait"><label>Figure 52.</label><caption><p><italic><tp:taxon-name>Areotetes striatiferus</tp:taxon-name></italic> sp. n., female, holotype. Habitus lateral.</p></caption><graphic xmlns:xlink="http://www.w3.org/1999/xlink" xlink:href="ZooKeys-268-001-g021.jpg" position="float" orientation="portrait" xlink:type="simple"/></fig><fig id="F22" position="float" orientation="portrait"><label>Figures 53–62.</label><caption><p><italic><tp:taxon-name>Areotetes striatiferus</tp:taxon-name></italic> sp. n., female, holotype. <bold>53</bold> Fore wing <bold>54</bold> hind wing <bold>55</bold> mesosoma dorsal <bold>56</bold> propodeum and 1<sup>st</sup>-2<sup>nd</sup> metasomal tergites dorsal <bold>57</bold> ovipositor sheath <bold>58</bold> head anterior <bold>59</bold> base of hind tibia, inner side <bold>60</bold> hind leg <bold>61</bold> antenna <bold>62</bold> mandible.</p></caption><graphic xmlns:xlink="http://www.w3.org/1999/xlink" xlink:href="ZooKeys-268-001-g022.jpg" position="float" orientation="portrait" xlink:type="simple"/></fig><fig id="F6" position="float" orientation="portrait"><label>Figure 6.</label><caption><p>Phylogeny of the <tp:taxon-name>Opiinae</tp:taxon-name> based on COI using MP method (50% consensus tree). Numbers at nodes are bootstrap values (%).</p></caption><graphic xmlns:xlink="http://www.w3.org/1999/xlink" xlink:href="ZooKeys-268-001-g006.jpg" position="float" orientation="portrait" xlink:type="simple"/></fig></tp:treatment-sec></tp:taxon-treatment>
