# Supplementary material for: Revision of the subfamily Opiinae (Hymenoptera, Braconidae) from Hunan (China), including thirty-six new species and two new genera
Source: Zookeys. 2013 Feb 13;(268):1–186. doi: 10.3897/zookeys.268.4071 (PMC3592199; doi:10.3897/zookeys.268.4071)
Supplement: XML Treatment for Areotetes albiferus [file zookeys.268.4071-treatment6.xml]

<!DOCTYPE tp:taxon-treatment
  PUBLIC "-//TaxonX//DTD Taxonomic Treatment Publishing DTD v0 20100105//EN" "tax-treatment-NSO.dtd">
<tp:taxon-treatment xmlns:tp="http://www.plazi.org/taxpub"><tp:treatment-meta><mixed-citation publication-type="journal"><person-group><name><surname>Li</surname><given-names>Xi-Ying</given-names></name><name><surname>van Achterberg</surname><given-names>Cornelis</given-names></name><name><surname>Tan</surname><given-names>Ji-Cai</given-names></name></person-group><article-title>Revision of the subfamily Opiinae (Hymenoptera, Braconidae) from Hunan (China), including thirty-six new species and two new genera</article-title><source>Zookeys</source><day>13</day><month>2</month><year>2013</year><volume>2013</volume><issue>268</issue><fpage>1</fpage><lpage>186</lpage><pub-id pub-id-type="doi">10.3897/zookeys.268.4071</pub-id></mixed-citation></tp:treatment-meta><tp:nomenclature><tp:taxon-name>
                        <tp:taxon-name-part taxon-name-part-type="genus">Areotetes</tp:taxon-name-part>
                        <tp:taxon-name-part taxon-name-part-type="species">albiferus</tp:taxon-name-part>
                    <object-id xmlns:xlink="http://www.w3.org/1999/xlink" xlink:type="simple">urn:lsid:zoobank.org:act:7F60EAB3-39FC-4449-A8BD-D8E16A219BEE</object-id>
								<object-id xmlns:xlink="http://www.w3.org/1999/xlink" xlink:type="simple">http://species-id.net/wiki/Areotetes_albiferus</object-id>
								</tp:taxon-name><tp:taxon-authority>Li &amp; van Achterberg</tp:taxon-authority><tp:taxon-status xmlns:xlink="http://www.w3.org/1999/xlink" xlink:type="simple">sp. n.</tp:taxon-status><xref ref-type="fig" rid="F17">Figs 32</xref><xref ref-type="fig" rid="F18">–41</xref></tp:nomenclature><tp:treatment-sec sec-type="Type material"><title>Type material.</title><p>Holotype, ♂ (ZUH), “S. China: Hunan, nr Zhangjiajie, Badagong Mts, Bamaoxi, 2–3.VI.2009, 540 m, Xi-Ying Li, RMNH’09”.</p><!--PageBreak--><!--PageBreak--><!--PageBreak--></tp:treatment-sec><tp:treatment-sec sec-type="Diagnosis"><title>Diagnosis.</title><p>Second metasomal tergite distinctly striate medially (<xref ref-type="fig" rid="F18">Fig. 35</xref>); second metasomal suture widely crenulate; antenna of ♀ unknown, probably apical third pale yellowish as in male (<xref ref-type="fig" rid="F18">Fig. 36</xref>); head dorsally (except stemmaticum and surroundings) yellow; face yellowish-brown; frons with pair of small depressions above antennal sockets; pronotum short and vertical; medio-posterior depression of mesoscutum small and deep (<xref ref-type="fig" rid="F18">Fig. 34</xref>); precoxal sulcus smooth except for some crenulae (<xref ref-type="fig" rid="F17">Fig. 32</xref>); vein 3-SR of fore wing about 1.7 times as long as vein 2-SR and nearly straight (<xref ref-type="fig" rid="F18">Fig. 33</xref>); vein m-cu of fore wing angulate with vein 2-CU1.</p></tp:treatment-sec><tp:treatment-sec sec-type="Description"><title>Description.</title><p>Holotype, ♂, length of body 1.8 mm, of fore wing 2.1 mm.</p><p><italic>Head</italic>. Antenna with 21 segments and 1.2 times as long as fore wing (<xref ref-type="fig" rid="F17">Fig. 32</xref>); length of third segment 1.3 times fourth segment, length of third, fourth and penultimate segments 4.7, 3.7, and 2.7 times their width, respectively (<xref ref-type="fig" rid="F18">Fig. 36</xref>); length of maxillary palp 1.3 times height of head; labial palp segments elongate (<xref ref-type="fig" rid="F17">Fig. 32</xref>); occipital carina moderately close to hypostomal carina and dorsally absent (<xref ref-type="fig" rid="F18">Fig. 40</xref>); median groove behind stemmaticum present; hypostomal carina narrow; length of eye in dorsal view 3.4 times temple; frons flat and glabrous medially, smooth and laterally convex and largely glabrous; face smooth, medially broadly elevated (<xref ref-type="fig" rid="F18">Fig. 38</xref>); width of clypeus 1.6 times its maximum height and 0.4 times width of face, clypeus convex, smooth and its ventral margin not differentiated and concave (<xref ref-type="fig" rid="F18">Fig. 38</xref>); hypoclypeal depression medium-sized (<xref ref-type="fig" rid="F18">Fig. 38</xref>); mandible convex (<xref ref-type="fig" rid="F18">Fig. 40</xref>).</p><p><italic>Mesosoma</italic>. Length of mesosoma 1.5 times its height; dorsal pronope absent (<xref ref-type="fig" rid="F18">Fig. 41</xref>); pronotal side smooth, but medial groove with ventral oblique carina posteriorly and a short carina perpendicularly connected to it and posterior groove obsolescent (<xref ref-type="fig" rid="F17">Fig. 32</xref>); epicnemial area smooth dorsally; precoxal sulcus only medially distinctly impressed, with few short crenulae (<xref ref-type="fig" rid="F17">Fig. 32</xref>); rest of mesopleuron smooth; pleural sulcus smooth; mesosternal sulcus narrow and finely crenulate; notauli absent on disc, except for a short crenulate part anteriorly (<xref ref-type="fig" rid="F18">Fig. 34</xref>); mesoscutum glabrous; medio-posterior depression of mesoscutum rather small, deep (<xref ref-type="fig" rid="F18">Fig. 34</xref>); scutellar sulcus moderately crenulate; scutellum smooth and flat; dorsal surface of propodeum largely smooth except for medio-longitudinal carina and a strong transverse carina behind it, posteriorly areolate (<xref ref-type="fig" rid="F18">Fig. 35</xref>).</p><p><italic>Wings</italic>. Fore wing (<xref ref-type="fig" rid="F18">Fig. 33</xref>): pterostigma triangular; 1-R1 reaching wing apex and 1.4 times as long as pterostigma; r:3-SR:SR1 = 1:18:37; 2-SR:3-SR:r-m = 11:18:4; r widened; 1-M nearly straight; SR1 weakly curved; m-cu slightly postfurcal; cu-a slightly postfurcal and 1-CU1 widened; first subdiscal cell closed, CU1b short; apical quarter of M+CU1 sclerotized. Hind wing (<xref ref-type="fig" rid="F18">Fig. 33</xref>): M+CU:1-M:1r-m = 15:13:7; cu-a straight; m-cu absent.</p><p><italic>Legs</italic>. Length of femur, tibia and basitarsus of hind leg 4.2, 8.0 and 4.3 times as long as wide, respectively; setae of hind femur and tibia moderately long (<xref ref-type="fig" rid="F18">Fig. 37</xref>).</p><p><italic>Metasoma</italic>. Length of first tergite 1.2 times its apical width, its surface evenly convex medially and with longitudinal (medially irregular) costae and dorsal carinae united in its anterior 0.3 and up to apex (<xref ref-type="fig" rid="F18">Fig. 35</xref>); second tergite medially longitudinally costate (<xref ref-type="fig" rid="F18">Fig. 35</xref>); second suture widely crenulate (<xref ref-type="fig" rid="F18">Fig. 35</xref>); third and following tergites smooth.</p><p><!--PageBreak--><italic>Colour</italic>. Dark brown; apical third of antenna pale (3 penultimate segments pale yellowish, apical and other segments pale brownish; <xref ref-type="fig" rid="F18">Fig. 36</xref>); palpi, face, mandible, malar space, tegulae, legs (but middle and hind tarsi somewhat brownish), apex of third-seventh tergites and metasoma ventrally whitish or pale yellowish; scapus, remainder of head (but stemmaticum and surroundings dark brown), prothorax, mesopleuron and mesosternum yellow; pterostigma and veins mainly brown; wing membrane subhyaline.</p><p><italic>Molecular data</italic>. None.</p><fig id="F17" position="float" orientation="portrait"><label>Figure 32.</label><caption><p><italic><tp:taxon-name>Areotetes albiferus</tp:taxon-name></italic> sp. n., male, holotype. Habitus lateral.</p></caption><graphic xmlns:xlink="http://www.w3.org/1999/xlink" xlink:href="ZooKeys-268-001-g017.jpg" position="float" orientation="portrait" xlink:type="simple"/></fig><fig id="F18" position="float" orientation="portrait"><label>Figures 33–41.</label><caption><p><italic><tp:taxon-name>Areotetes albiferus</tp:taxon-name></italic> sp. n., male, holotype. <bold>33</bold> Wings <bold>34</bold> mesosoma dorsal <bold>35</bold> propodeum and 1<sup>st</sup>-3<sup>rd</sup> metasomal tergites dorsal <bold>36</bold> antenna <bold>37</bold> hind leg <bold>38</bold> head anterior <bold>39</bold> base of hind tibia inner side <bold>40</bold> mandible <bold>41</bold> pronope dorsal.</p></caption><graphic xmlns:xlink="http://www.w3.org/1999/xlink" xlink:href="ZooKeys-268-001-g018.jpg" position="float" orientation="portrait" xlink:type="simple"/></fig></tp:treatment-sec><tp:treatment-sec sec-type="Distribution"><title>Distribution.</title><p>*China (Hunan).</p></tp:treatment-sec><tp:treatment-sec sec-type="Biology"><title>Biology.</title><p>Unknown.</p></tp:treatment-sec><tp:treatment-sec sec-type="Etymology"><title>Etymology.</title><p>Name derived from “albus” (Latin for “white”) and “fero” (Latin for “carrying”), because of the whitish mandibles and the pale apex of the antenna.</p></tp:treatment-sec><tp:treatment-sec sec-type="Notes"><title>Notes.</title><p>Does not run in the key by <xref ref-type="bibr" rid="B24">Chen and Weng (2005)</xref> to any species of the group with a carinula on the hind tibia.</p></tp:treatment-sec><ref-list><ref id="B24"><mixed-citation xmlns:xlink="http://www.w3.org/1999/xlink" xlink:type="simple"><person-group><name name-style="western"><surname>Chen</surname><given-names>J-H</given-names></name><name name-style="western"><surname>Weng</surname><given-names>R-Q</given-names></name></person-group> (<year>2005</year>)<source> Systematic studies on Opiinae of China (Hymenoptera: Braconidae). Fujian Science and Technology Publishing House, Fujian, 1–269.</source></mixed-citation></ref></ref-list></tp:taxon-treatment>
