# Supplementary material for: Revision of the subfamily Opiinae (Hymenoptera, Braconidae) from Hunan (China), including thirty-six new species and two new genera
Source: Zookeys. 2013 Feb 13;(268):1–186. doi: 10.3897/zookeys.268.4071 (PMC3592199; doi:10.3897/zookeys.268.4071)
Supplement: XML Treatment for Areotetes carinuliferus [file zookeys.268.4071-treatment7.xml]

<!DOCTYPE tp:taxon-treatment
  PUBLIC "-//TaxonX//DTD Taxonomic Treatment Publishing DTD v0 20100105//EN" "tax-treatment-NSO.dtd">
<tp:taxon-treatment xmlns:tp="http://www.plazi.org/taxpub"><tp:treatment-meta><mixed-citation publication-type="journal"><person-group><name><surname>Li</surname><given-names>Xi-Ying</given-names></name><name><surname>van Achterberg</surname><given-names>Cornelis</given-names></name><name><surname>Tan</surname><given-names>Ji-Cai</given-names></name></person-group><article-title>Revision of the subfamily Opiinae (Hymenoptera, Braconidae) from Hunan (China), including thirty-six new species and two new genera</article-title><source>Zookeys</source><day>13</day><month>2</month><year>2013</year><volume>2013</volume><issue>268</issue><fpage>1</fpage><lpage>186</lpage><pub-id pub-id-type="doi">10.3897/zookeys.268.4071</pub-id></mixed-citation></tp:treatment-meta><tp:nomenclature><tp:taxon-name>
                        <tp:taxon-name-part taxon-name-part-type="genus">Areotetes</tp:taxon-name-part>
                        <tp:taxon-name-part taxon-name-part-type="species">carinuliferus</tp:taxon-name-part>
                    <object-id xmlns:xlink="http://www.w3.org/1999/xlink" xlink:type="simple">urn:lsid:zoobank.org:act:0E2F0F10-3941-4AD6-B0AB-1F0F511144F8</object-id>
								<object-id xmlns:xlink="http://www.w3.org/1999/xlink" xlink:type="simple">http://species-id.net/wiki/Areotetes_carinuliferus</object-id>
								</tp:taxon-name><tp:taxon-authority>Li &amp; van Achterberg</tp:taxon-authority><tp:taxon-status xmlns:xlink="http://www.w3.org/1999/xlink" xlink:type="simple">sp. n.</tp:taxon-status><xref ref-type="fig" rid="F19">Figs 42</xref><xref ref-type="fig" rid="F20">–51</xref></tp:nomenclature><tp:treatment-sec sec-type="Type material"><title>Type material.</title><p>Holotype, ♀ (ZUH), “S. China: Hunan, nr Zhangjiajie, Badagong Mts, Longtanping, 4–5.VI.2009, 550 m, Xi-Ying Li, RMNH’09”, “4249, sp. 15” [= DNA sample taken from this specimen]. Paratypes (RMNH): 1 ♂, same label data; 3 ♀, id., but Bamaoxi, 2–3.VI.2009, 540 m; 1 ♂, “S. China: Hunan, nr Chengbu, Nan Mt., Shaoyang, 1500 m, 10–11.VI.2009, Xi-Ying Li, RMNH’09”.</p></tp:treatment-sec><tp:treatment-sec sec-type="Diagnosis"><title>Diagnosis.</title><p>Second metasomal tergite smooth or nearly so (<xref ref-type="fig" rid="F20">Fig. 45</xref>); apical third of antenna of ♀ dark brown subapically; face dark brown; frons without depressions above or between antennal sockets; pronotum short and vertical; medio-posterior depression of mesoscutum absent (<xref ref-type="fig" rid="F20">Fig. 44</xref>); scutellar sulcus finely crenulate; precoxal sulcus narrowly crenulate; propodeum areolate and smooth between carinae (<xref ref-type="fig" rid="F20">Fig. 44</xref>); vein 3-SR of fore wing slightly curved and twice as long as vein 2-SR (<xref ref-type="fig" rid="F20">Fig. 43</xref>); vein m-cu of fore wing gradually merging into vein 2-CU1; first metasomal tergite partly smooth and shiny (<xref ref-type="fig" rid="F50">Fig. 45</xref>).</p></tp:treatment-sec><tp:treatment-sec sec-type="Description"><title>Description.</title><p>Holotype, ♀, length of body 1.7 mm, of fore wing 2.0 mm.</p><p><italic>Head</italic>. Antenna with 21 segments and 1.2 times as long as fore wing; length of third segment 1.2 times fourth segment, length of third, fourth and penultimate segments 5.5, 4.5 and 3.5 times their width, respectively (<xref ref-type="fig" rid="F20">Fig. 46</xref>); length of maxillary palp 1.3 times height of head; labial palp segments elongate; occipital carina moderately close to hypostomal carina and dorsally absent; median groove behind stemmaticum obsolescent; hypostomal carina narrow; length of eye in dorsal view 3.6 times temple; frons flat and glabrous medially, smooth and laterally convex and largely glabrous; face smooth, medially elevated (<xref ref-type="fig" rid="F20">Fig. 48</xref>); width of clypeus 1.8 times <!--PageBreak-->its maximum height and 0.5 times width of face, clypeus convex, smooth and its ventral margin not differentiated and straight medially (<xref ref-type="fig" rid="F20">Fig. 48</xref>); hypoclypeal depression medium-sized (<xref ref-type="fig" rid="F20">Fig. 48</xref>); mandible slightly convex and with fine ventral carina (<xref ref-type="fig" rid="F50">Fig. 51</xref>).</p><p><italic>Mesosoma</italic>. Length of mesosoma 1.5 times its height; dorsal pronope absent; pronotal side smooth, but medial groove indistinctly crenulate posteriorly, with ventral oblique carina posteriorly and posterior groove obsolescent (<xref ref-type="fig" rid="F19">Fig. 42</xref>); epicnemial area smooth dorsally; precoxal sulcus only medially distinctly impressed, <!--PageBreak--><!--PageBreak-->posteriorly with few indistinct crenulae (<xref ref-type="fig" rid="F19">Fig. 42</xref>); rest of mesopleuron smooth; pleural sulcus smooth; mesosternal sulcus narrow and finely crenulate; notauli absent on disc, except for a short smooth part anteriorly (<xref ref-type="fig" rid="F20">Fig. 44</xref>); mesoscutum glabrous; medio-posterior depression of mesoscutum absent (<xref ref-type="fig" rid="F20">Fig. 44</xref>); scutellar sulcus finely crenulate; scutellum smooth and flat; dorsal surface of propodeum smooth except for a medio-longitudinal carina connected to a pentagonal areola and complete costulae (<xref ref-type="fig" rid="F20">Fig. 44</xref>).</p><p><italic>Wings</italic>. Fore wing (<xref ref-type="fig" rid="F20">Fig. 43</xref>): pterostigma nearly elliptical; 1-R1 reaching wing apex and 1.5 times as long as pterostigma; r:3-SR:SR1 = 2:33:56; 2-SR:3-SR:r-m = 14:33:10; r widened; 1-M, 3-SR and SR1 nearly straight; m-cu slightly postfurcal and gradually merging into vein 2-CU1; cu-a slightly postfurcal and 1-CU1 widened; first subdiscal cell closed, CU1b short; apical quarter of M+CU1 sclerotized. Hind wing (<xref ref-type="fig" rid="F20">Fig. 43</xref>): M+CU:1-M:1r-m = 10:11:5; cu-a straight; m-cu absent.</p><p><italic>Legs</italic>. Length of femur, tibia and basitarsus of hind leg 5.2, 10.7 and 8.0 times as long as wide, respectively; setae of hind femur long and of tibia moderately long (<xref ref-type="fig" rid="F20">Fig. 50</xref>); hind tibia with a long nearly straight carinula basally (<xref ref-type="fig" rid="F20">Fig. 47</xref>).</p><p><italic>Metasoma</italic>. Length of first tergite 1.1 times its apical width, its surface evenly convex medially, largely smooth, but with a few oblique weak carinae and dorsal carinae united in its anterior 0.3 and absent behind it (<xref ref-type="fig" rid="F20">Fig. 45</xref>); second tergite smooth, but antero-medially with indistinct patch of sculpture; second suture smooth and shallowly impressed; third and following tergites smooth and partly desclerotized apically; length of setose part of ovipositor sheath 0.1 times fore wing and 0.3 times hind tibia (<xref ref-type="fig" rid="F20">Fig. 49</xref>).</p><p><italic>Colour</italic>. Dark brown; antenna dark brown but 4 basal segments brownish-yellow; palpi, mandible, tegulae, legs, base of second tergite and apex of third tergite pale yellowish; clypeus and malar space mainly, side of pronotum ventrally, propleuron and area below precoxal sulcus yellowish-brown; pterostigma and veins mainly brown; wing membrane subhyaline.</p><p><italic>Molecular data</italic>. COI, 16S, 28S (CVA4249).</p><p><italic>Variation</italic>. Length of body 1.4–1.7 mm, of fore wing 2.0-2.1 mm; antenna of ♀ with 20 (2) or 21 (2) segments, of ♂ with 21 (1) or 22 (1) segments; third and fourth antennal segments and face dark brown or yellowish-brown.</p><fig id="F19" position="float" orientation="portrait"><label>Figure 42.</label><caption><p><italic><tp:taxon-name>Areotetes cariniferus</tp:taxon-name></italic> sp. n., female, holotype. Habitus lateral.</p></caption><graphic xmlns:xlink="http://www.w3.org/1999/xlink" xlink:href="ZooKeys-268-001-g019.jpg" position="float" orientation="portrait" xlink:type="simple"/></fig><fig id="F20" position="float" orientation="portrait"><label>Figures 43–51.</label><caption><p><italic><tp:taxon-name>Areotetes cariniferus</tp:taxon-name></italic> sp. n., female, holotype. <bold>43</bold> Wings <bold>44</bold> mesosoma dorsal <bold>45</bold> propodeum and 1<sup>st</sup>-2<sup>nd</sup> metasomal tergites dorsal <bold>46</bold> antenna <bold>47</bold> hind leg, inner side <bold>48</bold> head anterior <bold>49</bold> ovipositor sheath <bold>50</bold> hind femur <bold>51</bold> mandible.</p></caption><graphic xmlns:xlink="http://www.w3.org/1999/xlink" xlink:href="ZooKeys-268-001-g020.jpg" position="float" orientation="portrait" xlink:type="simple"/></fig></tp:treatment-sec><tp:treatment-sec sec-type="Etymology"><title>Etymology.</title><p>Name derived from “carinula” (Latin for small carina or crest) and “fero” (suffix in Latin meaning carrying or having), because of the carinula on the inner side of the hind tibia.</p></tp:treatment-sec><tp:treatment-sec sec-type="Notes"><title>Notes.</title><p>Does not run well in the key by <xref ref-type="bibr" rid="B24">Chen and Weng (2005)</xref> to any species of the group with a carinula of the hind tibia. It is similar to <italic><tp:taxon-name>Areotetes laevigatus</tp:taxon-name></italic> (Weng &amp; Chen, 2005) comb. n., but it has the length of the mesosoma 1.5 times its height (1.7 times in <italic><tp:taxon-name>Areotetes laevigatus</tp:taxon-name></italic>), the propodeum without a median carina posteriorly (present), vein 3-SR of fore wing about 2.4 times vein 2-SR (about twice) and length of the hind femur about 5 times as long as wide (4 times).</p><!--PageBreak--></tp:treatment-sec><tp:treatment-sec><!--Section generated to contain objects referenced in tp:taxon-treatment.--><fig id="F50" position="float" orientation="portrait"><label>Figure 196.</label><caption><p><italic><tp:taxon-name>Phaedrotoma acuticlypeata</tp:taxon-name></italic> sp. n., female, holotype. Habitus lateral.</p></caption><graphic xmlns:xlink="http://www.w3.org/1999/xlink" xlink:href="ZooKeys-268-001-g050.jpg" position="float" orientation="portrait" xlink:type="simple"/></fig></tp:treatment-sec><ref-list><ref id="B24"><mixed-citation xmlns:xlink="http://www.w3.org/1999/xlink" xlink:type="simple"><person-group><name name-style="western"><surname>Chen</surname><given-names>J-H</given-names></name><name name-style="western"><surname>Weng</surname><given-names>R-Q</given-names></name></person-group> (<year>2005</year>)<source> Systematic studies on Opiinae of China (Hymenoptera: Braconidae). Fujian Science and Technology Publishing House, Fujian, 1–269.</source></mixed-citation></ref></ref-list></tp:taxon-treatment>
