# Supplementary material for: Revision of the subfamily Opiinae (Hymenoptera, Braconidae) from Hunan (China), including thirty-six new species and two new genera
Source: Zookeys. 2013 Feb 13;(268):1–186. doi: 10.3897/zookeys.268.4071 (PMC3592199; doi:10.3897/zookeys.268.4071)
Supplement: XML Treatment for Areotetes striatiferus [file zookeys.268.4071-treatment8.xml]

<!DOCTYPE tp:taxon-treatment
  PUBLIC "-//TaxonX//DTD Taxonomic Treatment Publishing DTD v0 20100105//EN" "tax-treatment-NSO.dtd">
<tp:taxon-treatment xmlns:tp="http://www.plazi.org/taxpub"><tp:treatment-meta><mixed-citation publication-type="journal"><person-group><name><surname>Li</surname><given-names>Xi-Ying</given-names></name><name><surname>van Achterberg</surname><given-names>Cornelis</given-names></name><name><surname>Tan</surname><given-names>Ji-Cai</given-names></name></person-group><article-title>Revision of the subfamily Opiinae (Hymenoptera, Braconidae) from Hunan (China), including thirty-six new species and two new genera</article-title><source>Zookeys</source><day>13</day><month>2</month><year>2013</year><volume>2013</volume><issue>268</issue><fpage>1</fpage><lpage>186</lpage><pub-id pub-id-type="doi">10.3897/zookeys.268.4071</pub-id></mixed-citation></tp:treatment-meta><tp:nomenclature><tp:taxon-name>
                        <tp:taxon-name-part taxon-name-part-type="genus">Areotetes</tp:taxon-name-part>
                        <tp:taxon-name-part taxon-name-part-type="species">striatiferus</tp:taxon-name-part>
                    <object-id xmlns:xlink="http://www.w3.org/1999/xlink" xlink:type="simple">urn:lsid:zoobank.org:act:8D1A6F6E-DBB8-4EC1-85F1-88FD0F59D5B7</object-id>
								<object-id xmlns:xlink="http://www.w3.org/1999/xlink" xlink:type="simple">http://species-id.net/wiki/Areotetes_striatiferus</object-id>
								</tp:taxon-name><tp:taxon-authority>Li &amp; van Achterberg</tp:taxon-authority><tp:taxon-status xmlns:xlink="http://www.w3.org/1999/xlink" xlink:type="simple">sp. n.</tp:taxon-status><xref ref-type="fig" rid="F21">Figs 52</xref><xref ref-type="fig" rid="F22">–62</xref></tp:nomenclature><tp:treatment-sec sec-type="Type material"><title>Type material.</title><p>Holotype, ♀ (ZUH), “S. China: Hunan, nr Zhangjiajie, Badagong Mts, Tian Ping Mt., 9–13.VII.2009, 550 m, Xi-Ying Li, RMNH’10”. Paratype, ♂ (RMNH), same label data.</p></tp:treatment-sec><tp:treatment-sec sec-type="Diagnosis"><title>Diagnosis.</title><p>Second metasomal tergite striate medially (<xref ref-type="fig" rid="F22">Fig. 56</xref>); apical third of antenna of ♀ partly pale yellowish (<xref ref-type="fig" rid="F22">Fig. 61</xref>), of ♂ dark brown; face brownish-yellow and head dorsally largely dark brown; frons with small pit between sockets and no depressions above antennal sockets; medio-posterior depression of mesoscutum small, round (<xref ref-type="fig" rid="F22">Fig. 55</xref>); scutellar sulcus finely crenulate; precoxal sulcus narrowly crenulate (<xref ref-type="fig" rid="F21">Fig. 52</xref>); propodeum areolate and with smooth areas (<xref ref-type="fig" rid="F22">Fig. 56</xref>); vein 3-SR of fore wing slightly curved and about 2.5 times as long as vein 2-SR; vein m-cu of fore wing gradually merging into vein 2-CU1; first metasomal tergite sparsely sculptured (<xref ref-type="fig" rid="F22">Fig. 56</xref>).</p></tp:treatment-sec><tp:treatment-sec sec-type="Description"><title>Description.</title><p>Holotype, ♀, length of body 1.8 mm, of fore wing 2.2 mm.</p><p><italic>Head</italic>. Antenna with 24 segments and 1.4 times as long as fore wing; length of third segment 1.3 times fourth segment, length of third, fourth and penultimate segments 5.0, 4.0 and 2.6 times their width, respectively (<xref ref-type="fig" rid="F22">Fig. 61</xref>); length of maxillary palp 1.3 times height of head; labial palp segments elongate; occipital carina moderately close to hypostomal carina and dorsally absent (<xref ref-type="fig" rid="F22">Fig. 62</xref>); median groove behind stemmaticum obsolescent; hypostomal carina narrow; length of eye in dorsal view 5.5 times temple; frons flat and glabrous medially, smooth and laterally convex and largely glabrous; face smooth, medially elevated; width of clypeus twice its maximum height and 0.45 times width of face, clypeus convex, smooth and its ventral margin not differentiated and concave (<xref ref-type="fig" rid="F22">Fig. 58</xref>); hypoclypeal depression medium-sized (<xref ref-type="fig" rid="F22">Fig. 58</xref>); mandible slightly convex and with fine ventral carina (<xref ref-type="fig" rid="F22">Fig. 62</xref>).</p><p><italic>Mesosoma</italic>. Length of mesosoma 1.5 times its height; dorsal pronope absent; pronotal side smooth, but medial groove indistinctly crenulate, with ventral oblique carina posteriorly and posterior groove obsolescent (<xref ref-type="fig" rid="F21">Fig. 52</xref>); epicnemial area smooth dorsally; precoxal sulcus only medially distinctly impressed, with short crenulae (<xref ref-type="fig" rid="F21">Fig. 52</xref>); rest of mesopleuron smooth; pleural sulcus smooth; mesosternal sulcus narrow and finely crenulate; notauli absent on disc, except for a short largely smooth part anteriorly (<xref ref-type="fig" rid="F22">Fig. 55</xref>); mesoscutum glabrous; medio-posterior depression of mesoscutum small, deep, round in a shallow linear depression (<xref ref-type="fig" rid="F22">Fig. 55</xref>); scutellar sulcus finely crenulate; scutellum smooth and flat; dorsal surface of propodeum largely smooth except for a medio-longitudinal carina and a moderately developed transverse carina behind it, posteriorly areolate (<xref ref-type="fig" rid="F22">Fig. 56</xref>).</p><p><italic>Wings</italic>. Fore wing (<xref ref-type="fig" rid="F22">Fig. 53</xref>): pterostigma nearly elliptical; 1-R1 reaching wing apex and 1.5 times as long as pterostigma; r:3-SR:SR1 = 1:25:43; 2-SR:3-SR:r-m = 10:25:6; r widened; 1-M nearly straight; SR1 weakly curved; m-cu slightly postfurcal; cu-a <!--PageBreak-->slightly postfurcal and 1-CU1 widened; first subdiscal cell closed, CU1b short; apical third of M+CU1 sclerotized. Hind wing (<xref ref-type="fig" rid="F22">Fig. 54</xref>): M+CU:1-M:1r-m = 21:20:9; cu-a straight; m-cu absent.</p><p><italic>Legs</italic>. Length of femur, tibia and basitarsus of hind leg 3.9, 11.4 and 6.3 times as long as wide, respectively (<xref ref-type="fig" rid="F22">Fig. 60</xref>); setae of hind femur long and of tibia moderately long; hind tibia with a short nearly straight carinula basally (<xref ref-type="fig" rid="F22">Fig. 59</xref>).</p><p><!--PageBreak--><!--PageBreak--><italic>Metasoma</italic>. Length of first tergite 1.4 times its apical width, its surface evenly convex medially and with few oblique costae and dorsal carinae united in its anterior 0.3 and absent behind it (<xref ref-type="fig" rid="F22">Fig. 56</xref>); second tergite medially longitudinally costate striate (<xref ref-type="fig" rid="F22">Fig. 56</xref>); second suture finely crenulate and not impressed (<xref ref-type="fig" rid="F22">Fig. 56</xref>); third and following tergites smooth and partly desclerotized; length of setose part of ovipositor sheath 0.09 times fore wing and 0.25 times hind tibia (<xref ref-type="fig" rid="F21">Figs 52</xref>, <xref ref-type="fig" rid="F22">57</xref>).</p><p><italic>Colour</italic>. Blackish-brown; apical third of antenna pale (5 penultimate segments pale yellowish, 3 apical segments brownish; <xref ref-type="fig" rid="F22">Fig. 61</xref>); palpi, mandible, malar space, tegulae, legs (especially coxae, rest mostly brownish-yellow), apex of third-seventh tergites and metasoma baso-ventrally pale yellowish; pedicellus brown; face, temple, orbita, scapus, side of pronotum ventrally, propleuron and area below precoxal sulcus yellowish-brown; pterostigma and veins mainly brown; wing membrane subhyaline.</p><p><italic>Variation</italic>. Male paratype has length of fore wing 2.0 mm, and of body 1.7 mm; antenna with 21 segments, 1.3 times as long as fore wing and dark brown except for yellowish scapus; medio-posterior depression of mesoscutum comparatively large and elliptical.</p><p><italic>Molecular data</italic>. None.</p><fig id="F21" position="float" orientation="portrait"><label>Figure 52.</label><caption><p><italic><tp:taxon-name>Areotetes striatiferus</tp:taxon-name></italic> sp. n., female, holotype. Habitus lateral.</p></caption><graphic xmlns:xlink="http://www.w3.org/1999/xlink" xlink:href="ZooKeys-268-001-g021.jpg" position="float" orientation="portrait" xlink:type="simple"/></fig><fig id="F22" position="float" orientation="portrait"><label>Figures 53–62.</label><caption><p><italic><tp:taxon-name>Areotetes striatiferus</tp:taxon-name></italic> sp. n., female, holotype. <bold>53</bold> Fore wing <bold>54</bold> hind wing <bold>55</bold> mesosoma dorsal <bold>56</bold> propodeum and 1<sup>st</sup>-2<sup>nd</sup> metasomal tergites dorsal <bold>57</bold> ovipositor sheath <bold>58</bold> head anterior <bold>59</bold> base of hind tibia, inner side <bold>60</bold> hind leg <bold>61</bold> antenna <bold>62</bold> mandible.</p></caption><graphic xmlns:xlink="http://www.w3.org/1999/xlink" xlink:href="ZooKeys-268-001-g022.jpg" position="float" orientation="portrait" xlink:type="simple"/></fig></tp:treatment-sec><tp:treatment-sec sec-type="Distribution"><title>Distribution.</title><p>*China (Hunan).</p></tp:treatment-sec><tp:treatment-sec sec-type="Biology"><title>Biology.</title><p>Unknown.</p></tp:treatment-sec><tp:treatment-sec sec-type="Etymology"><title>Etymology.</title><p>Name derived from “striatus” (Latin for “striated”) and “fero” (Latin for “carrying”), because of the coarsely striate second metasomal tergite.</p></tp:treatment-sec><tp:treatment-sec sec-type="Notes"><title>Notes.</title><p>Does not run well in the key by <xref ref-type="bibr" rid="B24">Chen and Weng (2005)</xref> to any species of the group with a carinula of the hind tibia. It is similar to <italic><tp:taxon-name>Utetes acustratus</tp:taxon-name></italic> (Fischer, 1988) from New Guinea, but it has the length of the mesosoma 1.5 times its height (1.8 times in <italic><tp:taxon-name>Utetes acustratus</tp:taxon-name></italic>), the apex of the antenna dark brown (white or ivory); length of the eye about 5 times temple in dorsal view (twice) and vein m-cu of fore wing angled with vein 2-M (linear) and length of the hind femur about 4 times as long as wide (3 times).</p></tp:treatment-sec><ref-list><ref id="B24"><mixed-citation xmlns:xlink="http://www.w3.org/1999/xlink" xlink:type="simple"><person-group><name name-style="western"><surname>Chen</surname><given-names>J-H</given-names></name><name name-style="western"><surname>Weng</surname><given-names>R-Q</given-names></name></person-group> (<year>2005</year>)<source> Systematic studies on Opiinae of China (Hymenoptera: Braconidae). Fujian Science and Technology Publishing House, Fujian, 1–269.</source></mixed-citation></ref></ref-list></tp:taxon-treatment>
