# Supplementary material for: Revision of the subfamily Opiinae (Hymenoptera, Braconidae) from Hunan (China), including thirty-six new species and two new genera
Source: Zookeys. 2013 Feb 13;(268):1–186. doi: 10.3897/zookeys.268.4071 (PMC3592199; doi:10.3897/zookeys.268.4071)
Supplement: XML Treatment for Biosteres [file zookeys.268.4071-treatment9.xml]

<!DOCTYPE tp:taxon-treatment
  PUBLIC "-//TaxonX//DTD Taxonomic Treatment Publishing DTD v0 20100105//EN" "tax-treatment-NSO.dtd">
<tp:taxon-treatment xmlns:tp="http://www.plazi.org/taxpub"><tp:treatment-meta><mixed-citation publication-type="journal"><person-group><name><surname>Li</surname><given-names>Xi-Ying</given-names></name><name><surname>van Achterberg</surname><given-names>Cornelis</given-names></name><name><surname>Tan</surname><given-names>Ji-Cai</given-names></name></person-group><article-title>Revision of the subfamily Opiinae (Hymenoptera, Braconidae) from Hunan (China), including thirty-six new species and two new genera</article-title><source>Zookeys</source><day>13</day><month>2</month><year>2013</year><volume>2013</volume><issue>268</issue><fpage>1</fpage><lpage>186</lpage><pub-id pub-id-type="doi">10.3897/zookeys.268.4071</pub-id></mixed-citation></tp:treatment-meta><tp:nomenclature><tp:taxon-name>
                        <tp:taxon-name-part taxon-name-part-type="genus">Biosteres</tp:taxon-name-part>
                    <object-id xmlns:xlink="http://www.w3.org/1999/xlink" xlink:type="simple">http://species-id.net/wiki/Biosteres</object-id>
								</tp:taxon-name><tp:taxon-authority>Foerster, 1862</tp:taxon-authority><tp:nomenclature-citation-list><tp:nomenclature-citation><tp:taxon-name>Biosteres</tp:taxon-name><comment> Foerster, 1862: 259; Fischer, 1972b: 485. Type species (by original designation): <italic><tp:taxon-name>Bracon carbonarius</tp:taxon-name></italic> Nees, 1834.</comment></tp:nomenclature-citation><tp:nomenclature-citation><tp:taxon-name>Rhinoplus</tp:taxon-name><comment> Foerster, 1862: 258; <xref ref-type="bibr" rid="B38">Fischer 1972b</xref>: 540; <xref ref-type="bibr" rid="B80">Wharton 1988</xref>: 350 (synonymy). Type species (by original designation): <italic><tp:taxon-name>Rhinoplus laevigatus</tp:taxon-name></italic> Foerster, 1862 [examined].</comment></tp:nomenclature-citation><tp:nomenclature-citation><tp:taxon-name>Rhabdospilus</tp:taxon-name><comment> Foerster, 1862: 259; <xref ref-type="bibr" rid="B38">Fischer 1972b</xref>: 485. Type species (by original designation): <italic><tp:taxon-name>Opius placidus</tp:taxon-name></italic> Haliday, 1837 [examined].</comment></tp:nomenclature-citation><tp:nomenclature-citation><tp:taxon-name>Zetetes</tp:taxon-name><comment> Foerster, 1862: 258; <xref ref-type="bibr" rid="B38">Fischer 1972b</xref>: 486. Type species (by original designation): <italic><tp:taxon-name>Zetetes ultor</tp:taxon-name></italic> Foerster, 1862 [examined].</comment></tp:nomenclature-citation><tp:nomenclature-citation><tp:taxon-name>Stenospilus</tp:taxon-name><comment> Foerster, 1862: 259. Type species (by original designation): <italic><tp:taxon-name>Stenospilus vagator</tp:taxon-name></italic> Foerster, 1862 [= <italic><tp:taxon-name>Opius bicolor</tp:taxon-name></italic> Wesmael, 1835; examined].</comment></tp:nomenclature-citation><!--PageBreak--><tp:nomenclature-citation><tp:taxon-name>Opiellus</tp:taxon-name><comment> Ashmead, 1900c: 368; <xref ref-type="bibr" rid="B38">Fischer 1972b</xref>: 486 (new name for <italic><tp:taxon-name>Zetetus</tp:taxon-name></italic>). Type species (by implication): <italic><tp:taxon-name>Zetetes ultor</tp:taxon-name></italic> Foerster, 1862.</comment></tp:nomenclature-citation><tp:nomenclature-citation><tp:taxon-name>Celiestiella</tp:taxon-name><comment> Cameron, 1903: 343; <xref ref-type="bibr" rid="B38">Fischer 1972b</xref>: 486. Type species (by monotypy): <italic><tp:taxon-name>Celiestiella testaceipes</tp:taxon-name></italic> Cameron, 1903 [examined].</comment></tp:nomenclature-citation></tp:nomenclature-citation-list></tp:nomenclature><tp:treatment-sec sec-type="Diagnosis"><title>Diagnosis.</title><p>Hypoclypeal depression absent or narrow, and medially ventral margin of clypeus near upper level of condyli of mandibles (“mouth closed”); clypeus comparatively sparsely and short setose, if rather long and dense then clypeus flattened; mandible with ventro-basal carina, rarely obsolescent or on a small protuberance (resembling a small tooth); epistomal suture present; if suture is shallow then basal half of vein M+CU1 of fore wing largely unsclerotized; vein 3-SR of fore wing 1.3 times vein 2-SR or less, if rarely 1.4-1.5 times then pronope very large or pterostigma triangular; mesosternum normal, much longer than fore coxa; hind coxae normal, rounded ventrally; second-fourth tarsal segments comparatively slender; telotarsus and arolium not enlarged; dorsope usually large and close to lateral margin of first tergite; hypopygium of female at most slightly incised.</p></tp:treatment-sec><tp:treatment-sec sec-type="Biology"><title>Biology.</title><p>Parasitoids of <tp:taxon-name>Anthomyiidae</tp:taxon-name> and <tp:taxon-name>Scathophagidae</tp:taxon-name>.</p></tp:treatment-sec><tp:treatment-sec sec-type="Distribution"><title>Distribution.</title><p>Holarctic, Neotropical, Oriental, Australian.</p></tp:treatment-sec><ref-list><ref id="B38"><mixed-citation xmlns:xlink="http://www.w3.org/1999/xlink" xlink:type="simple"><person-group><name name-style="western"><surname>Fischer</surname><given-names>M</given-names></name></person-group> (<year>1972b</year>)<article-title> Hymenoptera Braconidae (Opiinae I). (Paläarktische Region).</article-title><source>Das Tierreich </source><volume>91</volume>: <fpage>1</fpage>-<lpage>620</lpage>.</mixed-citation></ref><ref id="B80"><mixed-citation xmlns:xlink="http://www.w3.org/1999/xlink" xlink:type="simple"><person-group><name name-style="western"><surname>Wharton</surname><given-names>RA</given-names></name></person-group> (<year>1988</year>)<article-title> Classification of the Braconid subfamily Opiinae (Hymenoptera).</article-title><source>Canadian Entomologist </source><volume>120</volume>: <fpage>333</fpage>-<lpage>360</lpage>.</mixed-citation></ref></ref-list></tp:taxon-treatment>
