# Supplementary material for: Revision of the subfamily Opiinae (Hymenoptera, Braconidae) from Hunan (China), including thirty-six new species and two new genera
Source: Zookeys. 2013 Feb 13;(268):1–186. doi: 10.3897/zookeys.268.4071 (PMC3592199; doi:10.3897/zookeys.268.4071)
Supplement: XML Treatment for Biosteres pavititus [file zookeys.268.4071-treatment10.xml]

<!DOCTYPE tp:taxon-treatment
  PUBLIC "-//TaxonX//DTD Taxonomic Treatment Publishing DTD v0 20100105//EN" "tax-treatment-NSO.dtd">
<tp:taxon-treatment xmlns:tp="http://www.plazi.org/taxpub"><tp:treatment-meta><mixed-citation publication-type="journal"><person-group><name><surname>Li</surname><given-names>Xi-Ying</given-names></name><name><surname>van Achterberg</surname><given-names>Cornelis</given-names></name><name><surname>Tan</surname><given-names>Ji-Cai</given-names></name></person-group><article-title>Revision of the subfamily Opiinae (Hymenoptera, Braconidae) from Hunan (China), including thirty-six new species and two new genera</article-title><source>Zookeys</source><day>13</day><month>2</month><year>2013</year><volume>2013</volume><issue>268</issue><fpage>1</fpage><lpage>186</lpage><pub-id pub-id-type="doi">10.3897/zookeys.268.4071</pub-id></mixed-citation></tp:treatment-meta><tp:nomenclature><tp:taxon-name>
                        <tp:taxon-name-part taxon-name-part-type="genus">Biosteres</tp:taxon-name-part>
                        <tp:taxon-name-part taxon-name-part-type="species">pavititus</tp:taxon-name-part>
                    <object-id xmlns:xlink="http://www.w3.org/1999/xlink" xlink:type="simple">http://species-id.net/wiki/Biosteres_pavititus</object-id>
								</tp:taxon-name><tp:taxon-authority>Chen &amp; Weng, 2005</tp:taxon-authority><tp:nomenclature-citation-list><tp:nomenclature-citation><tp:taxon-name>Biosteres pavitita</tp:taxon-name><comment> Chen &amp; Weng, 2005: 31, 185.</comment></tp:nomenclature-citation></tp:nomenclature-citation-list></tp:nomenclature><tp:treatment-sec sec-type="Distribution"><title>Distribution.</title><p>Oriental China: Hubei, Hunan.</p></tp:treatment-sec><tp:treatment-sec sec-type="Notes"><title>Notes.</title><p>One female from Hunan is very similar to <italic><tp:taxon-name>Biosteres carbonarius</tp:taxon-name></italic>(Nees, 1834) with vein r of fore wing about as long as width of pterostigma and much longer than wide; vein 2-M of fore wing 1.9-2.2 times vein 3-SR; second metasomal tergite black, at most anteriorly brownish and first tergite finely and densely sculptured medially.</p></tp:treatment-sec></tp:taxon-treatment>
