# Supplementary material for: Revision of the subfamily Opiinae (Hymenoptera, Braconidae) from Hunan (China), including thirty-six new species and two new genera
Source: Zookeys. 2013 Feb 13;(268):1–186. doi: 10.3897/zookeys.268.4071 (PMC3592199; doi:10.3897/zookeys.268.4071)
Supplement: XML Treatment for Coleopioides [file zookeys.268.4071-treatment11.xml]

<!DOCTYPE tp:taxon-treatment
  PUBLIC "-//TaxonX//DTD Taxonomic Treatment Publishing DTD v0 20100105//EN" "tax-treatment-NSO.dtd">
<tp:taxon-treatment xmlns:tp="http://www.plazi.org/taxpub"><tp:treatment-meta><mixed-citation publication-type="journal"><person-group><name><surname>Li</surname><given-names>Xi-Ying</given-names></name><name><surname>van Achterberg</surname><given-names>Cornelis</given-names></name><name><surname>Tan</surname><given-names>Ji-Cai</given-names></name></person-group><article-title>Revision of the subfamily Opiinae (Hymenoptera, Braconidae) from Hunan (China), including thirty-six new species and two new genera</article-title><source>Zookeys</source><day>13</day><month>2</month><year>2013</year><volume>2013</volume><issue>268</issue><fpage>1</fpage><lpage>186</lpage><pub-id pub-id-type="doi">10.3897/zookeys.268.4071</pub-id></mixed-citation></tp:treatment-meta><tp:nomenclature><label>Genus</label><tp:taxon-name>
                        <tp:taxon-name-part taxon-name-part-type="genus">Coleopioides</tp:taxon-name-part>
                    <object-id xmlns:xlink="http://www.w3.org/1999/xlink" xlink:type="simple">http://species-id.net/wiki/Coleopioides</object-id>
								</tp:taxon-name><tp:taxon-authority>van Achterberg &amp; Li</tp:taxon-authority><tp:taxon-status xmlns:xlink="http://www.w3.org/1999/xlink" xlink:type="simple">gen. n.</tp:taxon-status><xref ref-type="fig" rid="F23">Figs 63</xref><xref ref-type="fig" rid="F24"/><xref ref-type="fig" rid="F25"/><xref ref-type="fig" rid="F26"/><xref ref-type="fig" rid="F24">–84</xref></tp:nomenclature><tp:treatment-sec sec-type="Type species"><title>Type species.</title><p><italic><tp:taxon-name>Coleopioides postpectalis</tp:taxon-name></italic> sp. n.</p></tp:treatment-sec><tp:treatment-sec sec-type="Etymology"><title>Etymology.</title><p>From the generic name “<italic><tp:taxon-name>Coleopius</tp:taxon-name></italic>” and the addition “oides”, because it is superficially similar to the genus <italic><tp:taxon-name>Coleopius</tp:taxon-name></italic> Fischer.</p></tp:treatment-sec><tp:treatment-sec sec-type="Diagnosis"><title>Diagnosis.</title><p>Face without tubercles; scapus, fore coxa and trochanter at most weakly compressed; epistomal suture without large depressions; inner sides of antennal sockets normal, not protruding; labrum exposed; clypeus truncate ventrally and hypoclypeal depression present (<xref ref-type="fig" rid="F24">Figs 68</xref>, <xref ref-type="fig" rid="F26">78</xref>); mandibles long and slender (<xref ref-type="fig" rid="F26">Fig. 79</xref>)<!--PageBreak-->; scutellar sulcus usually rather wide (<xref ref-type="fig" rid="F24">Figs 65</xref>, <xref ref-type="fig" rid="F26">75</xref>); at least part of postpectal carina present medio-ventrally, but absent in <italic><tp:taxon-name>Coleopioides diversinotum</tp:taxon-name></italic>; notauli complete (<xref ref-type="fig" rid="F24">Fig. 65</xref>) or largely absent (<xref ref-type="fig" rid="F26">Fig. 75</xref>); mesoscutum with medio-posterior depression (<xref ref-type="fig" rid="F26">Fig. 75</xref>); propodeum with a transverse carina subbasally and with long medio-longitudinal carina (<xref ref-type="fig" rid="F24">Figs 65</xref>, <xref ref-type="fig" rid="F26">76</xref>); precoxal sulcus wide and crenulate (<xref ref-type="fig" rid="F23">Figs 63</xref>, <xref ref-type="fig" rid="F25">73</xref>); second submarginal cell elongate, vein 3-SR 1.5–1.8 times as long as vein 2-SR (<xref ref-type="fig" rid="F24">Figs 64</xref>, <xref ref-type="fig" rid="F26">74</xref>); second and third metasomal tergites more or less enlarged, longer than following segments; dorsope absent; laterope distinct; second and third tergites enlarged, longer than following segments (<xref ref-type="fig" rid="F24">Figs 66</xref>, <xref ref-type="fig" rid="F26">76</xref>); second metasomal suture absent or superficially impressed and smooth; third tergite more or less sculptured (but may be largely smooth); epipleuron of third metasomal tergite slightly differentiated from notum and without lateral crease; fourth metasomal tergite well exposed.</p></tp:treatment-sec><tp:treatment-sec sec-type="Biology"><title>Biology.</title><p>Unknown.</p><p><bold>Notes.</bold> Both new species are similar to <italic><tp:taxon-name>Coleopius</tp:taxon-name></italic> Fischer because of the presence of the hypoclypeal depression, the short metasoma and the shape of the clypeus. The long second submarginal cell (vein 3-SR 1.5-1.8 times vein 2-SR; shorter in <italic><tp:taxon-name>Coleopius</tp:taxon-name></italic>), the similar third epipleuron and notum (epipleuron distinctly less sclerotized in <italic><tp:taxon-name>Coleopius</tp:taxon-name></italic>), and the third tergite about as long as second tergite and without sharp lateral crease (lateral crease present in <italic><tp:taxon-name>Coleopius</tp:taxon-name></italic>) indicate that they do not belong in <italic><tp:taxon-name>Coleopius</tp:taxon-name></italic>. The new species differ from the similar genus <italic><tp:taxon-name>Bitomus</tp:taxon-name></italic> Szépligeti by the same character states, except that the second submarginal cell is intermediate. The new genus <italic><tp:taxon-name>Coleopioides</tp:taxon-name></italic> belongs to a separate basal group in the tribe <tp:taxon-name>Opiini</tp:taxon-name> together with <italic><tp:taxon-name>Areotetes</tp:taxon-name></italic> gen. n., according to the molecular data of the nuclear 28S marker of both species. <italic><tp:taxon-name>Areotetes</tp:taxon-name></italic> gen. n. shares the medio-longitudinal carina and the areolate posterior part of the propodeum with <italic><tp:taxon-name>Coleopioides</tp:taxon-name></italic>, but differs by having the carinula of the hind tibia, the crenulate posterior groove of the pronotum and the absence of the malar suture and of the depressions behind the antennal sockets.</p></tp:treatment-sec><tp:treatment-sec><!--Section generated to contain objects referenced in tp:taxon-treatment.--><fig id="F23" position="float" orientation="portrait"><label>Figure 63.</label><caption><p><italic><tp:taxon-name>Coleopioides diversinotum</tp:taxon-name></italic> sp. n., female, holotype. Habitus lateral.</p></caption><graphic xmlns:xlink="http://www.w3.org/1999/xlink" xlink:href="ZooKeys-268-001-g023.jpg" position="float" orientation="portrait" xlink:type="simple"/></fig><fig id="F24" position="float" orientation="portrait"><label>Figures 64–72.</label><caption><p><italic><tp:taxon-name>Coleopioides diversinotum</tp:taxon-name></italic> sp. n., female, holotype. <bold>64</bold> Wings <bold>65</bold> mesosoma dorsal <bold>66</bold> propodeum and 1<sup>st</sup>-2<sup>nd</sup> metasomal tergites dorsal <bold>67</bold> hind leg <bold>68</bold> head anterior <bold>69</bold> mandible <bold>70</bold> pronope dorsal <bold>71</bold> antenna <bold>72</bold> ovipositor.</p></caption><graphic xmlns:xlink="http://www.w3.org/1999/xlink" xlink:href="ZooKeys-268-001-g024.jpg" position="float" orientation="portrait" xlink:type="simple"/></fig><fig id="F25" position="float" orientation="portrait"><label>Figure 73.</label><caption><p><italic><tp:taxon-name>Coleopioides postpectalis</tp:taxon-name></italic> sp. n., female, holotype. Habitus lateral.</p></caption><graphic xmlns:xlink="http://www.w3.org/1999/xlink" xlink:href="ZooKeys-268-001-g025.jpg" position="float" orientation="portrait" xlink:type="simple"/></fig><fig id="F26" position="float" orientation="portrait"><label>Figures 74–81.</label><caption><p><italic><tp:taxon-name>Coleopioides postpectalis</tp:taxon-name></italic> sp. n., female, holotype. <bold>74</bold> Wings <bold>75</bold> mesosoma dorsal <bold>76</bold> propodeum and 1<sup>st</sup>-2<sup>nd</sup> metasomal tergites dorsal <bold>77</bold> hind leg <bold>78</bold> head anterior <bold>79</bold> mandible <bold>80</bold> ovipositor sheath <bold>81</bold> antennae.</p></caption><graphic xmlns:xlink="http://www.w3.org/1999/xlink" xlink:href="ZooKeys-268-001-g026.jpg" position="float" orientation="portrait" xlink:type="simple"/></fig></tp:treatment-sec></tp:taxon-treatment>
