# Supplementary material for: Revision of the subfamily Opiinae (Hymenoptera, Braconidae) from Hunan (China), including thirty-six new species and two new genera
Source: Zookeys. 2013 Feb 13;(268):1–186. doi: 10.3897/zookeys.268.4071 (PMC3592199; doi:10.3897/zookeys.268.4071)
Supplement: XML Treatment for Coleopioides diversinotum [file zookeys.268.4071-treatment12.xml]

<!DOCTYPE tp:taxon-treatment
  PUBLIC "-//TaxonX//DTD Taxonomic Treatment Publishing DTD v0 20100105//EN" "tax-treatment-NSO.dtd">
<tp:taxon-treatment xmlns:tp="http://www.plazi.org/taxpub"><tp:treatment-meta><mixed-citation publication-type="journal"><person-group><name><surname>Li</surname><given-names>Xi-Ying</given-names></name><name><surname>van Achterberg</surname><given-names>Cornelis</given-names></name><name><surname>Tan</surname><given-names>Ji-Cai</given-names></name></person-group><article-title>Revision of the subfamily Opiinae (Hymenoptera, Braconidae) from Hunan (China), including thirty-six new species and two new genera</article-title><source>Zookeys</source><day>13</day><month>2</month><year>2013</year><volume>2013</volume><issue>268</issue><fpage>1</fpage><lpage>186</lpage><pub-id pub-id-type="doi">10.3897/zookeys.268.4071</pub-id></mixed-citation></tp:treatment-meta><tp:nomenclature><tp:taxon-name>
                        <tp:taxon-name-part taxon-name-part-type="genus">Coleopioides</tp:taxon-name-part>
                        <tp:taxon-name-part taxon-name-part-type="species">diversinotum</tp:taxon-name-part>
                    <object-id xmlns:xlink="http://www.w3.org/1999/xlink" xlink:type="simple">urn:lsid:zoobank.org:act:4071C1E7-C2EE-4F05-9E27-CC0BF4D1A1CB</object-id>
								<object-id xmlns:xlink="http://www.w3.org/1999/xlink" xlink:type="simple">http://species-id.net/wiki/Coleopioides_diversinotum</object-id>
								</tp:taxon-name><tp:taxon-authority>Li &amp; van Achterberg</tp:taxon-authority><tp:taxon-status xmlns:xlink="http://www.w3.org/1999/xlink" xlink:type="simple">sp. n.</tp:taxon-status><xref ref-type="fig" rid="F23">Figs 63</xref><xref ref-type="fig" rid="F24">–72</xref></tp:nomenclature><tp:treatment-sec sec-type="Type material"><title>Type material.</title><p>Holotype, ♀ (ZUH), “S. China: Hunan, nr Zhangjiajie, Badagong Mts, Tian Ping Mt., 9–13.VII.2009, 550 m, Xi-Ying Li, RMNH’10”, “CVA4244, sp. 10”.</p></tp:treatment-sec><tp:treatment-sec sec-type="Diagnosis"><title>Diagnosis.</title><p>Mandible without ventral carina; ventral rim of clypeus narrow and upcurved (<xref ref-type="fig" rid="F24">Fig. 68</xref>); clypeus medium-sized; face rather tuberculate medio-ventrally (<xref ref-type="fig" rid="F24">Fig. 68</xref>); pronotum without distinct pronope (<xref ref-type="fig" rid="F24">Fig. 70</xref>); propleuron smooth subposteriorly; pronotum short; notauli nearly complete and finely crenulate (<xref ref-type="fig" rid="F24">Fig. 65</xref>); precoxal sulcus present anteriorly and medially, wide and crenulate (<xref ref-type="fig" rid="F23">Fig. 63</xref>); postpectal carina completely absent; propodeum with a transverse carina subbasally (<xref ref-type="fig" rid="F24">Fig. 65</xref>); first discal <!--PageBreak-->cell of fore wing less transverse than in <italic><tp:taxon-name>Coleopioides postpectalis</tp:taxon-name></italic> (<xref ref-type="fig" rid="F24">Fig. 64</xref>); vein m-cu of fore wing twice longer than vein 2-SR+M; second tergite smooth (<xref ref-type="fig" rid="F24">Fig. 66</xref>).</p></tp:treatment-sec><tp:treatment-sec sec-type="Description"><title>Description.</title><p>Holotype, ♀, length of body 1.6 mm, of fore wing 2.0 mm.</p><p><italic>Head</italic>. Antenna with 19 segments and 0.8 times as long as fore wing; length of third segment 1.2 times fourth segment, length of third, fourth and penultimate segments 3.0, 2.5, and 2.2 times their width, respectively (<xref ref-type="fig" rid="F24">Fig. 71</xref>); length of maxillary palp 0.9 times height of head; labial palp segments short; occipital carina rather close to hypostomal carina and dorsally and behind upper half of eye absent (<xref ref-type="fig" rid="F24">Fig. 69</xref>); no depression behind stemmaticum; hypostomal carina medium-sized; length of eye in dorsal view 2.6 times temple; frons medially convex, depressed behind antennal sockets and laterally convex, entirely glabrous; face smooth, evenly convex; width of cly-peus twice its maximum height and 0.55 times width of face, clypeus convex, smooth and its ventral margin differentiated, narrow, thin, straight and upcurved (<xref ref-type="fig" rid="F24">Fig. 68</xref>); hypoclypeal depression rather large (<xref ref-type="fig" rid="F24">Fig. 69</xref>); malar suture present; mandible normal, slightly convex and without ventral carina (<xref ref-type="fig" rid="F24">Fig. 69</xref>).</p><p><!--PageBreak--><!--PageBreak--><italic>Mesosoma</italic>. Length of mesosoma 1.3 times its height; dorsal pronope absent (<xref ref-type="fig" rid="F24">Fig. 70</xref>); pronotal side smooth, but distinctly crenulate posteriorly and a few crenulae anteriorly, no ventral oblique carina (<xref ref-type="fig" rid="F23">Fig. 63</xref>); epicnemial area largely smooth dorsally, with few weak crenulae; precoxal sulcus anteriorly and medially present, wide, coarsely rugose-crenulate (<xref ref-type="fig" rid="F23">Fig. 63</xref>); rest of mesopleuron smooth; pleural sulcus smooth, except for some indistinct crenulae ventrally; mesosternal sulcus rather wide and with few crenulae, without postpectal carina; notauli nearly complete, narrow and finely crenulate (<xref ref-type="fig" rid="F24">Fig. 65</xref>); mesoscutum smooth and with some setae medially; medio-posterior depression of mesoscutum round and small (<xref ref-type="fig" rid="F24">Fig. 65</xref>); lateral margin of mesoscutum crenulate; scutellar sulcus widely and coarsely crenulate (<xref ref-type="fig" rid="F24">Fig. 65</xref>); scutellum smooth and slightly convex; dorsal surface of propodeum short and with short medio-longitudinal carina, transverse carina strong, posterior surface largely smooth, with median and sublateral carinae (<xref ref-type="fig" rid="F24">Fig. 65</xref>).</p><p><italic>Wings</italic>. Fore wing (<xref ref-type="fig" rid="F24">Fig. 64</xref>): pterostigma wide elliptical; 1-R1 reaching wing apex and 1.5 times as long as pterostigma; r:3-SR:SR1 = 2:23:37; 2-SR:3-SR:r-m = 15:23:7; r short and slender; 1-M nearly straight; SR1 slightly curved; m-cu postfurcal by half its length; cu-a postfurcal and 1-CU1 widened; first subdiscal cell closed, CU1b short; apical quarter of M+CU1 sclerotized; first discal cell of fore wing comparatively short. Hind wing (<xref ref-type="fig" rid="F24">Fig. 64</xref>): M+CU:1-M:1r-m = 18:12:7; cu-a slightly reclivous; m-cu absent; 1-1A curved.</p><p><italic>Legs</italic>. Length of femur, tibia and basitarsus of hind leg 4.8, 7.8 and 3.7 times as long as wide, respectively; hind femur and tibia with moderately long setae (<xref ref-type="fig" rid="F24">Fig. 67</xref>).</p><p><italic>Metasoma</italic>. Length of first tergite equal to its apical width, its surface strongly convex gradually medially, coarsely rugose and with dorsal carinae united near apical fifth of tergite (<xref ref-type="fig" rid="F24">Fig. 66</xref>); second suture absent; second and following tergites smooth; second and third tergites 0.6 times as long as metasoma after first tergite; length of setose part of ovipositor sheath 0.05 times fore wing and 0.2 times hind tibia (<xref ref-type="fig" rid="F23">Figs 63</xref>, <xref ref-type="fig" rid="F24">72</xref>).</p><p><italic>Colour</italic>. Dark brown; mandible, palpi, scapus, tegulae and legs (but telotarsi darkened) pale yellowish; clypeus, malar space and mesopleuron largely yellowish-brown; pterostigma and veins brown; wing membrane slightly infuscate below base of pterostigma, remainder subhyaline.</p><p><italic>Molecular data</italic>. COI, 16S, 28S (CVA 4244).</p><fig id="F23" position="float" orientation="portrait"><label>Figure 63.</label><caption><p><italic><tp:taxon-name>Coleopioides diversinotum</tp:taxon-name></italic> sp. n., female, holotype. Habitus lateral.</p></caption><graphic xmlns:xlink="http://www.w3.org/1999/xlink" xlink:href="ZooKeys-268-001-g023.jpg" position="float" orientation="portrait" xlink:type="simple"/></fig><fig id="F24" position="float" orientation="portrait"><label>Figures 64–72.</label><caption><p><italic><tp:taxon-name>Coleopioides diversinotum</tp:taxon-name></italic> sp. n., female, holotype. <bold>64</bold> Wings <bold>65</bold> mesosoma dorsal <bold>66</bold> propodeum and 1<sup>st</sup>-2<sup>nd</sup> metasomal tergites dorsal <bold>67</bold> hind leg <bold>68</bold> head anterior <bold>69</bold> mandible <bold>70</bold> pronope dorsal <bold>71</bold> antenna <bold>72</bold> ovipositor.</p></caption><graphic xmlns:xlink="http://www.w3.org/1999/xlink" xlink:href="ZooKeys-268-001-g024.jpg" position="float" orientation="portrait" xlink:type="simple"/></fig></tp:treatment-sec><tp:treatment-sec sec-type="Distribution"><title>Distribution.</title><p>*China (Hunan).</p></tp:treatment-sec><tp:treatment-sec sec-type="Biology"><title>Biology.</title><p>Unknown.</p></tp:treatment-sec><tp:treatment-sec sec-type="Etymology"><title>Etymology.</title><p>Name derived from “diversus” (Latin for “different”) and “notum”, because of the differently sculptured mesoscutum.</p></tp:treatment-sec><tp:treatment-sec sec-type="Notes"><title>Notes.</title><p>The new species runs in the key by <xref ref-type="bibr" rid="B24">Chen and Weng (2005)</xref> to <italic><tp:taxon-name>Xynobius indagatrix</tp:taxon-name></italic> (Weng &amp; Chen, 2005) comb. n.; <italic><tp:taxon-name>Coleopioides diversinotum</tp:taxon-name></italic> differs by lacking a dorsope (present in <italic><tp:taxon-name>Xynobius indagatrix</tp:taxon-name></italic>), the length of the eye in dorsal view 2.6 times temple (4.2 times in <italic><tp:taxon-name>Xynobius indagatrix</tp:taxon-name></italic>), length of the first tergite about equal to its apical width (1.3 times) and the propodeum with strong transverse carina and carinate (densely rugose and without distinct transverse carina).</p><!--PageBreak--></tp:treatment-sec><ref-list><ref id="B24"><mixed-citation xmlns:xlink="http://www.w3.org/1999/xlink" xlink:type="simple"><person-group><name name-style="western"><surname>Chen</surname><given-names>J-H</given-names></name><name name-style="western"><surname>Weng</surname><given-names>R-Q</given-names></name></person-group> (<year>2005</year>)<source> Systematic studies on Opiinae of China (Hymenoptera: Braconidae). Fujian Science and Technology Publishing House, Fujian, 1–269.</source></mixed-citation></ref></ref-list></tp:taxon-treatment>
