# Supplementary material for: Revision of the subfamily Opiinae (Hymenoptera, Braconidae) from Hunan (China), including thirty-six new species and two new genera
Source: Zookeys. 2013 Feb 13;(268):1–186. doi: 10.3897/zookeys.268.4071 (PMC3592199; doi:10.3897/zookeys.268.4071)
Supplement: XML Treatment for Diachasmimorpha [file zookeys.268.4071-treatment14.xml]

<!DOCTYPE tp:taxon-treatment
  PUBLIC "-//TaxonX//DTD Taxonomic Treatment Publishing DTD v0 20100105//EN" "tax-treatment-NSO.dtd">
<tp:taxon-treatment xmlns:tp="http://www.plazi.org/taxpub"><tp:treatment-meta><mixed-citation publication-type="journal"><person-group><name><surname>Li</surname><given-names>Xi-Ying</given-names></name><name><surname>van Achterberg</surname><given-names>Cornelis</given-names></name><name><surname>Tan</surname><given-names>Ji-Cai</given-names></name></person-group><article-title>Revision of the subfamily Opiinae (Hymenoptera, Braconidae) from Hunan (China), including thirty-six new species and two new genera</article-title><source>Zookeys</source><day>13</day><month>2</month><year>2013</year><volume>2013</volume><issue>268</issue><fpage>1</fpage><lpage>186</lpage><pub-id pub-id-type="doi">10.3897/zookeys.268.4071</pub-id></mixed-citation></tp:treatment-meta><tp:nomenclature><tp:taxon-name>
                        <tp:taxon-name-part taxon-name-part-type="genus">Diachasmimorpha</tp:taxon-name-part>
                    <object-id xmlns:xlink="http://www.w3.org/1999/xlink" xlink:type="simple">http://species-id.net/wiki/Diachasmimorpha\according_to_Li_et_al_2013</object-id>
								</tp:taxon-name><tp:taxon-authority>Viereck, 1913</tp:taxon-authority><tp:nomenclature-citation-list><tp:nomenclature-citation><tp:taxon-name>? Trigonospilus</tp:taxon-name><comment> Ashmead, 1900a: 134. Type species (by original designation): <italic><tp:taxon-name>Trigonospilus hopkinsi</tp:taxon-name></italic> Ashmead, 1900 [type lost?].</comment></tp:nomenclature-citation><tp:nomenclature-citation><tp:taxon-name>Diachasmimorpha</tp:taxon-name><comment> Viereck, 1913b: 641. Type species (by original designation): <italic><tp:taxon-name>Diachasmimorpha comperei</tp:taxon-name></italic> Viereck, 1913 [? = <italic><tp:taxon-name>Diachasmimorpha albobalteata</tp:taxon-name></italic> (Cameron, 1912)].</comment></tp:nomenclature-citation><tp:nomenclature-citation><tp:taxon-name>Parasteres</tp:taxon-name><comment> Fischer, 1967: 3. Type species (by original designation): <italic><tp:taxon-name>Biosteres acidusae</tp:taxon-name></italic> Fischer, 1967 (= <italic><tp:taxon-name>Opius tryoni</tp:taxon-name></italic> Cameron, 1911).</comment></tp:nomenclature-citation></tp:nomenclature-citation-list></tp:nomenclature><tp:treatment-sec sec-type="Diagnosis"><title>Diagnosis.</title><p>Face without tubercles; antenna with 35–67 segments; clypeus evenly curved ventrally, at most widely triangularly protruding, usually narrower, or longer, not impressed; no distinct hypoclypeal depression, at most with a narrow slit; mandible usually comparatively short and wide; occipital carina near level of middle of eye straight or nearly so, without transverse carina or crest; clypeus more or less convex and comparatively high; scapus, fore coxa and trochanter at most weakly compressed; epistomal suture without large depressions; scutellar sulcus usually rather wide; postpectal carina completely absent; vein 2-SR of fore wing present, rarely absent; first subdiscal cell of fore wing at least partly closed by vein 3-CU1 postero-apically; vein cu-a of hind wing nearly always present; vein 3-SR of fore wing shorter than vein 2-SR; if subequal then vein m-cu of hind wing present as a weakly pigmented trace and precoxal sulcus absent; vein 1-M of fore wing more or less curved posteriorly, but sometimes nearly straight; vein m-cu of fore wing slightly postfurcal; length of fore wing usually more than 3 mm; fourth tergite (at least partly) exposed; third tergite (largely) smooth; ovipositor long, usually as long as fore wing or longer.</p></tp:treatment-sec><tp:treatment-sec sec-type="Biology"><title>Biology.</title><p>Parasitoids of <tp:taxon-name>Tephritidae</tp:taxon-name>.</p></tp:treatment-sec><tp:treatment-sec sec-type="Distribution"><title>Distribution.</title><p>Cosmopolitan, but no species known from Northwest Europe.</p><!--PageBreak--></tp:treatment-sec></tp:taxon-treatment>
