# Supplementary material for: Revision of the subfamily Opiinae (Hymenoptera, Braconidae) from Hunan (China), including thirty-six new species and two new genera
Source: Zookeys. 2013 Feb 13;(268):1–186. doi: 10.3897/zookeys.268.4071 (PMC3592199; doi:10.3897/zookeys.268.4071)
Supplement: XML Treatment for Fopius [file zookeys.268.4071-treatment16.xml]

<!DOCTYPE tp:taxon-treatment
  PUBLIC "-//TaxonX//DTD Taxonomic Treatment Publishing DTD v0 20100105//EN" "tax-treatment-NSO.dtd">
<tp:taxon-treatment xmlns:tp="http://www.plazi.org/taxpub"><tp:treatment-meta><mixed-citation publication-type="journal"><person-group><name><surname>Li</surname><given-names>Xi-Ying</given-names></name><name><surname>van Achterberg</surname><given-names>Cornelis</given-names></name><name><surname>Tan</surname><given-names>Ji-Cai</given-names></name></person-group><article-title>Revision of the subfamily Opiinae (Hymenoptera, Braconidae) from Hunan (China), including thirty-six new species and two new genera</article-title><source>Zookeys</source><day>13</day><month>2</month><year>2013</year><volume>2013</volume><issue>268</issue><fpage>1</fpage><lpage>186</lpage><pub-id pub-id-type="doi">10.3897/zookeys.268.4071</pub-id></mixed-citation></tp:treatment-meta><tp:nomenclature><label>Genus</label><tp:taxon-name>
                        <tp:taxon-name-part taxon-name-part-type="genus">Fopius</tp:taxon-name-part>
                    <object-id xmlns:xlink="http://www.w3.org/1999/xlink" xlink:type="simple">http://species-id.net/wiki/Fopius</object-id>
								</tp:taxon-name><tp:taxon-authority>Wharton, 1987</tp:taxon-authority><xref ref-type="fig" rid="F28">Figs 85</xref><xref ref-type="fig" rid="F29">–94</xref><tp:nomenclature-citation-list><tp:nomenclature-citation><tp:taxon-name>Fopius</tp:taxon-name><comment> Wharton, 1987: 68-69(as subgenus of <italic><tp:taxon-name>Rhynchosteres</tp:taxon-name></italic> Fischer, 1965), 1988: 353, 1997: 16–19 (genus rank), 1999: 50 (review with matrix of character states); van <xref ref-type="bibr" rid="B3">Achterberg and Maetô 1990</xref>: 60 (genus rank). Type species (by original designation): <italic><tp:taxon-name>Rhynchosteres (Fopius) silvestrii</tp:taxon-name></italic> Wharton, 1987 [examined].</comment></tp:nomenclature-citation></tp:nomenclature-citation-list></tp:nomenclature><tp:treatment-sec sec-type="Diagnosis"><title>Diagnosis.</title><p>Face without tubercles; propleuron with short subapical carina; clypeus more or less convex ventrally and comparatively high, without distinct hypoclypeal depression, at most with a narrow slit (<xref ref-type="fig" rid="F29">Fig. 91</xref>); mandible robust (<xref ref-type="fig" rid="F29">Fig. 93</xref>); occipital carina near level of middle of eye straight or nearly so, without transverse carina or crest; scapus, fore coxa and trochanter at most weakly compressed; epistomal suture without large depressions; scutellar sulcus wide (<xref ref-type="fig" rid="F28">Fig. 85</xref>); postpectal carina more or less developed medio-ventrally; vein 2-SR of fore wing present; first subdiscal cell of fore wing closed by vein 3-CU1 and short vein CU1b postero-apically (<xref ref-type="fig" rid="F29">Fig. 86</xref>); vein cu-a of hind wing present (<xref ref-type="fig" rid="F29">Fig. 86</xref>); vein 3-SR of fore wing shorter than vein 2-SR; vein m-cu of hind wing present as a weakly pigmented trace (<xref ref-type="fig" rid="F29">Fig. 86</xref>); precoxal sulcus present; vein m-cu of fore wing antefurcal or interstitial; length of fore wing usually more than 3 mm; dorsope of first tergite more or less present (<xref ref-type="fig" rid="F29">Fig. 86</xref>); fourth tergite exposed; third tergite (largely) smooth; ovipositor long, usually as long as fore wing or longer.</p></tp:treatment-sec><tp:treatment-sec sec-type="Biology"><title>Biology.</title><p>Parasitoids of <tp:taxon-name>Tephritidae</tp:taxon-name>, at least partly ovo-larval (<xref ref-type="bibr" rid="B81">Wharton 1997</xref>).</p></tp:treatment-sec><tp:treatment-sec><!--Section generated to contain objects referenced in tp:taxon-treatment.--><fig id="F28" position="float" orientation="portrait"><label>Figure 85.</label><caption><p><italic><tp:taxon-name>Fopius dorsopiferus</tp:taxon-name></italic> sp. n., male, holotype. Habitus lateral.</p></caption><graphic xmlns:xlink="http://www.w3.org/1999/xlink" xlink:href="ZooKeys-268-001-g028.jpg" position="float" orientation="portrait" xlink:type="simple"/></fig><fig id="F29" position="float" orientation="portrait"><label>Figures 86–94.</label><caption><p><italic><tp:taxon-name>Fopius dorsopiferus</tp:taxon-name></italic> sp. n., male, holotype. <bold>86</bold> Wings <bold>87</bold> head and mesosoma dorsal <bold>88</bold> propodeum and 1<sup>st</sup>-2<sup>nd</sup> metasomal tergites dorsal <bold>89</bold> antenna <bold>90</bold> hind leg <bold>91</bold> head anterior <bold>92</bold> head dorsal <bold>93</bold> mandible <bold>94</bold> mesosternum ventral.</p></caption><graphic xmlns:xlink="http://www.w3.org/1999/xlink" xlink:href="ZooKeys-268-001-g029.jpg" position="float" orientation="portrait" xlink:type="simple"/></fig></tp:treatment-sec><ref-list><ref id="B3"><mixed-citation xmlns:xlink="http://www.w3.org/1999/xlink" xlink:type="simple"><person-group><name name-style="western"><surname>Achterberg</surname><given-names>C van</given-names></name><name name-style="western"><surname>Maetô</surname><given-names>K</given-names></name></person-group> (<year>1990</year>)<article-title> Two new and aberrant species of Braconidae (Hymenoptera) from Japan.</article-title><source>Zoologische Mededelingen Leiden </source><volume>64</volume>: <fpage>59</fpage>-<lpage>70</lpage>.</mixed-citation></ref><ref id="B81"><mixed-citation xmlns:xlink="http://www.w3.org/1999/xlink" xlink:type="simple"><person-group><name name-style="western"><surname>Wharton</surname><given-names>RA</given-names></name></person-group> (<year>1997</year>)<article-title> Generic relationships of opiine Braconidae (Hymenoptera) parasitic on fruit-infesting Tephritidae (Diptera).</article-title><source>Contributions of the American Entomological Institute </source><volume>30</volume> (<issue>3</issue>): <fpage>1</fpage>-<lpage>53</lpage>.</mixed-citation></ref></ref-list></tp:taxon-treatment>
