# Supplementary material for: Revision of the subfamily Opiinae (Hymenoptera, Braconidae) from Hunan (China), including thirty-six new species and two new genera
Source: Zookeys. 2013 Feb 13;(268):1–186. doi: 10.3897/zookeys.268.4071 (PMC3592199; doi:10.3897/zookeys.268.4071)
Supplement: XML Treatment for Fopius dorsopiferus [file zookeys.268.4071-treatment17.xml]

<!DOCTYPE tp:taxon-treatment
  PUBLIC "-//TaxonX//DTD Taxonomic Treatment Publishing DTD v0 20100105//EN" "tax-treatment-NSO.dtd">
<tp:taxon-treatment xmlns:tp="http://www.plazi.org/taxpub"><tp:treatment-meta><mixed-citation publication-type="journal"><person-group><name><surname>Li</surname><given-names>Xi-Ying</given-names></name><name><surname>van Achterberg</surname><given-names>Cornelis</given-names></name><name><surname>Tan</surname><given-names>Ji-Cai</given-names></name></person-group><article-title>Revision of the subfamily Opiinae (Hymenoptera, Braconidae) from Hunan (China), including thirty-six new species and two new genera</article-title><source>Zookeys</source><day>13</day><month>2</month><year>2013</year><volume>2013</volume><issue>268</issue><fpage>1</fpage><lpage>186</lpage><pub-id pub-id-type="doi">10.3897/zookeys.268.4071</pub-id></mixed-citation></tp:treatment-meta><tp:nomenclature><tp:taxon-name>
                        <tp:taxon-name-part taxon-name-part-type="genus">Fopius</tp:taxon-name-part>
                        <tp:taxon-name-part taxon-name-part-type="species">dorsopiferus</tp:taxon-name-part>
                    <object-id xmlns:xlink="http://www.w3.org/1999/xlink" xlink:type="simple">urn:lsid:zoobank.org:act:BB415FA4-5FE0-4F47-98C8-F14290E7D0AE</object-id>
								<object-id xmlns:xlink="http://www.w3.org/1999/xlink" xlink:type="simple">http://species-id.net/wiki/Fopius_dorsopiferus</object-id>
								</tp:taxon-name><tp:taxon-authority>Li, van Achterberg &amp; Tan</tp:taxon-authority><tp:taxon-status xmlns:xlink="http://www.w3.org/1999/xlink" xlink:type="simple">sp. n.</tp:taxon-status><xref ref-type="fig" rid="F28">Figs 85</xref><xref ref-type="fig" rid="F29">–94</xref></tp:nomenclature><tp:treatment-sec sec-type="Type material"><title>Type material.</title><p>Holotype, ♂ (ZUH), “S. China: Hunan, nr Chengbu, Nan Mt., Shaoyang, 1500 m, 10–11.VI.2009, Xi-Ying Li, RMNH’09”, “CVA 4246, sp. 12”.</p><!--PageBreak--></tp:treatment-sec><tp:treatment-sec sec-type="Diagnosis"><title>Diagnosis.</title><p>Oblique carina of propleuron present (<xref ref-type="fig" rid="F28">Fig. 85</xref>); postpectal carina coarsely developed medio-ventrally (<xref ref-type="fig" rid="F28">Fig. 85</xref>); length of fore wing more than 3 mm; vein 3-SR of fore wing shorter than vein 2-SR (<xref ref-type="fig" rid="F29">Fig. 86</xref>); dorsope of first tergite present (<xref ref-type="fig" rid="F29">Fig. 88</xref>).</p></tp:treatment-sec><tp:treatment-sec sec-type="Description"><title>Description.</title><p>Holotype, ♂, length of body 3.6 mm, of fore wing 3.2 mm.</p><p><italic>Head</italic>. Antenna with 39 segments and 1.8 times as long as fore wing; length of third segment 1.1 times fourth segment, length of third, fourth and penultimate segments 3.2, 2.8, and 2.3 times their width, respectively (<xref ref-type="fig" rid="F29">Fig. 89</xref>); length of maxillary palp equal to height of head; labial palp segments slender (<xref ref-type="fig" rid="F29">Fig. 94</xref>); occipital carina far from hypostomal carina and dorsally absent; median pit behind stemmaticum present (<xref ref-type="fig" rid="F29">Fig. 91</xref>); hypostomal carina narrow; length of eye in dorsal view 2.5 times temple; frons medially flat, rugose and depressed near antennal sockets, rest setose, densely and coarsely punctate and slightly convex (<xref ref-type="fig" rid="F29">Fig. 92</xref>); face largely coarsely punctate, medially indistinctly elevated (<xref ref-type="fig" rid="F29">Fig. 91</xref>); width of clypeus 2.1 times its maximum height and 0.6 times width of face, clypeus flattened, largely smooth and its ventral margin differentiated, wide, thin and slightly curved (<xref ref-type="fig" rid="F29">Fig. 91</xref>); hypoclypeal depression nearly absent (<xref ref-type="fig" rid="F29">Fig. 91</xref>); malar suture present; mandible large, punctate, without ventral carina (<xref ref-type="fig" rid="F29">Fig. 93</xref>).</p><p><italic>Mesosoma</italic>. Length of mesosoma 1.3 times its height; dorsal pronope absent; pronotal side smooth dorsally and ventrally, remainder largely costate crenulate, no ventral oblique carina (<xref ref-type="fig" rid="F28">Fig. 85</xref>); epicnemial area largely smooth dorsally, with few weak crenulae; precoxal sulcus only medially distinctly impressed, wide, coarsely rugose-crenulate (<xref ref-type="fig" rid="F28">Fig. 85</xref>); rest of mesopleuron smooth; pleural sulcus smooth, except for some indistinct crenulae ventrally; mesosternal sulcus hardly impressed but row of <!--PageBreak--><!--PageBreak-->coarse punctures and posteriorly with strongly developed postpectal carina; notauli complete, deep and widely crenulate (<xref ref-type="fig" rid="F29">Fig. 87</xref>); middle lobe with pair of longitudinal depressions, lobes largely densely setose and finely punctate (<xref ref-type="fig" rid="F29">Fig. 87</xref>); medio-posterior depression of mesoscutum absent; scutellar sulcus widely crenulate; scutellum sparsely punctate and slightly convex; dorsal surface of propodeum narrow and with short medio-longitudinal carina, surface rather coarsely reticulate-rugose (<xref ref-type="fig" rid="F29">Fig. 88</xref>).</p><p><italic>Wings</italic>. Fore wing (<xref ref-type="fig" rid="F29">Fig. 86</xref>): pterostigma wide elliptical; 1-R1 not reaching wing apex and 1.5 times as long as pterostigma; r:3-SR:SR1 = 10:18:73; 2-SR:3-SR:r-m = 25:18:13; r long and slender; 1-M nearly straight; SR1 sinuate; m-cu interstitial; cu-a slightly postfurcal and 1-CU1 widened; first subdiscal cell closed, CU1b rather short; M+CU1 entirely sclerotized. Hind wing (<xref ref-type="fig" rid="F29">Fig. 86</xref>): M+CU:1-M:1r-m = 30:23:14; cu-a straight; m-cu long; subbasal cell largely glabrous.</p><p><italic>Legs</italic>. Length of femur, tibia and basitarsus of hind leg 3.2, 7.0 and 4.2 times as long as wide, respectively; hind femur and tibia with moderately long setae (<xref ref-type="fig" rid="F29">Fig. 90</xref>).</p><p><italic>Metasoma</italic>. Length of first tergite 1.0 times its apical width, dorsope small, its surface rather flat, longitudinally striate (but basally smooth) and with dorsal carinae separated and up to basal 0.6 of tergite (<xref ref-type="fig" rid="F29">Fig. 88</xref>); second tergite largely longitudinally aciculate (<xref ref-type="fig" rid="F29">Fig. 88</xref>); second suture absent; third and following tergites smooth.</p><p><italic>Colour</italic>. Yellowish-brown; mandible, palpi, tegulae and legs (but hind tarsus more or less dark brown) pale yellowish; antenna (except scapus), mesosoma (except mesoscutum, scutellum, pronotum dorsally and mesopleuron antero-dorsally), metasoma, pterostigma and veins dark brown; wing membrane slightly infuscate.</p><p><italic>Molecular data</italic>. COI, 16S, 28S (CVA 4246).</p><fig id="F28" position="float" orientation="portrait"><label>Figure 85.</label><caption><p><italic><tp:taxon-name>Fopius dorsopiferus</tp:taxon-name></italic> sp. n., male, holotype. Habitus lateral.</p></caption><graphic xmlns:xlink="http://www.w3.org/1999/xlink" xlink:href="ZooKeys-268-001-g028.jpg" position="float" orientation="portrait" xlink:type="simple"/></fig><fig id="F29" position="float" orientation="portrait"><label>Figures 86–94.</label><caption><p><italic><tp:taxon-name>Fopius dorsopiferus</tp:taxon-name></italic> sp. n., male, holotype. <bold>86</bold> Wings <bold>87</bold> head and mesosoma dorsal <bold>88</bold> propodeum and 1<sup>st</sup>-2<sup>nd</sup> metasomal tergites dorsal <bold>89</bold> antenna <bold>90</bold> hind leg <bold>91</bold> head anterior <bold>92</bold> head dorsal <bold>93</bold> mandible <bold>94</bold> mesosternum ventral.</p></caption><graphic xmlns:xlink="http://www.w3.org/1999/xlink" xlink:href="ZooKeys-268-001-g029.jpg" position="float" orientation="portrait" xlink:type="simple"/></fig></tp:treatment-sec><tp:treatment-sec sec-type="Distribution"><title>Distribution.</title><p>*China (Hunan).</p></tp:treatment-sec><tp:treatment-sec sec-type="Biology"><title>Biology.</title><p>Unknown.</p></tp:treatment-sec><tp:treatment-sec sec-type="Etymology"><title>Etymology.</title><p>Name derived from “dorsope” (morphological term for the dorso-basal depression of first tergite) and “fero” (Latin for “carrying”), because of the distinctly impressed dorsope.</p></tp:treatment-sec><tp:treatment-sec sec-type="Notes"><title>Notes.</title><p>The new species runs in the key by <xref ref-type="bibr" rid="B24">Chen and Weng (2005)</xref> to <italic><tp:taxon-name>Fopius vandenboschi</tp:taxon-name></italic> (Fullaway, 1952). <italic><tp:taxon-name>Fopius dorsopiferus</tp:taxon-name></italic> differs by having the length of the hind femur about 3 times its width (5 times in <italic><tp:taxon-name>Fopius vandenboschi</tp:taxon-name></italic>), length of first tergite equal to its apical width (0.8 times), the postpectal carina strongly developed (obsolescent or absent) and the first tergite with small dorsope (absent).</p></tp:treatment-sec><ref-list><ref id="B24"><mixed-citation xmlns:xlink="http://www.w3.org/1999/xlink" xlink:type="simple"><person-group><name name-style="western"><surname>Chen</surname><given-names>J-H</given-names></name><name name-style="western"><surname>Weng</surname><given-names>R-Q</given-names></name></person-group> (<year>2005</year>)<source> Systematic studies on Opiinae of China (Hymenoptera: Braconidae). Fujian Science and Technology Publishing House, Fujian, 1–269.</source></mixed-citation></ref></ref-list></tp:taxon-treatment>
