# Supplementary material for: Revision of the subfamily Opiinae (Hymenoptera, Braconidae) from Hunan (China), including thirty-six new species and two new genera
Source: Zookeys. 2013 Feb 13;(268):1–186. doi: 10.3897/zookeys.268.4071 (PMC3592199; doi:10.3897/zookeys.268.4071)
Supplement: XML Treatment for Indiopius [file zookeys.268.4071-treatment18.xml]

<!DOCTYPE tp:taxon-treatment
  PUBLIC "-//TaxonX//DTD Taxonomic Treatment Publishing DTD v0 20100105//EN" "tax-treatment-NSO.dtd">
<tp:taxon-treatment xmlns:tp="http://www.plazi.org/taxpub"><tp:treatment-meta><mixed-citation publication-type="journal"><person-group><name><surname>Li</surname><given-names>Xi-Ying</given-names></name><name><surname>van Achterberg</surname><given-names>Cornelis</given-names></name><name><surname>Tan</surname><given-names>Ji-Cai</given-names></name></person-group><article-title>Revision of the subfamily Opiinae (Hymenoptera, Braconidae) from Hunan (China), including thirty-six new species and two new genera</article-title><source>Zookeys</source><day>13</day><month>2</month><year>2013</year><volume>2013</volume><issue>268</issue><fpage>1</fpage><lpage>186</lpage><pub-id pub-id-type="doi">10.3897/zookeys.268.4071</pub-id></mixed-citation></tp:treatment-meta><tp:nomenclature><tp:taxon-name>
                        <tp:taxon-name-part taxon-name-part-type="genus">Indiopius</tp:taxon-name-part>
                    <object-id xmlns:xlink="http://www.w3.org/1999/xlink" xlink:type="simple">http://species-id.net/wiki/Indiopius</object-id>
								</tp:taxon-name><tp:taxon-authority>Fischer, 1966</tp:taxon-authority><xref ref-type="fig" rid="F30">Figs 95</xref><xref ref-type="fig" rid="F31">–104</xref><tp:nomenclature-citation-list><tp:nomenclature-citation><tp:taxon-name>Indiopius</tp:taxon-name><comment> Fischer, 1966: 154–155. Type species (by original designation): <italic><tp:taxon-name>Indiopius humillimus</tp:taxon-name></italic> Fischer, 1966 [examined].</comment></tp:nomenclature-citation></tp:nomenclature-citation-list></tp:nomenclature><tp:treatment-sec sec-type="Diagnosis"><title>Diagnosis.</title><p>Marginal cell of fore wing open apically and long (<xref ref-type="fig" rid="F31">Fig. 96</xref>); veins m-cu and r-m of fore wing absent (<xref ref-type="fig" rid="F31">Fig. 96</xref>); vein 2-SR of fore wing absent (<xref ref-type="fig" rid="F31">Fig. 96</xref>); first subdis<!--PageBreak-->cal cell of fore wing open postero-apically; vein cu-a of hind wing absent (<xref ref-type="fig" rid="F31">Fig. 96</xref>); clypeus wide, short and impressed (<xref ref-type="fig" rid="F31">Fig. 101</xref>); mandible long and slender (<xref ref-type="fig" rid="F31">Fig. 102</xref>); occipital carina entirely absent; first-third metasomal tergites more or less coriaceous or rugulose (<xref ref-type="fig" rid="F30">Fig. 98</xref>); fourth-six tergites largely retracted.</p></tp:treatment-sec><tp:treatment-sec sec-type="Biology"><title>Biology.</title><p>Unknown.</p></tp:treatment-sec><tp:treatment-sec><!--Section generated to contain objects referenced in tp:taxon-treatment.--><fig id="F30" position="float" orientation="portrait"><label>Figure 95.</label><caption><p><italic><tp:taxon-name>Indiopius chenae</tp:taxon-name></italic> sp. n., female, holotype. Habitus lateral.</p></caption><graphic xmlns:xlink="http://www.w3.org/1999/xlink" xlink:href="ZooKeys-268-001-g030.jpg" position="float" orientation="portrait" xlink:type="simple"/></fig><fig id="F31" position="float" orientation="portrait"><label>Figures 96–104.</label><caption><p><italic><tp:taxon-name>Indiopius chenae</tp:taxon-name></italic> sp. n., female, holotype. <bold>96</bold> Wings <bold>97</bold> head and mesosoma dorsal <bold>98</bold> propodeum and 1<sup>st</sup>-2<sup>nd</sup> metasomal tergites dorsal <bold>99</bold> hind leg <bold>100</bold> fore leg <bold>101</bold> head anterior <bold>102</bold> mandible <bold>103</bold> antenna <bold>104</bold> ovipositor sheath.</p></caption><graphic xmlns:xlink="http://www.w3.org/1999/xlink" xlink:href="ZooKeys-268-001-g031.jpg" position="float" orientation="portrait" xlink:type="simple"/></fig></tp:treatment-sec></tp:taxon-treatment>
