# Supplementary material for: Revision of the subfamily Opiinae (Hymenoptera, Braconidae) from Hunan (China), including thirty-six new species and two new genera
Source: Zookeys. 2013 Feb 13;(268):1–186. doi: 10.3897/zookeys.268.4071 (PMC3592199; doi:10.3897/zookeys.268.4071)
Supplement: XML Treatment for Indiopius chenae [file zookeys.268.4071-treatment19.xml]

<!DOCTYPE tp:taxon-treatment
  PUBLIC "-//TaxonX//DTD Taxonomic Treatment Publishing DTD v0 20100105//EN" "tax-treatment-NSO.dtd">
<tp:taxon-treatment xmlns:tp="http://www.plazi.org/taxpub"><tp:treatment-meta><mixed-citation publication-type="journal"><person-group><name><surname>Li</surname><given-names>Xi-Ying</given-names></name><name><surname>van Achterberg</surname><given-names>Cornelis</given-names></name><name><surname>Tan</surname><given-names>Ji-Cai</given-names></name></person-group><article-title>Revision of the subfamily Opiinae (Hymenoptera, Braconidae) from Hunan (China), including thirty-six new species and two new genera</article-title><source>Zookeys</source><day>13</day><month>2</month><year>2013</year><volume>2013</volume><issue>268</issue><fpage>1</fpage><lpage>186</lpage><pub-id pub-id-type="doi">10.3897/zookeys.268.4071</pub-id></mixed-citation></tp:treatment-meta><tp:nomenclature><tp:taxon-name>
                        <tp:taxon-name-part taxon-name-part-type="genus">Indiopius</tp:taxon-name-part>
                        <tp:taxon-name-part taxon-name-part-type="species">chenae</tp:taxon-name-part>
                    <object-id xmlns:xlink="http://www.w3.org/1999/xlink" xlink:type="simple">urn:lsid:zoobank.org:act:7576A822-B223-432D-A033-AAC11863C820</object-id>
								<object-id xmlns:xlink="http://www.w3.org/1999/xlink" xlink:type="simple">http://species-id.net/wiki/Indiopius_chenae</object-id>
								</tp:taxon-name><tp:taxon-authority>van Achterberg &amp; Li</tp:taxon-authority><tp:taxon-status xmlns:xlink="http://www.w3.org/1999/xlink" xlink:type="simple">sp. n.</tp:taxon-status><xref ref-type="fig" rid="F30">Figs 95</xref><xref ref-type="fig" rid="F31">–104</xref></tp:nomenclature><tp:treatment-sec sec-type="Material"><title>Material.</title><p>Holotype, ♀ (ZUH), “China: Hunan, Changde, Taoyuan, Mao-zong-ling Xiang, Xian-feng, Ri-tou-wang, at light, CN 1032, 11.viii.2010, P.-P. Chen, RMNH’11”.</p></tp:treatment-sec><tp:treatment-sec sec-type="Diagnosis"><title>Diagnosis.</title><p>Frons without elongate depression or punctures; antenna of ♀ with about 19 segments; occipital carina absent, at most with short ventral part present; head dorsally dark brown and mesoscutum chestnut-brown; scutellar sulcus wide (<xref ref-type="fig" rid="F31">Fig. 97</xref>); vein 2-1A of fore wing pigmented; vein cu-a of fore wing postfurcal by its width or interstitial; vein 1-R1 of fore wing 1.0-1.3 times as long as pterostigma and vein 1-R1 of fore wing 1-4 times as long as distance between its apex and apex of fore wing; posterior margin of pterostigma straight; vein 1-SR present; vein 3-SR+SR1 pointing to apex of fore wing (<xref ref-type="fig" rid="F31">Fig. 96</xref>); hind femur wider than middle femur (<xref ref-type="fig" rid="F31">Fig. 99</xref>); fore femur about as wide as middle femur (<xref ref-type="fig" rid="F31">Figs 99, 100</xref>); first tergite granulate or rugulose and about as long as wide apically.</p></tp:treatment-sec><tp:treatment-sec sec-type="Description"><title>Description.</title><p>Holotype, ♀, length of body 1.3 mm, of fore wing 1.5 mm.</p><p><italic>Head</italic>. Antenna with 19 segments and 0.9 times as long as fore wing; length of third segment 1.4 times fourth segment, length of third, fourth and penultimate segments 3.4, 2.2 and 2.7 times their width, respectively (<xref ref-type="fig" rid="F31">Fig. 103</xref>); length of maxillary palp 0.6 times height of head; labial palp segments slender (<xref ref-type="fig" rid="F31">Fig. 101</xref>); short part of occipital carina far from hypostomal carina (<xref ref-type="fig" rid="F31">Fig. 102</xref>), remainder largely absent; median depression behind stemmaticum absent; hypostomal carina narrow; length of eye in dorsal view 1.7 times temple (<xref ref-type="fig" rid="F31">Fig. 97</xref>); frons medially with small pit, smooth and depressed near antennal sockets, glabrous (<xref ref-type="fig" rid="F31">Fig. 97</xref>); face smooth except for some setiferous punctures (<xref ref-type="fig" rid="F31">Fig. 101</xref>); width of clypeus 3.3 times its maximum height and 0.7 times width of face, clypeus flattened, largely smooth and its ventral margin not differentiated, thin and flat (<xref ref-type="fig" rid="F31">Fig. 102</xref>); hypoclypeal depression medium-sized (<xref ref-type="fig" rid="F31">Fig. 101</xref>); malar suture present as wide depression (<xref ref-type="fig" rid="F31">Fig. 102</xref>); mandible large, hardly twisted, smooth and with narrow ventral carina (<xref ref-type="fig" rid="F31">Fig. 102</xref>).</p><p><italic>Mesosoma</italic>. Length of mesosoma 1.2 times its height; dorsal pronope absent; pronotal side smooth, no ventral oblique carina (<xref ref-type="fig" rid="F30">Fig. 95</xref>); epicnemial area smooth; precoxal sulcus only medially and anteriorly impressed, narrow and distinctly cren<!--PageBreak-->ulate (<xref ref-type="fig" rid="F30">Fig. 95</xref>); rest of mesopleuron smooth; pleural sulcus smooth, except for some indistinct crenulae ventrally; mesosternal sulcus impressed, crenulate and posteriorly without postpectal carina, but with short carina above base of middle coxa; notauli absent on disc, with a pair of short crenulate impressions anteriorly (<xref ref-type="fig" rid="F31">Fig. 97</xref>); middle lobe with a shallow longitudinal depression anteriorly, lobes smooth and glabrous; medio-posterior depression of mesoscutum absent; scutellar sulcus moderately wide and distinctly crenulate, but narrowed laterally (<xref ref-type="fig" rid="F31">Fig. 97</xref>); scutellum smooth and slightly convex, wide posteriorly (<xref ref-type="fig" rid="F31">Fig. 97</xref>); surface of propodeum oblique and without medio-longitudinal carina, surface smooth, except some crenulae posteriorly (<xref ref-type="fig" rid="F31">Fig. 97</xref>).</p><p><italic>Wings</italic>. Fore wing (<xref ref-type="fig" rid="F31">Fig. 96</xref>): pterostigma nearly triangular; 1-R1 not reaching wing apex and as long as pterostigma; veins r, 3-SR and SR1 not differentiated; 1-M straight; cu-a slightly postfurcal and 1-CU1 widened; first subdiscal <!--PageBreak--><!--PageBreak-->cell open, CU1b absent; M+CU1 only apically sclerotized. Hind wing (<xref ref-type="fig" rid="F31">Fig. 96</xref>): narrow, cu-a absent.</p><p><italic>Legs</italic>. Length of femur, tibia and basitarsus of hind leg 3.3, 9.0 and 6.0 times as long as wide, respectively; hind femur with long setae ventrally (<xref ref-type="fig" rid="F31">Fig. 99</xref>).</p><p><italic>Metasoma</italic>. Length of first tergite 1.1 times its apical width, dorsope absent, its surface rather flat, longitudinally finely rugulose (but basally smooth) and with dorsal carinae separated and up to apex of tergite (<xref ref-type="fig" rid="F31">Fig. 98</xref>); second tergite largely superficially granulate and shiny (<xref ref-type="fig" rid="F31">Fig. 98</xref>); second suture absent; third and following tergites smooth; setose part of ovipositor sheath short (<xref ref-type="fig" rid="F31">Fig. 104</xref>), 0.04 times as long as fore wing.</p><p><italic>Colour</italic>. Yellowish-brown; mandible, scapus ventrally, clypeus, palpi and legs (but telotarsi more or less infuscate) yellow; antenna (except scapus and pedicellus), head dorsally, laterally and posteriorly, and apical half of metasoma dark brown; tegulae, pterostigma and veins brown; mesoscutum and scutellum chestnut-brown; wing membrane slightly infuscate.</p><p><italic>Molecular data</italic>. None.</p><fig id="F30" position="float" orientation="portrait"><label>Figure 95.</label><caption><p><italic><tp:taxon-name>Indiopius chenae</tp:taxon-name></italic> sp. n., female, holotype. Habitus lateral.</p></caption><graphic xmlns:xlink="http://www.w3.org/1999/xlink" xlink:href="ZooKeys-268-001-g030.jpg" position="float" orientation="portrait" xlink:type="simple"/></fig><fig id="F31" position="float" orientation="portrait"><label>Figures 96–104.</label><caption><p><italic><tp:taxon-name>Indiopius chenae</tp:taxon-name></italic> sp. n., female, holotype. <bold>96</bold> Wings <bold>97</bold> head and mesosoma dorsal <bold>98</bold> propodeum and 1<sup>st</sup>-2<sup>nd</sup> metasomal tergites dorsal <bold>99</bold> hind leg <bold>100</bold> fore leg <bold>101</bold> head anterior <bold>102</bold> mandible <bold>103</bold> antenna <bold>104</bold> ovipositor sheath.</p></caption><graphic xmlns:xlink="http://www.w3.org/1999/xlink" xlink:href="ZooKeys-268-001-g031.jpg" position="float" orientation="portrait" xlink:type="simple"/></fig></tp:treatment-sec><tp:treatment-sec sec-type="Distribution"><title>Distribution.</title><p>*China (Hunan).</p></tp:treatment-sec><tp:treatment-sec sec-type="Notes"><title>Notes.</title><p>Only one other species is known from China (Fujian): <italic><tp:taxon-name>Indiopius alutacius</tp:taxon-name></italic> Weng &amp; Chen, 2001. It has the head yellowish-brown dorsally (with only the frons medially infuscate; dark brown in <italic><tp:taxon-name>Indiopius chenae</tp:taxon-name></italic>), the scutellar sulcus is narrow (moderately wide) and the fore femur is moderately slender (robust).</p></tp:treatment-sec><tp:treatment-sec sec-type="Etymology"><title>Etymology.</title><p>Named after its collector and well-known specialist of aquatic <tp:taxon-name>Hemiptera</tp:taxon-name>, Dr Ping-Ping Chen (Tiel).</p></tp:treatment-sec></tp:taxon-treatment>
