# Supplementary material for: Revision of the subfamily Opiinae (Hymenoptera, Braconidae) from Hunan (China), including thirty-six new species and two new genera
Source: Zookeys. 2013 Feb 13;(268):1–186. doi: 10.3897/zookeys.268.4071 (PMC3592199; doi:10.3897/zookeys.268.4071)
Supplement: XML Treatment for Neopius [file zookeys.268.4071-treatment20.xml]

<!DOCTYPE tp:taxon-treatment
  PUBLIC "-//TaxonX//DTD Taxonomic Treatment Publishing DTD v0 20100105//EN" "tax-treatment-NSO.dtd">
<tp:taxon-treatment xmlns:tp="http://www.plazi.org/taxpub"><tp:treatment-meta><mixed-citation publication-type="journal"><person-group><name><surname>Li</surname><given-names>Xi-Ying</given-names></name><name><surname>van Achterberg</surname><given-names>Cornelis</given-names></name><name><surname>Tan</surname><given-names>Ji-Cai</given-names></name></person-group><article-title>Revision of the subfamily Opiinae (Hymenoptera, Braconidae) from Hunan (China), including thirty-six new species and two new genera</article-title><source>Zookeys</source><day>13</day><month>2</month><year>2013</year><volume>2013</volume><issue>268</issue><fpage>1</fpage><lpage>186</lpage><pub-id pub-id-type="doi">10.3897/zookeys.268.4071</pub-id></mixed-citation></tp:treatment-meta><tp:nomenclature><tp:taxon-name>
                        <tp:taxon-name-part taxon-name-part-type="genus">Neopius</tp:taxon-name-part>
                    </tp:taxon-name><tp:taxon-authority>Gahan, 1917</tp:taxon-authority><tp:taxon-status xmlns:xlink="http://www.w3.org/1999/xlink" xlink:type="simple">stat. n.</tp:taxon-status><tp:nomenclature-citation-list><tp:nomenclature-citation><tp:taxon-name>Neopius</tp:taxon-name><comment> Gahan, 1917: 203. Type species (by original designation): <italic><tp:taxon-name>Neopius carinaticeps</tp:taxon-name></italic> Gahan, 1917 (= <italic><tp:taxon-name>Opius rudis</tp:taxon-name></italic> Wesmael, 1835)[senior synonym examined].</comment></tp:nomenclature-citation></tp:nomenclature-citation-list></tp:nomenclature><tp:treatment-sec sec-type="Notes"><title>Notes.</title><p>Small Holarctic genus that has not yet been found in Hunan, but likely occurs in northern China. The type species occurs in Far East Russia and Korea (<xref ref-type="bibr" rid="B85">Yu et al. 2012</xref>). Traditionally <italic><tp:taxon-name>Neopius</tp:taxon-name></italic> Gahan has been included as synonym in the subgenus <italic><tp:taxon-name>Xynobius</tp:taxon-name></italic> (e.g. <xref ref-type="bibr" rid="B38">Fischer 1972b</xref>) and recently (<xref ref-type="bibr" rid="B56">Papp 2005</xref>) as a subgenus of the genus <italic><tp:taxon-name>Xynobius</tp:taxon-name></italic>. Provisionally, <xref ref-type="bibr" rid="B58">Quicke et al. (1997)</xref> included <italic><tp:taxon-name>Neopius</tp:taxon-name></italic> as a subgenus in <italic><tp:taxon-name>Phaedrotoma</tp:taxon-name></italic> because it has no apomorphies in common with <italic><tp:taxon-name>Xynobius</tp:taxon-name></italic> or <italic><tp:taxon-name>Opius</tp:taxon-name></italic> s.s. and <italic><tp:taxon-name>Phaedrotoma</tp:taxon-name></italic> was the “taxonomic dustbin genus” where it was included on the basis of plesiomorphies. The molecular data presented here indicate that it is not closely related to <italic><tp:taxon-name>Phaedrotoma</tp:taxon-name></italic> and, consequently, it is treated as independent genus with its own apomorphies (occipital carina secondarily complete dorsally (sometimes irregular and weak medio-dorsally) and frons distinctly granulate).</p><!--PageBreak--></tp:treatment-sec><ref-list><ref id="B85"><mixed-citation xmlns:xlink="http://www.w3.org/1999/xlink" xlink:type="simple"><person-group><name name-style="western"><surname>Yu</surname><given-names>DSK</given-names></name><name name-style="western"><surname>Achterberg</surname><given-names>C van</given-names></name><name name-style="western"><surname>Horstmann</surname><given-names>K</given-names></name></person-group> (<year>2012</year>)<source>. Taxapad 2012, Ichneumonoidea 2011. Database on flash-drive. <ext-link ext-link-type="uri" xlink:href="http://www.taxapad.com" xlink:type="simple">www.taxapad.com</ext-link> , Ottawa, Ontario, Canada.</source></mixed-citation></ref><ref id="B38"><mixed-citation xmlns:xlink="http://www.w3.org/1999/xlink" xlink:type="simple"><person-group><name name-style="western"><surname>Fischer</surname><given-names>M</given-names></name></person-group> (<year>1972b</year>)<article-title> Hymenoptera Braconidae (Opiinae I). (Paläarktische Region).</article-title><source>Das Tierreich </source><volume>91</volume>: <fpage>1</fpage>-<lpage>620</lpage>.</mixed-citation></ref><ref id="B56"><mixed-citation xmlns:xlink="http://www.w3.org/1999/xlink" xlink:type="simple"><person-group><name name-style="western"><surname>Papp</surname><given-names>J</given-names></name></person-group> (<year>2005</year>)<article-title> A checklist of the Braconidae of Hungary.</article-title><source>Folia entomologica hungarica </source><volume>66</volume>: <fpage>137</fpage>-<lpage>194</lpage>.</mixed-citation></ref><ref id="B58"><mixed-citation xmlns:xlink="http://www.w3.org/1999/xlink" xlink:type="simple"><person-group><name name-style="western"><surname>Quicke</surname><given-names>DLJ</given-names></name><name name-style="western"><surname>Achterberg</surname><given-names>C van</given-names></name><name name-style="western"><surname>Godfray</surname><given-names>HCJ</given-names></name></person-group> (<year>1997</year>)<article-title> Comparative morphology of the venom gland and reservoir in opiine and alysiine braconid wasps (Insecta, Hymenoptera, Braconidae).</article-title><source>Zoologica Scripta </source><volume>26</volume>: <fpage>23</fpage>-<lpage>50</lpage>. doi: <ext-link ext-link-type="uri" xlink:href="http://dx.doi.org/10.1111/j.1463-6409.1997.tb00407.x" xlink:type="simple">10.1111/j.1463-6409.1997.tb00407.x</ext-link></mixed-citation></ref></ref-list></tp:taxon-treatment>
