# Supplementary material for: Revision of the subfamily Opiinae (Hymenoptera, Braconidae) from Hunan (China), including thirty-six new species and two new genera
Source: Zookeys. 2013 Feb 13;(268):1–186. doi: 10.3897/zookeys.268.4071 (PMC3592199; doi:10.3897/zookeys.268.4071)
Supplement: XML Treatment for Opiognathus [file zookeys.268.4071-treatment21.xml]

<!DOCTYPE tp:taxon-treatment
  PUBLIC "-//TaxonX//DTD Taxonomic Treatment Publishing DTD v0 20100105//EN" "tax-treatment-NSO.dtd">
<tp:taxon-treatment xmlns:tp="http://www.plazi.org/taxpub"><tp:treatment-meta><mixed-citation publication-type="journal"><person-group><name><surname>Li</surname><given-names>Xi-Ying</given-names></name><name><surname>van Achterberg</surname><given-names>Cornelis</given-names></name><name><surname>Tan</surname><given-names>Ji-Cai</given-names></name></person-group><article-title>Revision of the subfamily Opiinae (Hymenoptera, Braconidae) from Hunan (China), including thirty-six new species and two new genera</article-title><source>Zookeys</source><day>13</day><month>2</month><year>2013</year><volume>2013</volume><issue>268</issue><fpage>1</fpage><lpage>186</lpage><pub-id pub-id-type="doi">10.3897/zookeys.268.4071</pub-id></mixed-citation></tp:treatment-meta><tp:nomenclature><tp:taxon-name>
                        <tp:taxon-name-part taxon-name-part-type="genus">Opiognathus</tp:taxon-name-part>
                    </tp:taxon-name><tp:taxon-authority>Fischer, 1972</tp:taxon-authority><tp:taxon-status xmlns:xlink="http://www.w3.org/1999/xlink" xlink:type="simple">stat. n.</tp:taxon-status><xref ref-type="fig" rid="F32">Figs 105</xref><xref ref-type="fig" rid="F33"/><xref ref-type="fig" rid="F34"/><xref ref-type="fig" rid="F35">–125</xref><tp:nomenclature-citation-list><tp:nomenclature-citation><tp:taxon-name>Opiognathus</tp:taxon-name><comment> Fischer, 1972b: 140 (as subgenus of <italic><tp:taxon-name>Opius</tp:taxon-name></italic> Wesmael). Type species (by original designation): <italic><tp:taxon-name>Opius pactus</tp:taxon-name></italic> Haliday, 1837 [examined].</comment></tp:nomenclature-citation></tp:nomenclature-citation-list></tp:nomenclature><tp:treatment-sec sec-type="Diagnosis"><title>Diagnosis.</title><p>Hind tibia with a long to medium-sized and more or less curved carinula basally (<xref ref-type="fig" rid="F33">Figs 113</xref>, <xref ref-type="fig" rid="F35">123</xref>); face without tubercles; in front of anterior ocellus without a distinct depression; frons with pair of shallow depressions above antennal sockets; occipital carina present laterally, not or slightly curved ventrally and remain removed from hypostomal carina (<xref ref-type="fig" rid="F33">Figs 112</xref>, <xref ref-type="fig" rid="F35">124</xref>), near level of middle of eye straight or nearly so, without transverse carina or crest; clypeus more or less convex and high (<xref ref-type="fig" rid="F33">Figs 111</xref>, <xref ref-type="fig" rid="F35">122</xref>); labrum normal, without emargination ventrally; hypoclypeal depression distinct; malar suture absent; scapus, fore coxa and trochanter at most weakly compressed; epistomal suture without large depressions; mandible gradually (<xref ref-type="fig" rid="F33">Fig. 112</xref>) or abruptly widened baso-ventrally and apical half abruptly narrowed (<xref ref-type="fig" rid="F35">Fig. 124</xref>) or not; pronotum short and subvertical; pronope absent (and with a deep slit-like depression in front of middle lobe of mesoscutum) or large; side of pronotum anteriorly below groove without a distinctly elevated area; medio-posterior depression of mesoscutum large (<xref ref-type="fig" rid="F33">Fig. 107</xref>) or absent (<xref ref-type="fig" rid="F35">Fig. 117</xref>); scutellar sulcus rather wide to medium-sized; propodeum reticulate (<xref ref-type="fig" rid="F33">Figs 108</xref>, <xref ref-type="fig" rid="F35">118</xref>) or largely smooth posteriorly, with a short or no medio-longitudinal carina and no posterior areola; precoxal sulcus coarsely or very finely crenulate; postpectal carina completely absent; vein 2-SR of fore wing present; first subdiscal cell of fore wing at least partly closed by vein 3-CU1 and comparatively long vein CU1b postero-apically (<xref ref-type="fig" rid="F35">Figs 116</xref>, <xref ref-type="fig" rid="F37">127</xref>); vein 1-M of fore wing slightly to moderately curved and vein 1-SR medium-sized; vein cu-a of hind wing present and vein m-cu absent; vein 3-SR of fore wing distinctly longer than vein 2-SR; length of fore wing less than 3.5 mm; second tergite without sharp lateral crease, smooth; length of second and third tergites combined less than 0.7 times length of metasoma behind first tergite; fourth and following tergites (at least partly) exposed; ovipositor sheath about 0.1 times as long as fore wing. According to the molecular data, belongs at the base of a clade with <italic><tp:taxon-name>Opius</tp:taxon-name></italic>, <italic><tp:taxon-name>Phaedrotoma</tp:taxon-name></italic> and related genera.</p></tp:treatment-sec><tp:treatment-sec sec-type="Biology"><title>Biology.</title><p>The type species has been reported as a parasitoid of leaf-mining <tp:taxon-name>Tephritidae</tp:taxon-name>.</p></tp:treatment-sec><tp:treatment-sec sec-type="Notes"><title>Notes.</title><p>Unfortunately, Fischer designated thrice a type species of the subgenus <italic><tp:taxon-name>Opiognathus</tp:taxon-name></italic> Fischer, 1972b (not 1972a: 393, it is a nomen nudum in this paper because no type species was designated and more than one species was included (Int. Code Zool. Nom. Art. 13b)). <xref ref-type="bibr" rid="B38">Fischer (1972b)</xref> designated <italic><tp:taxon-name>Opius pactus</tp:taxon-name></italic> Haliday, 1837, which has the mandible only gradually widened basally, less than indicated in the general diagnosis. In 1978 Fischer designated a second type species for <italic><tp:taxon-name>Opiognathus</tp:taxon-name></italic>: <italic><tp:taxon-name>Opius mokotoensis</tp:taxon-name></italic> Fischer, 1968, which has indeed the mandible more distinctly widened basally, but this designation is invalid because in 1972 a valid type species was designated. In 1986 Fischer (p. 613) designated a third type species for the subgenus: <!--PageBreak--><italic><tp:taxon-name>Opius dewulfi</tp:taxon-name></italic> Fischer, 1968, which is equally invalid. In this paper the original designation is accepted and the quotation about the widened mandible is considered to be a gradually widened mandible and <italic><tp:taxon-name>Opiognathus</tp:taxon-name></italic> is treated as a valid genus separate from the genus <italic><tp:taxon-name>Utetes</tp:taxon-name></italic> Foerster despite the presence of the carinula of the hind tibia because of morphological and molecular differences. <italic><tp:taxon-name>Opiognathus</tp:taxon-name></italic> can be separated as follows:</p><table-wrap content-type="key" position="anchor" orientation="portrait"><table><tbody><tr><td rowspan="1" colspan="1">1</td><td rowspan="1" colspan="1">Mandible with large rectangular baso-ventral lobe (about as wide as mandible subbasally) or gradually widened baso-ventrally; pronope rather large and elliptical; in front of anterior ocellus flat, without a distinct impression</td><td rowspan="1" colspan="1"><italic><tp:taxon-name>Opiognathus</tp:taxon-name></italic> Fischer</td></tr><tr><td rowspan="1" colspan="1">–</td><td rowspan="1" colspan="1">Mandible normal, without distinct baso-ventral lobe or tooth, at most slightly widened ventrally; pronope large groove- or slit-like or round, rarely absent; area in front of anterior ocellus variable</td><td rowspan="1" colspan="1"><italic><tp:taxon-name>Utetes</tp:taxon-name></italic> Foerster</td></tr></tbody></table></table-wrap></tp:treatment-sec><tp:treatment-sec><!--Section generated to contain objects referenced in tp:taxon-treatment.--><fig id="F32" position="float" orientation="portrait"><label>Figure 105.</label><caption><p><italic><tp:taxon-name>Opiognathus aulaciferus</tp:taxon-name></italic> sp. n., female, holotype. Habitus lateral.</p></caption><graphic xmlns:xlink="http://www.w3.org/1999/xlink" xlink:href="ZooKeys-268-001-g032.jpg" position="float" orientation="portrait" xlink:type="simple"/></fig><fig id="F33" position="float" orientation="portrait"><label>Figures 106–114.</label><caption><p><italic><tp:taxon-name>Opiognathus aulaciferus</tp:taxon-name></italic> sp. n., female, holotype. <bold>106</bold> Wings <bold>107</bold> mesosoma dorsal <bold>108</bold> propodeum and 1<sup>st</sup>-3<sup>rd</sup> metasomal tergites dorsal <bold>109</bold> antenna <bold>110</bold> hind leg <bold>111</bold> head anterior <bold>112</bold> mandible <bold>113</bold> base of hind tibia inner side <bold>114</bold> ovipositor sheath.</p></caption><graphic xmlns:xlink="http://www.w3.org/1999/xlink" xlink:href="ZooKeys-268-001-g033.jpg" position="float" orientation="portrait" xlink:type="simple"/></fig><fig id="F34" position="float" orientation="portrait"><label>Figure 115.</label><caption><p><italic><tp:taxon-name>Opiognathus brevibasalis</tp:taxon-name></italic> sp. n., female, holotype. Habitus lateral.</p></caption><graphic xmlns:xlink="http://www.w3.org/1999/xlink" xlink:href="ZooKeys-268-001-g034.jpg" position="float" orientation="portrait" xlink:type="simple"/></fig><fig id="F35" position="float" orientation="portrait"><label>Figures 116–125.</label><caption><p><italic><tp:taxon-name>Opiognathus brevibasalis</tp:taxon-name></italic> sp. n., female, holotype. <bold>116</bold> Wings <bold>117</bold> mesosoma dorsal <bold>118</bold> propodeum and 1<sup>st</sup>-2<sup>nd</sup> metasomal tergites dorsal <bold>119</bold> antenna <bold>120</bold> hind leg <bold>121</bold> pronope dorsal <bold>122</bold> head anterior <bold>123</bold> base of hind tibia inner side <bold>124</bold> mandible <bold>125</bold> ovipositor sheath.</p></caption><graphic xmlns:xlink="http://www.w3.org/1999/xlink" xlink:href="ZooKeys-268-001-g035.jpg" position="float" orientation="portrait" xlink:type="simple"/></fig><fig id="F37" position="float" orientation="portrait"><label>Figures 127–135.</label><caption><p><italic><tp:taxon-name>Opius crenuliferus</tp:taxon-name></italic> sp. n., female, holotype. <bold>127</bold> Wings <bold>128</bold> mesosoma dorsal <bold>129</bold> propodeum and 1<sup>st</sup>-2<sup>nd</sup> metasomal tergites dorsal <bold>130</bold> hind leg <bold>131</bold> head anterior <bold>132</bold> mandible <bold>133</bold> ovipositor sheath <bold>134</bold> antenna <bold>135</bold> pronope dorsal.</p></caption><graphic xmlns:xlink="http://www.w3.org/1999/xlink" xlink:href="ZooKeys-268-001-g037.jpg" position="float" orientation="portrait" xlink:type="simple"/></fig></tp:treatment-sec><ref-list><ref id="B38"><mixed-citation xmlns:xlink="http://www.w3.org/1999/xlink" xlink:type="simple"><person-group><name name-style="western"><surname>Fischer</surname><given-names>M</given-names></name></person-group> (<year>1972b</year>)<article-title> Hymenoptera Braconidae (Opiinae I). (Paläarktische Region).</article-title><source>Das Tierreich </source><volume>91</volume>: <fpage>1</fpage>-<lpage>620</lpage>.</mixed-citation></ref></ref-list></tp:taxon-treatment>
