# Supplementary material for: Revision of the subfamily Opiinae (Hymenoptera, Braconidae) from Hunan (China), including thirty-six new species and two new genera
Source: Zookeys. 2013 Feb 13;(268):1–186. doi: 10.3897/zookeys.268.4071 (PMC3592199; doi:10.3897/zookeys.268.4071)
Supplement: XML Treatment for Opiognathus aulaciferus [file zookeys.268.4071-treatment22.xml]

<!DOCTYPE tp:taxon-treatment
  PUBLIC "-//TaxonX//DTD Taxonomic Treatment Publishing DTD v0 20100105//EN" "tax-treatment-NSO.dtd">
<tp:taxon-treatment xmlns:tp="http://www.plazi.org/taxpub"><tp:treatment-meta><mixed-citation publication-type="journal"><person-group><name><surname>Li</surname><given-names>Xi-Ying</given-names></name><name><surname>van Achterberg</surname><given-names>Cornelis</given-names></name><name><surname>Tan</surname><given-names>Ji-Cai</given-names></name></person-group><article-title>Revision of the subfamily Opiinae (Hymenoptera, Braconidae) from Hunan (China), including thirty-six new species and two new genera</article-title><source>Zookeys</source><day>13</day><month>2</month><year>2013</year><volume>2013</volume><issue>268</issue><fpage>1</fpage><lpage>186</lpage><pub-id pub-id-type="doi">10.3897/zookeys.268.4071</pub-id></mixed-citation></tp:treatment-meta><tp:nomenclature><tp:taxon-name>
                        <tp:taxon-name-part taxon-name-part-type="genus">Opiognathus</tp:taxon-name-part>
                        <tp:taxon-name-part taxon-name-part-type="species">aulaciferus</tp:taxon-name-part>
                    <object-id xmlns:xlink="http://www.w3.org/1999/xlink" xlink:type="simple">urn:lsid:zoobank.org:act:A840EDA2-C9C0-4390-BA55-1BC8F19A0D60</object-id>
								<object-id xmlns:xlink="http://www.w3.org/1999/xlink" xlink:type="simple">http://species-id.net/wiki/Opiognathus_aulaciferus</object-id>
								</tp:taxon-name><tp:taxon-authority>Li &amp; van Achterberg</tp:taxon-authority><tp:taxon-status xmlns:xlink="http://www.w3.org/1999/xlink" xlink:type="simple">sp. n.</tp:taxon-status><xref ref-type="fig" rid="F32">Figs 105</xref><xref ref-type="fig" rid="F33">–114</xref></tp:nomenclature><tp:treatment-sec sec-type="Type material"><title>Type material.</title><p>Holotype, ♀ (ZUH), “S. China: Hunan, nr Zhangjiajie, Badagong Mts, Tian Ping Mt., 9–13.VII.2009, 550 m, Xi-Ying Li, RMNH’10”.</p><!--PageBreak--><!--PageBreak--></tp:treatment-sec><tp:treatment-sec sec-type="Diagnosis"><title>Diagnosis.</title><p>Mandible gradually widened basally (<xref ref-type="fig" rid="F33">Fig. 112</xref>); hypoclypeal depression medium-sized; medio-posterior depression of mesoscutum deep and large (<xref ref-type="fig" rid="F33">Fig. 107</xref>); first tergite sculptured and rather matt (<xref ref-type="fig" rid="F33">Fig. 108</xref>); propodeum coarsely reticulate and without smooth areas (<xref ref-type="fig" rid="F33">Fig. 108</xref>); posterior groove of pronotum widely crenulate; propleuron slightly concave.</p></tp:treatment-sec><tp:treatment-sec sec-type="Description"><title>Description.</title><p>Holotype, ♀, length of body 2.3 mm, of fore wing 2.3 mm.</p><p><italic>Head</italic>. Antenna with 26 segments and 1.1 times as long as fore wing; length of third segment 1.2 times fourth segment, length of third, fourth and penultimate segments 3.3, 2.4 and 2.2 times their width, respectively (<xref ref-type="fig" rid="F33">Fig. 109</xref>); length of maxillary palp equal to height of head; labial palp segments moderately elongate; occipital carina moderately close to hypostomal carina and dorsally absent (<xref ref-type="fig" rid="F33">Fig. 112</xref>); median groove behind stemmaticum obsolescent; hypostomal carina narrow; length of eye in dorsal view 2.4 times temple; frons flat and glabrous medially, smooth and laterally convex and setose; face smooth, medially slightly elevated (<xref ref-type="fig" rid="F33">Fig. 111</xref>); width of clypeus twice its maximum height and 0.5 times width of face, clypeus convex, largely smooth and its ventral margin differentiated and slightly curved medially (<xref ref-type="fig" rid="F33">Fig. 111</xref>); hypoclypeal depression medium-sized (<xref ref-type="fig" rid="F33">Fig. 111</xref>); mandible slightly convex gradually widened ventro-basally and with fine ventral carina (<xref ref-type="fig" rid="F33">Fig. 112</xref>).</p><p><italic>Mesosoma</italic>. Length of mesosoma 1.3 times its height; dorsal pronope absent, but with deep slit-like depression in front of middle lobe of mesoscutum (as in type species); pronotal side smooth, no ventral oblique carina posteriorly and posterior groove widely crenulate (<xref ref-type="fig" rid="F32">Fig. 105</xref>); propleuron slightly concave; epicnemial area smooth dorsally; precoxal sulcus only medially distinctly impressed and moderately crenulate (<xref ref-type="fig" rid="F32">Fig. 105</xref>); rest of mesopleuron smooth; pleural sulcus smooth; mesosternal sulcus medium-sized and coarsely crenulate; notauli absent on disc, except for a pair of short crenulate impressions anteriorly; mesoscutum glabrous; medio-posterior depression of mesoscutum large, deep and elliptical (<xref ref-type="fig" rid="F33">Fig. 107</xref>); scutellar sulcus wide and coarsely crenulate (<xref ref-type="fig" rid="F33">Fig. 107</xref>); scutellum smooth and slightly convex; dorsal surface of propodeum short and with a short medio-longitudinal carina connected to an irregular transverse carina and with a nearly triangular areola, without costulae and remaining far from medio-longitudinal carina (<xref ref-type="fig" rid="F33">Fig. 108</xref>).</p><p><italic>Wings</italic>. Fore wing (<xref ref-type="fig" rid="F33">Fig. 106</xref>): pterostigma elongate triangular; 1-R1 reaching wing apex and 1.2 times as long as pterostigma; r:3-SR:SR1 = 3:23:42; 2-SR:3-SR:r-m = 14:23:6; r slender; 1-M curved; 2-M and SR1 weakly curved; m-cu moderately far postfurcal and gradually merging into vein 2-CU1; cu-a slightly postfurcal and 1-CU1 widened; first subdiscal cell closed, CU1b comparatively long; apical third of M+CU1 sclerotized. Hind wing (<xref ref-type="fig" rid="F33">Fig. 106</xref>): M+CU:1-M:1r-m = 15:13:8; cu-a straight; m-cu absent.</p><p><italic>Legs</italic>. Length of femur, tibia and basitarsus of hind leg 4.1, 7.1 and 5.2 times as long as wide, respectively (<xref ref-type="fig" rid="F33">Fig. 110</xref>); setae of hind femur and tibia moderately long; carinula of hind tibia long and distinctly curved (<xref ref-type="fig" rid="F33">Fig. 113</xref>).</p><p><italic>Metasoma</italic>. Length of first tergite 1.1 times its apical width, its surface evenly convex medially and reticulate rugose, dorsal carinae remain separated from each other and reaching apex of tergite (<xref ref-type="fig" rid="F33">Fig. 108</xref>); second and following tergites smooth; second suture <!--PageBreak-->absent; third and following tergites partly desclerotized apically; length of setose part of ovipositor sheath 0.10 times fore wing and 0.35 times hind tibia (<xref ref-type="fig" rid="F32">Figs 105</xref>, <xref ref-type="fig" rid="F33">114</xref>).</p><p><italic>Colour</italic>. Black or blackish-brown; antenna dark brown but scapus brownish-yellow; palpi, mandible, tegulae, legs and humeral plate pale yellowish; clypeus and malar space mainly, tegulum, base of second tergite and metasoma baso-ventrally yellowish-brown; propleuron and area below precoxal sulcus dark brown; pterostigma and veins mainly brown; wing membrane subhyaline.</p><p><italic>Molecular data</italic>. None.</p><fig id="F32" position="float" orientation="portrait"><label>Figure 105.</label><caption><p><italic><tp:taxon-name>Opiognathus aulaciferus</tp:taxon-name></italic> sp. n., female, holotype. Habitus lateral.</p></caption><graphic xmlns:xlink="http://www.w3.org/1999/xlink" xlink:href="ZooKeys-268-001-g032.jpg" position="float" orientation="portrait" xlink:type="simple"/></fig><fig id="F33" position="float" orientation="portrait"><label>Figures 106–114.</label><caption><p><italic><tp:taxon-name>Opiognathus aulaciferus</tp:taxon-name></italic> sp. n., female, holotype. <bold>106</bold> Wings <bold>107</bold> mesosoma dorsal <bold>108</bold> propodeum and 1<sup>st</sup>-3<sup>rd</sup> metasomal tergites dorsal <bold>109</bold> antenna <bold>110</bold> hind leg <bold>111</bold> head anterior <bold>112</bold> mandible <bold>113</bold> base of hind tibia inner side <bold>114</bold> ovipositor sheath.</p></caption><graphic xmlns:xlink="http://www.w3.org/1999/xlink" xlink:href="ZooKeys-268-001-g033.jpg" position="float" orientation="portrait" xlink:type="simple"/></fig></tp:treatment-sec><tp:treatment-sec sec-type="Distribution"><title>Distribution.</title><p>*China (Hunan).</p></tp:treatment-sec><tp:treatment-sec sec-type="Biology"><title>Biology.</title><p>Unknown.</p></tp:treatment-sec><tp:treatment-sec sec-type="Etymology"><title>Etymology.</title><p>Name derived from “aulon” (Greek for “channel”) and “fero” (Latin for “carrying”), because of the anteriorly shallowly impressed notauli.</p></tp:treatment-sec><tp:treatment-sec sec-type="Notes"><title>Notes.</title><p>The new species runs in the key by <xref ref-type="bibr" rid="B24">Chen and Weng (2005)</xref> to <italic><tp:taxon-name>Utetes antennbrevis</tp:taxon-name></italic> Weng &amp; Chen, 2005. <italic><tp:taxon-name>Opiognathus aulaciferus</tp:taxon-name></italic> differs by having the length of the pleural sulcus smooth (crenulate in <italic><tp:taxon-name>Utetes antennbrevis</tp:taxon-name></italic>), the second submarginal cell of the fore wing comparatively narrow (wide), length of the antenna 1.1 times fore wing (about 0.8 times) and head and mesosoma mainly blackish-brown (reddish-brown).</p></tp:treatment-sec><ref-list><ref id="B24"><mixed-citation xmlns:xlink="http://www.w3.org/1999/xlink" xlink:type="simple"><person-group><name name-style="western"><surname>Chen</surname><given-names>J-H</given-names></name><name name-style="western"><surname>Weng</surname><given-names>R-Q</given-names></name></person-group> (<year>2005</year>)<source> Systematic studies on Opiinae of China (Hymenoptera: Braconidae). Fujian Science and Technology Publishing House, Fujian, 1–269.</source></mixed-citation></ref></ref-list></tp:taxon-treatment>
