# Supplementary material for: Revision of the subfamily Opiinae (Hymenoptera, Braconidae) from Hunan (China), including thirty-six new species and two new genera
Source: Zookeys. 2013 Feb 13;(268):1–186. doi: 10.3897/zookeys.268.4071 (PMC3592199; doi:10.3897/zookeys.268.4071)
Supplement: XML Treatment for Opiognathus brevibasalis [file zookeys.268.4071-treatment23.xml]

<!DOCTYPE tp:taxon-treatment
  PUBLIC "-//TaxonX//DTD Taxonomic Treatment Publishing DTD v0 20100105//EN" "tax-treatment-NSO.dtd">
<tp:taxon-treatment xmlns:tp="http://www.plazi.org/taxpub"><tp:treatment-meta><mixed-citation publication-type="journal"><person-group><name><surname>Li</surname><given-names>Xi-Ying</given-names></name><name><surname>van Achterberg</surname><given-names>Cornelis</given-names></name><name><surname>Tan</surname><given-names>Ji-Cai</given-names></name></person-group><article-title>Revision of the subfamily Opiinae (Hymenoptera, Braconidae) from Hunan (China), including thirty-six new species and two new genera</article-title><source>Zookeys</source><day>13</day><month>2</month><year>2013</year><volume>2013</volume><issue>268</issue><fpage>1</fpage><lpage>186</lpage><pub-id pub-id-type="doi">10.3897/zookeys.268.4071</pub-id></mixed-citation></tp:treatment-meta><tp:nomenclature><tp:taxon-name>
                        <tp:taxon-name-part taxon-name-part-type="genus">Opiognathus</tp:taxon-name-part>
                        <tp:taxon-name-part taxon-name-part-type="species">brevibasalis</tp:taxon-name-part>
                    <object-id xmlns:xlink="http://www.w3.org/1999/xlink" xlink:type="simple">urn:lsid:zoobank.org:act:8768DAB9-003E-4C7C-AE41-BE35F6CB257D</object-id>
								<object-id xmlns:xlink="http://www.w3.org/1999/xlink" xlink:type="simple">http://species-id.net/wiki/Opiognathus_brevibasalis</object-id>
								</tp:taxon-name><tp:taxon-authority>Li &amp; van Achterberg</tp:taxon-authority><tp:taxon-status xmlns:xlink="http://www.w3.org/1999/xlink" xlink:type="simple">sp. n.</tp:taxon-status><xref ref-type="fig" rid="F34">Figs 115</xref><xref ref-type="fig" rid="F35">–125</xref></tp:nomenclature><tp:treatment-sec sec-type="Type material"><title>Type material.</title><p>Holotype, ♀ (ZUH), “S. China: Hunan, nr Zhangjiajie, Badagong Mts, Bamaoxi, 2–3.VI.2009, 540 m, Xi-Ying Li, RMNH’09”. Paratypes (RMNH): 3 ♀, same label data.</p></tp:treatment-sec><tp:treatment-sec sec-type="Diagnosis"><title>Diagnosis.</title><p>Mandible abruptly widened basally (<xref ref-type="fig" rid="F35">Fig. 122</xref>); hypoclypeal depression absent (<xref ref-type="fig" rid="F35">Fig. 122</xref>); medio-posterior depression of mesoscutum absent; first tergite largely smooth and shiny (<xref ref-type="fig" rid="F35">Fig. 118</xref>); propodeum largely smooth, with square areola posteriorly, remaining far removed from short medio-longitudinal carina and from transverse subbasal carina (<xref ref-type="fig" rid="F35">Fig. 118</xref>); posterior groove of pronotum smooth; propleuron flattened.</p></tp:treatment-sec><tp:treatment-sec sec-type="Description"><title>Description.</title><p>Holotype, ♀, length of body 2.1 mm, of fore wing 2.0 mm.</p><p><italic>Head</italic>. Antenna with 24 segments and 1.2 times as long as fore wing; length of third segment 1.3 times fourth segment, length of third, fourth and penultimate segments 4.2, 3.2 and 2.2 times their width, respectively (<xref ref-type="fig" rid="F35">Fig. 119</xref>); length of maxillary palp 0.9 times height of head; labial palp segments short, about twice as long as wide; occipital carina moderately close to hypostomal carina (<xref ref-type="fig" rid="F35">Fig. 124</xref>) and dorsally absent; median groove behind stemmaticum obsolescent; hypostomal carina rather narrow; length of eye in dorsal view 1.8 times temple; frons glabrous medially and laterally, smooth; face smooth, medially slightly elevated; width of clypeus twice its maximum height and 0.6 times width of face, clypeus convex, largely smooth and its ventral <!--PageBreak-->margin differentiated and nearly straight medially (<xref ref-type="fig" rid="F35">Fig. 122</xref>); hypoclypeal depression absent (<xref ref-type="fig" rid="F35">Fig. 122</xref>); mandible slightly convex, abruptly widened ventro-basally and with a short ventral carina (<xref ref-type="fig" rid="F35">Fig. 124</xref>).</p><p><italic>Mesosoma</italic>. Length of mesosoma 1.2 times its height; dorsal pronope large and round (<xref ref-type="fig" rid="F35">Fig. 121</xref>); pronotal side largely smooth, oblique groove largely finely crenulate, with a ventral oblique carina posteriorly and posterior groove absent or nearly so, slightly finely crenulate (<xref ref-type="fig" rid="F34">Fig. 115</xref>); propleuron flattened; epicnemial area smooth dorsally; precoxal sulcus only medially distinctly impressed and finely crenulate (<xref ref-type="fig" rid="F34">Fig. 115</xref>); rest of mesopleuron smooth; pleural sulcus smooth; mesosternal sulcus narrow and finely crenulate; notauli absent on disc, except for a pair of short partly crenulate impressions anteriorly; mesoscutum glabrous (<xref ref-type="fig" rid="F35">Fig. 117</xref>); medio-posterior depression <!--PageBreak--><!--PageBreak-->of mesoscutum absent; scutellar sulcus medium-sized and finely crenulate; scutellum smooth and slightly convex; dorsal surface of propodeum short and with a short medio-longitudinal carina connected to a rather regular transverse carina, largely smooth, posteriorly with small square areola, remaining far removed from medio-longitudinal carina and transverse carina (<xref ref-type="fig" rid="F35">Fig. 118</xref>).</p><p><italic>Wings</italic>. Fore wing (<xref ref-type="fig" rid="F35">Fig. 116</xref>): pterostigma elongate triangular; 1-R1 reaching wing apex and 1.2 times as long as pterostigma; r:3-SR:SR1 = 1:22:44; 2-SR:3-SR:r-m = 14:22:6; r slender; 1-M curved; 2-M and SR1 nearly straight; m-cu moderately far postfurcal and angled to vein 2-CU1; cu-a interstitial; first subdiscal cell closed, CU1b comparatively long; apical third of M+CU1 sclerotized. Hind wing (<xref ref-type="fig" rid="F35">Fig. 116</xref>): M+CU:1-M:1r-m = 15:12:7; cu-a straight; m-cu absent.</p><p><italic>Legs</italic>. Length of femur, tibia and basitarsus of hind leg 4.9, 8.8 and 4.7 times as long as wide, respectively (<xref ref-type="fig" rid="F35">Fig. 120</xref>); setae of hind femur and tibia moderately long; carinula of hind tibia long and distinctly sinuate (<xref ref-type="fig" rid="F35">Fig. 120</xref>).</p><p><italic>Metasoma</italic>. Length of first tergite 1.1 times its apical width, its surface evenly convex medially but posteriorly protuberant and largely smooth, dorsal carinae remain separated from each other (except for a short ruga) and end near middle of tergite (<xref ref-type="fig" rid="F35">Fig. 118</xref>); second and following tergites smooth; second suture absent; third and following tergites partly desclerotized apically; length of setose part of ovipositor sheath 0.06 times fore wing and 0.2 times hind tibia (<xref ref-type="fig" rid="F34">Figs 115</xref>, <xref ref-type="fig" rid="F35">125</xref>).</p><p><italic>Colour</italic>. Brownish-black; antenna dark brown but scapus brownish-yellow; palpi, mandible, clypeus and malar space mainly, tegulae, legs, propleuron, pronotal side postero-ventrally and metasoma ventrally pale yellowish; mesopleuron largely, metapleuron, metasoma largely dorsally yellowish-brown; pterostigma and veins mainly brown; wing membrane subhyaline.</p><p><italic>Molecular data</italic>. None.</p><p><italic>Variation</italic>. Length of body 1.7-2.1 mm and of fore wing 2.0-2.2 mm; antennal segments of ♀ 24 (1), 25 (1) or 26 (2); first metasomal tergite yellowish-brown or mainly dark brown.</p><fig id="F34" position="float" orientation="portrait"><label>Figure 115.</label><caption><p><italic><tp:taxon-name>Opiognathus brevibasalis</tp:taxon-name></italic> sp. n., female, holotype. Habitus lateral.</p></caption><graphic xmlns:xlink="http://www.w3.org/1999/xlink" xlink:href="ZooKeys-268-001-g034.jpg" position="float" orientation="portrait" xlink:type="simple"/></fig><fig id="F35" position="float" orientation="portrait"><label>Figures 116–125.</label><caption><p><italic><tp:taxon-name>Opiognathus brevibasalis</tp:taxon-name></italic> sp. n., female, holotype. <bold>116</bold> Wings <bold>117</bold> mesosoma dorsal <bold>118</bold> propodeum and 1<sup>st</sup>-2<sup>nd</sup> metasomal tergites dorsal <bold>119</bold> antenna <bold>120</bold> hind leg <bold>121</bold> pronope dorsal <bold>122</bold> head anterior <bold>123</bold> base of hind tibia inner side <bold>124</bold> mandible <bold>125</bold> ovipositor sheath.</p></caption><graphic xmlns:xlink="http://www.w3.org/1999/xlink" xlink:href="ZooKeys-268-001-g035.jpg" position="float" orientation="portrait" xlink:type="simple"/></fig></tp:treatment-sec><tp:treatment-sec sec-type="Distribution"><title>Distribution.</title><p>*China (Hunan).</p></tp:treatment-sec><tp:treatment-sec sec-type="Biology"><title>Biology.</title><p>Unknown.</p></tp:treatment-sec><tp:treatment-sec sec-type="Etymology"><title>Etymology.</title><p>Name derived from “brevis” (Latin for “short”) and “basis” (Latin for “base”), because of the basally shortly widened mandibles.</p></tp:treatment-sec><tp:treatment-sec sec-type="Notes"><title>Notes.</title><p>The new species runs (with some difficulty) in the key by <xref ref-type="bibr" rid="B24">Chen and Weng (2005)</xref> to <italic><tp:taxon-name>Rhogadopsis pratensis</tp:taxon-name></italic> (Weng &amp; Chen, 2005) comb. n. <italic><tp:taxon-name>Opiognathus brevi-basalis</tp:taxon-name></italic> differs by having a sinuate carinula on the hind tibia (absent in <italic><tp:taxon-name>Rhogadopsis pratensis</tp:taxon-name></italic>), the medio-posterior depression of the mesoscutum absent (present), the first tergite yellowish-brown apically and similar to second tergite (reddish-brown and darker) and length of first tergite 1.1 times its apical width (1.3 times).</p><!--PageBreak--></tp:treatment-sec><ref-list><ref id="B24"><mixed-citation xmlns:xlink="http://www.w3.org/1999/xlink" xlink:type="simple"><person-group><name name-style="western"><surname>Chen</surname><given-names>J-H</given-names></name><name name-style="western"><surname>Weng</surname><given-names>R-Q</given-names></name></person-group> (<year>2005</year>)<source> Systematic studies on Opiinae of China (Hymenoptera: Braconidae). Fujian Science and Technology Publishing House, Fujian, 1–269.</source></mixed-citation></ref></ref-list></tp:taxon-treatment>
