# Supplementary material for: Revision of the subfamily Opiinae (Hymenoptera, Braconidae) from Hunan (China), including thirty-six new species and two new genera
Source: Zookeys. 2013 Feb 13;(268):1–186. doi: 10.3897/zookeys.268.4071 (PMC3592199; doi:10.3897/zookeys.268.4071)
Supplement: XML Treatment for Opiostomus [file zookeys.268.4071-treatment24.xml]

<!DOCTYPE tp:taxon-treatment
  PUBLIC "-//TaxonX//DTD Taxonomic Treatment Publishing DTD v0 20100105//EN" "tax-treatment-NSO.dtd">
<tp:taxon-treatment xmlns:tp="http://www.plazi.org/taxpub"><tp:treatment-meta><mixed-citation publication-type="journal"><person-group><name><surname>Li</surname><given-names>Xi-Ying</given-names></name><name><surname>van Achterberg</surname><given-names>Cornelis</given-names></name><name><surname>Tan</surname><given-names>Ji-Cai</given-names></name></person-group><article-title>Revision of the subfamily Opiinae (Hymenoptera, Braconidae) from Hunan (China), including thirty-six new species and two new genera</article-title><source>Zookeys</source><day>13</day><month>2</month><year>2013</year><volume>2013</volume><issue>268</issue><fpage>1</fpage><lpage>186</lpage><pub-id pub-id-type="doi">10.3897/zookeys.268.4071</pub-id></mixed-citation></tp:treatment-meta><tp:nomenclature><tp:taxon-name>
                        <tp:taxon-name-part taxon-name-part-type="genus">Opiostomus</tp:taxon-name-part>
                    </tp:taxon-name><tp:taxon-authority>Fischer, 1972</tp:taxon-authority><tp:taxon-status xmlns:xlink="http://www.w3.org/1999/xlink" xlink:type="simple">stat. n.</tp:taxon-status><tp:nomenclature-citation-list><tp:nomenclature-citation><tp:taxon-name>Opiostomus</tp:taxon-name><comment> Fischer, 1972a: 389 (as subgenus of <italic><tp:taxon-name>Opius</tp:taxon-name></italic> Wesmael, 1835). Type species (by monotypy): <italic><tp:taxon-name>Opius kovacsi</tp:taxon-name></italic> Fischer, 1963.</comment></tp:nomenclature-citation><tp:nomenclature-citation><tp:taxon-name>Snoflakopius</tp:taxon-name><comment> Fischer, 1972b: 70, 177 (as subgenus of <italic><tp:taxon-name>Opius</tp:taxon-name></italic> Wesmael, 1835) Type species (by original designation): <italic><tp:taxon-name>Opius snoflaki</tp:taxon-name></italic> Fischer, 1959 [examined]. <bold>Syn. n.</bold></comment></tp:nomenclature-citation><tp:nomenclature-citation><tp:taxon-name>Jucundopius</tp:taxon-name><comment> Fischer, 1984a: 34 (as subgenus of <italic><tp:taxon-name>Opius</tp:taxon-name></italic> Wesmael, 1835), 1998: 22, 24-25 (as subgenus in the genus <italic><tp:taxon-name>Eurytenes</tp:taxon-name></italic> Wesmael, 1836). Type species (by original designation): <italic><tp:taxon-name>Opius (Jucundopius) jucundicola</tp:taxon-name></italic> Fischer, 1984 [examined]. <bold>Syn. n.</bold></comment></tp:nomenclature-citation><tp:nomenclature-citation><tp:taxon-name>Opiotenes</tp:taxon-name><comment> Fischer, 1998: 23 (as subgenus of <italic><tp:taxon-name>Eurytenes</tp:taxon-name></italic> Wesmael, 1836). Type species (by original designation): <italic><tp:taxon-name>Opius leptostigma</tp:taxon-name></italic> Wesmael, 1835 [examined].<bold>Syn. n.</bold></comment></tp:nomenclature-citation><tp:nomenclature-citation><tp:taxon-name>Oetztalotenes</tp:taxon-name><comment> Fischer, 1998: 22-23 (as subgenus of <italic><tp:taxon-name>Eurytenes</tp:taxon-name></italic> Wesmael, 1836). Type species (by original designation): <italic><tp:taxon-name>Eurytenes (Oetztalotenes) oetztalicola</tp:taxon-name></italic> Fischer, 1998 [examined].<bold>Syn. n.</bold></comment></tp:nomenclature-citation></tp:nomenclature-citation-list></tp:nomenclature><tp:treatment-sec sec-type="Diagnosis"><title>Diagnosis.</title><p>Hypoclypeal depression absent or narrow, and medially ventral margin of clypeus near upper level of condyli of mandibles (“mouth closed”); mandible strongly twisted, its second tooth hardly visible in lateral view, and with a medium-sized to large ventro-basal tooth, but minute or obsolescent in the subgenus <italic><tp:taxon-name>Snoflakopius</tp:taxon-name></italic> Fischer (stat. n.); pronope usually absent and at most medium-sized; pterostigma sublinear; vein 3-SR of fore wing 1.4 times vein 2-SR or longer; hind coxae normal, rounded ventrally; second-fourth tarsal segments comparatively slender; telotarsus and arolium not enlarged; dorsope usually large and close to lateral margin of first tergite; hypopygium of female at most slightly incised.</p></tp:treatment-sec><tp:treatment-sec sec-type="Biology"><title>Biology.</title><p>Parasitoids of <tp:taxon-name>Agromyzidae</tp:taxon-name>.</p></tp:treatment-sec><tp:treatment-sec sec-type="Distribution"><title>Distribution.</title><p>Holarctic, Afrotropical, northern Oriental.</p></tp:treatment-sec><tp:treatment-sec sec-type="Notes"><title>Notes.</title><p>Ranked as a genus, because it does not fit in <italic><tp:taxon-name>Opius</tp:taxon-name></italic> and, according to its morphology, it is different from other genera with dorsope present.</p></tp:treatment-sec></tp:taxon-treatment>
