# Supplementary material for: Revision of the subfamily Opiinae (Hymenoptera, Braconidae) from Hunan (China), including thirty-six new species and two new genera
Source: Zookeys. 2013 Feb 13;(268):1–186. doi: 10.3897/zookeys.268.4071 (PMC3592199; doi:10.3897/zookeys.268.4071)
Supplement: XML Treatment for Opius [file zookeys.268.4071-treatment26.xml]

<!DOCTYPE tp:taxon-treatment
  PUBLIC "-//TaxonX//DTD Taxonomic Treatment Publishing DTD v0 20100105//EN" "tax-treatment-NSO.dtd">
<tp:taxon-treatment xmlns:tp="http://www.plazi.org/taxpub"><tp:treatment-meta><mixed-citation publication-type="journal"><person-group><name><surname>Li</surname><given-names>Xi-Ying</given-names></name><name><surname>van Achterberg</surname><given-names>Cornelis</given-names></name><name><surname>Tan</surname><given-names>Ji-Cai</given-names></name></person-group><article-title>Revision of the subfamily Opiinae (Hymenoptera, Braconidae) from Hunan (China), including thirty-six new species and two new genera</article-title><source>Zookeys</source><day>13</day><month>2</month><year>2013</year><volume>2013</volume><issue>268</issue><fpage>1</fpage><lpage>186</lpage><pub-id pub-id-type="doi">10.3897/zookeys.268.4071</pub-id></mixed-citation></tp:treatment-meta><tp:nomenclature><label>Genus</label><tp:taxon-name>
                        <tp:taxon-name-part taxon-name-part-type="genus">Opius</tp:taxon-name-part>
                    </tp:taxon-name><tp:taxon-authority>Wesmael, 1835</tp:taxon-authority><tp:taxon-status xmlns:xlink="http://www.w3.org/1999/xlink" xlink:type="simple">s. str.</tp:taxon-status><xref ref-type="fig" rid="F36">Figs 126</xref><xref ref-type="fig" rid="F37"/><xref ref-type="fig" rid="F38"/><xref ref-type="fig" rid="F39"/><xref ref-type="fig" rid="F40"/><xref ref-type="fig" rid="F41"/><xref ref-type="fig" rid="F42"/><xref ref-type="fig" rid="F43"/><xref ref-type="fig" rid="F44"/><xref ref-type="fig" rid="F45"/><xref ref-type="fig" rid="F46"/><xref ref-type="fig" rid="F47"/><xref ref-type="fig" rid="F48"/><xref ref-type="fig" rid="F49">–195</xref><tp:nomenclature-citation-list><tp:nomenclature-citation><tp:taxon-name>Opius</tp:taxon-name><comment> Wesmael, 1835: 113; Fischer, 1972b: 67-69. Type species (designation by <xref ref-type="bibr" rid="B54">Muesebeck and Walkley (1951)</xref>, validated by <xref ref-type="bibr" rid="B52">ICZN Opinion 1497 (1988)</xref>: <italic><tp:taxon-name>Opius pallipes</tp:taxon-name></italic> Wesmael, 1835 [examined].</comment></tp:nomenclature-citation><tp:nomenclature-citation><tp:taxon-name>Hypolabis</tp:taxon-name><comment> Foerster, 1862: 115. Type species (by original designation): <italic><tp:taxon-name>Opius pallipes</tp:taxon-name></italic> Wesmael, 1835 [examined].</comment></tp:nomenclature-citation><tp:nomenclature-citation><tp:taxon-name>Cryptonastes</tp:taxon-name><comment> Foerster, 1862: 260. Type species (by original designation): <italic><tp:taxon-name>Cryptonastes tersus</tp:taxon-name></italic> Foerster, 1862 [examined].</comment></tp:nomenclature-citation><tp:nomenclature-citation><tp:taxon-name>Misophthora</tp:taxon-name><comment> Foerster, 1862: 266. Type species (by original designation): <italic><tp:taxon-name>Misophthora laevigata</tp:taxon-name></italic> Foerster, 1862 [examined].</comment></tp:nomenclature-citation><tp:nomenclature-citation><tp:taxon-name>Hypocynodus</tp:taxon-name><comment> Foerster, 1862: 260. Type species (by original designation): <italic><tp:taxon-name>Opius crassipes</tp:taxon-name></italic> Wesmael, 1835 [examined].</comment></tp:nomenclature-citation><tp:nomenclature-citation><tp:taxon-name>Desmatophorus</tp:taxon-name><comment> Thomson, 1895: 2194. Type species (by <xref ref-type="bibr" rid="B75">Viereck 1914b</xref>): <italic><tp:taxon-name>Bracon pygmaeator</tp:taxon-name></italic> Nees, 1812 [type lost].</comment></tp:nomenclature-citation><tp:nomenclature-citation><tp:taxon-name>Stomosema</tp:taxon-name><comment> Fischer, 1972b: 70, 330. Type species (by original designation): <italic><tp:taxon-name>Opius mutus</tp:taxon-name></italic> Fischer, 1964.</comment></tp:nomenclature-citation><tp:nomenclature-citation><tp:taxon-name>Nosopaeopius</tp:taxon-name><comment> Fischer, 1972b: 70, 206. Type species (by original designation): <italic><tp:taxon-name>Opius ochrogaster</tp:taxon-name></italic> Wesmael, 1835 [examined].</comment></tp:nomenclature-citation><tp:nomenclature-citation><tp:taxon-name>Pendopius</tp:taxon-name><comment> Fischer, 1972b: 71, 409. Type species (by original designation): <italic><tp:taxon-name>Opius pendulus</tp:taxon-name></italic> Haliday, 1837 [examined].</comment></tp:nomenclature-citation><tp:nomenclature-citation><tp:taxon-name>Allophlebus</tp:taxon-name><comment> Fischer, 1972b: 71, 416. Type species (by original designation): <italic><tp:taxon-name>Opius singularis</tp:taxon-name></italic> Wesmael, 1835 [examined].</comment></tp:nomenclature-citation><tp:nomenclature-citation><tp:taxon-name>Opiothorax</tp:taxon-name><comment> Fischer, 1972b: 71, 441, 1995: 220-221 (key to Palaearctic species). Type species (by original designation): <italic><tp:taxon-name>Opius levis</tp:taxon-name></italic> Wesmael, 1835 [examined].</comment></tp:nomenclature-citation><tp:nomenclature-citation><tp:taxon-name>Odontopoea</tp:taxon-name><comment> Fischer, 1987: 610. Type species (by original designation): <italic><tp:taxon-name>Opius (Nosopoea) epulatus</tp:taxon-name></italic> Papp, 1981[examined].</comment></tp:nomenclature-citation></tp:nomenclature-citation-list></tp:nomenclature><tp:treatment-sec sec-type="Diagnosis"><title>Diagnosis.</title><p>Face without tubercles; in front of anterior ocellus without distinct depression; frons without pair of distinct depressions above antennal sockets, but whole frons may be depressed; occipital carina present laterally, not or slightly curved ventrally and remain removed from hypostomal carina (<xref ref-type="fig" rid="F37">Figs 132</xref>, <xref ref-type="fig" rid="F39">142</xref>, <xref ref-type="fig" rid="F41">153</xref>, <xref ref-type="fig" rid="F43">163</xref>, <xref ref-type="fig" rid="F45">173</xref>, <xref ref-type="fig" rid="F47">183</xref>, <xref ref-type="fig" rid="F49">193</xref>), near level of middle of eye straight or nearly so, without transverse carina or crest; clypeus more or less convex and higher, usually narrower, or longer, not impressed; labrum normal, without emargination ventrally; scapus, fore coxa and trochanter at most weakly compressed; epistomal suture without large depressions; mandible asymmetrical and more or less abruptly widened basally (<xref ref-type="fig" rid="F37">Figs 132</xref>, <xref ref-type="fig" rid="F39">142</xref>, <xref ref-type="fig" rid="F41">153</xref>, <xref ref-type="fig" rid="F43">163</xref>, <xref ref-type="fig" rid="F45">173</xref>, <xref ref-type="fig" rid="F47">183</xref>, <xref ref-type="fig" rid="F49">193</xref>), with rectangular or acute angle, rarely in males less developed (e.g. <italic><tp:taxon-name>Opius ochrogaster</tp:taxon-name></italic>); medio-posterior depression of mesoscutum variable; pronope round or wide elliptical, or pronotum only with a shallow transverse groove; scutellar sulcus usually rather wide; propodeum usually smooth or superficially sculptured; postpectal carina completely absent; vein 2-SR of fore wing present, rarely absent; first subdiscal cell of fore wing at least <!--PageBreak-->partly closed by vein 3-CU1 postero-apically (<xref ref-type="fig" rid="F37">Figs 127</xref>, <xref ref-type="fig" rid="F39">137</xref>, <xref ref-type="fig" rid="F41">146</xref>, <xref ref-type="fig" rid="F43">158</xref>, <xref ref-type="fig" rid="F45">168</xref>, <xref ref-type="fig" rid="F47">178</xref>, <xref ref-type="fig" rid="F49">187</xref>); vein 1-M of fore wing usually straight; vein cu-a of hind wing nearly always present; vein 3-SR of fore wing distinctly longer than vein 2-SR; if subequal then vein m-cu of hind wing or precoxal sulcus (almost) absent; length of fore wing usually less than 3.5 mm; second and basal half of third tergite without sharp lateral crease, if sometimes weakly developed then second tergite smooth; length of second and third tergites combined less than 0.7 times length of metasoma behind first tergite; fourth and following tergites (at least partly) exposed; ovipositor sheath more or less setose basally.</p></tp:treatment-sec><tp:treatment-sec sec-type="Biology"><title>Biology.</title><p>Parasitoids of mining larvae of <tp:taxon-name>Agromyzidae</tp:taxon-name>, <tp:taxon-name>Anthomyiidae</tp:taxon-name>, <tp:taxon-name>Drosophilidae</tp:taxon-name>, <tp:taxon-name>Tephritidae</tp:taxon-name>, <tp:taxon-name>Ephydridae</tp:taxon-name> and <tp:taxon-name>Cecidomyiidae</tp:taxon-name>.</p></tp:treatment-sec><tp:treatment-sec sec-type="Notes"><title>Notes.</title><p>The asymmetrical (excluding ventro-basal carina) and more or less abruptly widened mandible is essential for the recognition of this group. Some opiine species may cause confusion because of a rather wide ventro-basal carina of the mandible but are excluded from <italic><tp:taxon-name>Opius</tp:taxon-name></italic> s.s. because the mandible itself (in ventro-lateral view) is gradually widened basally.</p></tp:treatment-sec><tp:treatment-sec><!--Section generated to contain objects referenced in tp:taxon-treatment.--><fig id="F36" position="float" orientation="portrait"><label>Figure 126.</label><caption><p><italic><tp:taxon-name>Opius crenuliferus</tp:taxon-name></italic> sp. n., female, holotype. Habitus lateral.</p></caption><graphic xmlns:xlink="http://www.w3.org/1999/xlink" xlink:href="ZooKeys-268-001-g036.jpg" position="float" orientation="portrait" xlink:type="simple"/></fig><fig id="F37" position="float" orientation="portrait"><label>Figures 127–135.</label><caption><p><italic><tp:taxon-name>Opius crenuliferus</tp:taxon-name></italic> sp. n., female, holotype. <bold>127</bold> Wings <bold>128</bold> mesosoma dorsal <bold>129</bold> propodeum and 1<sup>st</sup>-2<sup>nd</sup> metasomal tergites dorsal <bold>130</bold> hind leg <bold>131</bold> head anterior <bold>132</bold> mandible <bold>133</bold> ovipositor sheath <bold>134</bold> antenna <bold>135</bold> pronope dorsal.</p></caption><graphic xmlns:xlink="http://www.w3.org/1999/xlink" xlink:href="ZooKeys-268-001-g037.jpg" position="float" orientation="portrait" xlink:type="simple"/></fig><fig id="F38" position="float" orientation="portrait"><label>Figure 136.</label><caption><p><italic><tp:taxon-name>Opius malarator</tp:taxon-name></italic> sp. n., male, holotype. Habitus lateral.</p></caption><graphic xmlns:xlink="http://www.w3.org/1999/xlink" xlink:href="ZooKeys-268-001-g038.jpg" position="float" orientation="portrait" xlink:type="simple"/></fig><fig id="F39" position="float" orientation="portrait"><label>Figures 137–144.</label><caption><p><italic><tp:taxon-name>Opius malarator</tp:taxon-name></italic> sp. n., male, holotype. <bold>127</bold> Wings <bold>128</bold> mesosoma dorsal <bold>139</bold> propodeum and 1<sup>st</sup>-2<sup>nd</sup> metasomal tergites dorsal <bold>140</bold> hind leg <bold>141</bold> head anterior <bold>142</bold> mandible <bold>143</bold> antenna <bold>144</bold> pronope dorsal.</p></caption><graphic xmlns:xlink="http://www.w3.org/1999/xlink" xlink:href="ZooKeys-268-001-g039.jpg" position="float" orientation="portrait" xlink:type="simple"/></fig><fig id="F40" position="float" orientation="portrait"><label>Figure 145.</label><caption><p><italic><tp:taxon-name>Opius monilipalpis</tp:taxon-name></italic> sp. n., female, holotype. Habitus lateral.</p></caption><graphic xmlns:xlink="http://www.w3.org/1999/xlink" xlink:href="ZooKeys-268-001-g040.jpg" position="float" orientation="portrait" xlink:type="simple"/></fig><fig id="F41" position="float" orientation="portrait"><label>Figures 146–156.</label><caption><p><italic><tp:taxon-name>Opius monilipalpis</tp:taxon-name></italic> sp. n., female, holotype. <bold>146</bold> Wings <bold>147</bold> mesosoma dorsal <bold>148</bold> propodeum and 1<sup>st</sup>-2<sup>nd</sup> metasomal tergites dorsal <bold>149</bold> mesosoma lateral <bold>150</bold> hind leg <bold>151</bold> head anterior <bold>152</bold> pronope dorsal <bold>153</bold> mandible <bold>154</bold> ovipositor sheath <bold>155</bold> labial palpi <bold>156</bold> antenna.</p></caption><graphic xmlns:xlink="http://www.w3.org/1999/xlink" xlink:href="ZooKeys-268-001-g041.jpg" position="float" orientation="portrait" xlink:type="simple"/></fig><fig id="F42" position="float" orientation="portrait"><label>Figure 157.</label><caption><p><italic><tp:taxon-name>Opius pachymerus</tp:taxon-name></italic> sp. n., female, holotype. Habitus lateral.</p></caption><graphic xmlns:xlink="http://www.w3.org/1999/xlink" xlink:href="ZooKeys-268-001-g042.jpg" position="float" orientation="portrait" xlink:type="simple"/></fig><fig id="F43" position="float" orientation="portrait"><label>Figures 158–166.</label><caption><p><italic><tp:taxon-name>Opius pachymerus</tp:taxon-name></italic> sp. n., female, holotype. <bold>158</bold> Wings <bold>159</bold> mesosoma dorsal <bold>160</bold> propodeum and 1<sup>st</sup>-2<sup>nd</sup> metasomal tergites dorsal <bold>161</bold> hind leg <bold>162</bold> head anterior <bold>163</bold> mandible <bold>164</bold> ovipositor sheath <bold>165</bold> antenna <bold>166</bold> pronope dorsal.</p></caption><graphic xmlns:xlink="http://www.w3.org/1999/xlink" xlink:href="ZooKeys-268-001-g043.jpg" position="float" orientation="portrait" xlink:type="simple"/></fig><fig id="F44" position="float" orientation="portrait"><label>Figure 167.</label><caption><p><italic><tp:taxon-name>Opius songi</tp:taxon-name></italic> sp. n., female, holotype. Habitus lateral.</p></caption><graphic xmlns:xlink="http://www.w3.org/1999/xlink" xlink:href="ZooKeys-268-001-g044.jpg" position="float" orientation="portrait" xlink:type="simple"/></fig><fig id="F45" position="float" orientation="portrait"><label>Figures 168–176.</label><caption><p><italic><tp:taxon-name>Opius songi</tp:taxon-name></italic> sp. n., female, holotype. <bold>168</bold> Wings <bold>169</bold> mesosoma dorsal <bold>170</bold> propodeum and 1<sup>st</sup>-2<sup>nd</sup> metasomal tergites dorsal <bold>171</bold> hind leg <bold>172</bold> head anterior <bold>173</bold> mandible <bold>174</bold> ovipositor sheath <bold>175</bold> antenna <bold>176</bold> pronope dorsal.</p></caption><graphic xmlns:xlink="http://www.w3.org/1999/xlink" xlink:href="ZooKeys-268-001-g045.jpg" position="float" orientation="portrait" xlink:type="simple"/></fig><fig id="F46" position="float" orientation="portrait"><label>Figure 177.</label><caption><p><italic><tp:taxon-name>Opius youi</tp:taxon-name></italic> sp. n., male, holotype. Habitus lateral.</p></caption><graphic xmlns:xlink="http://www.w3.org/1999/xlink" xlink:href="ZooKeys-268-001-g046.jpg" position="float" orientation="portrait" xlink:type="simple"/></fig><fig id="F47" position="float" orientation="portrait"><label>Figures 178–185.</label><caption><p><italic><tp:taxon-name>Opius youi</tp:taxon-name></italic> sp. n., male, holotype. <bold>178</bold> Wings <bold>179</bold> mesosoma dorsal <bold>180</bold> propodeum and 1<sup>st</sup>-3<sup>rd</sup> metasomal tergites dorsal <bold>181</bold> hind leg <bold>182</bold> head anterior <bold>183</bold> mandible <bold>184</bold> pronope dorsal <bold>185</bold> antenna.</p></caption><graphic xmlns:xlink="http://www.w3.org/1999/xlink" xlink:href="ZooKeys-268-001-g047.jpg" position="float" orientation="portrait" xlink:type="simple"/></fig><fig id="F48" position="float" orientation="portrait"><label>Figure 186.</label><caption><p><italic><tp:taxon-name>Opius zengi</tp:taxon-name></italic> sp. n., female, holotype. Habitus lateral.</p></caption><graphic xmlns:xlink="http://www.w3.org/1999/xlink" xlink:href="ZooKeys-268-001-g048.jpg" position="float" orientation="portrait" xlink:type="simple"/></fig><fig id="F49" position="float" orientation="portrait"><label>Figures 187–195.</label><caption><p><italic><tp:taxon-name>Opius zengi</tp:taxon-name></italic> sp. n., female, holotype. <bold>187</bold> Wings <bold>188</bold> mesosoma dorsal <bold>189</bold> propodeum and 1<sup>st</sup>-2<sup>nd</sup> metasomal tergites dorsal <bold>190</bold> hind leg <bold>191</bold> antennae <bold>192</bold> head anterior <bold>193</bold> mandible <bold>194</bold> pronope dorsal <bold>195</bold> ovipositor sheath.</p></caption><graphic xmlns:xlink="http://www.w3.org/1999/xlink" xlink:href="ZooKeys-268-001-g049.jpg" position="float" orientation="portrait" xlink:type="simple"/></fig></tp:treatment-sec><ref-list><ref id="B54"><mixed-citation xmlns:xlink="http://www.w3.org/1999/xlink" xlink:type="simple"><person-group><name name-style="western"><surname>Muesebeck</surname><given-names>CFW</given-names></name><name name-style="western"><surname>Walkley</surname><given-names>LM</given-names></name></person-group> (<year>1951</year>)<source> Family Braconidae: 90–184. In: Muesebeck CFW, Krombein KV, Townes HK (Eds) Hymenoptera of America North of Mexico – Synoptic catalog. US Dept. Agriculture Monograph No. 2.</source></mixed-citation></ref><ref id="B52"><mixed-citation xmlns:xlink="http://www.w3.org/1999/xlink" xlink:type="simple"><person-group><name name-style="western"><surname>ICZN</surname><given-names>(International Commission on Zoological Nomenclature)</given-names></name></person-group> (<year>1988</year>)<article-title> Opinion 1497. <italic>Opius</italic> Wesmael, 1835 (Insecta, Hymenoptera): <italic>Opius pallipes</italic> Wesmael, 1835 designated as type species.</article-title><source>Bulletin of Zoological Nomenclature </source><volume>45</volume> (<issue>2</issue>): <fpage>175</fpage>-<lpage>176</lpage>.</mixed-citation></ref><ref id="B75"><mixed-citation xmlns:xlink="http://www.w3.org/1999/xlink" xlink:type="simple"><person-group><name name-style="western"><surname>Viereck</surname><given-names>HL</given-names></name></person-group> (<year>1913b</year>)<article-title> Descriptions of six new genera and twelve new species of Ichneumon-flies. Proceedings of the U. S.</article-title><source>National Museum </source><volume>44</volume>: <fpage>639</fpage>-<lpage>648</lpage>.</mixed-citation></ref></ref-list></tp:taxon-treatment>
