# Supplementary material for: Revision of the subfamily Opiinae (Hymenoptera, Braconidae) from Hunan (China), including thirty-six new species and two new genera
Source: Zookeys. 2013 Feb 13;(268):1–186. doi: 10.3897/zookeys.268.4071 (PMC3592199; doi:10.3897/zookeys.268.4071)
Supplement: XML Treatment for Opius malarator [file zookeys.268.4071-treatment28.xml]

<!DOCTYPE tp:taxon-treatment
  PUBLIC "-//TaxonX//DTD Taxonomic Treatment Publishing DTD v0 20100105//EN" "tax-treatment-NSO.dtd">
<tp:taxon-treatment xmlns:tp="http://www.plazi.org/taxpub"><tp:treatment-meta><mixed-citation publication-type="journal"><person-group><name><surname>Li</surname><given-names>Xi-Ying</given-names></name><name><surname>van Achterberg</surname><given-names>Cornelis</given-names></name><name><surname>Tan</surname><given-names>Ji-Cai</given-names></name></person-group><article-title>Revision of the subfamily Opiinae (Hymenoptera, Braconidae) from Hunan (China), including thirty-six new species and two new genera</article-title><source>Zookeys</source><day>13</day><month>2</month><year>2013</year><volume>2013</volume><issue>268</issue><fpage>1</fpage><lpage>186</lpage><pub-id pub-id-type="doi">10.3897/zookeys.268.4071</pub-id></mixed-citation></tp:treatment-meta><tp:nomenclature><tp:taxon-name>
                        <tp:taxon-name-part taxon-name-part-type="genus">Opius</tp:taxon-name-part>
                        <tp:taxon-name-part taxon-name-part-type="species">malarator</tp:taxon-name-part>
                    <object-id xmlns:xlink="http://www.w3.org/1999/xlink" xlink:type="simple">urn:lsid:zoobank.org:act:286BDBC6-734C-41B2-828C-2E801D24ECDC</object-id>
								<object-id xmlns:xlink="http://www.w3.org/1999/xlink" xlink:type="simple">http://species-id.net/wiki/Opius_malarator</object-id>
								</tp:taxon-name><tp:taxon-authority>Li, van Achterberg &amp; Tan</tp:taxon-authority><tp:taxon-status xmlns:xlink="http://www.w3.org/1999/xlink" xlink:type="simple">sp. n.</tp:taxon-status><xref ref-type="fig" rid="F38">Figs 136</xref><xref ref-type="fig" rid="F39">–144</xref></tp:nomenclature><tp:treatment-sec sec-type="Type material"><title>Type material.</title><p>Holotype, ♂ (ZUH), “S. China: Hunan, nr Zhangjiajie, Badagong Mts, Bamaoxi, 2–3.VI.2009, 540 m, Xi-Ying Li, RMNH’09”.</p><!--PageBreak--><!--PageBreak--></tp:treatment-sec><tp:treatment-sec sec-type="Diagnosis"><title>Diagnosis.</title><p>Malar suture deep (<xref ref-type="fig" rid="F39">Fig. 142</xref>); clypeus wide (<xref ref-type="fig" rid="F39">Fig. 141</xref>); second submarginal cell of fore wing large (<xref ref-type="fig" rid="F39">Fig. 137</xref>); hypoclypeal depression large and deep (<xref ref-type="fig" rid="F39">Fig. 141</xref>).</p></tp:treatment-sec><tp:treatment-sec sec-type="Description"><title>Description.</title><p>Holotype, ♂, length of body 2.7 mm, of fore wing 3.2 mm.</p><p><italic>Head</italic>. Antenna with 29 segments and 1.1 times as long as fore wing; third segment 1.2 times as long as fourth segment, length of third, fourth and penultimate segments 3.8, 3.2 and 2.7 times their width, respectively (<xref ref-type="fig" rid="F39">Fig. 143</xref>); length of maxillary palp 1.3 times height of head; labial palp segments normal; occipital carina far removed from <!--PageBreak-->hypostomal carina and dorsally absent; hypostomal carina wide; length of eye in dorsal view 1.2 times temple; frons flattened anteriorly and glabrous, smooth; face smooth, medially elevated; width of clypeus 2.4 times its maximum height and 0.55 times width of face and semi-elliptical (<xref ref-type="fig" rid="F39">Fig. 142</xref>); clypeus slightly convex, somewhat protruding forwards, smooth except for some punctures and its ventral margin thin and straight (<xref ref-type="fig" rid="F39">Fig. 141</xref>); hypoclypeal depression wide and deep (<xref ref-type="fig" rid="F39">Fig. 141</xref>); labrum slanted backwards; malar suture deep (<xref ref-type="fig" rid="F39">Fig. 142</xref>); mandible with tooth-like protrusion, with a narrow ventral carina and second tooth small (<xref ref-type="fig" rid="F39">Fig. 142</xref>).</p><p><italic>Mesosoma</italic>. Length of mesosoma 1.3 times its height; dorsal pronope deep, round, medium-sized (<xref ref-type="fig" rid="F39">Fig. 144</xref>); pronotal side smooth and posterior groove largely absent (<xref ref-type="fig" rid="F38">Fig. 136</xref>); epicnemial area smooth dorsally; precoxal sulcus hardly impressed, smooth as rest of mesopleuron (<xref ref-type="fig" rid="F38">Fig. 136</xref>); pleural sulcus smooth; mesosternal sulcus rather deep and narrow and finely crenulate; notauli absent on disc, only anteriorly with pair of short smooth impressions (<xref ref-type="fig" rid="F39">Fig. 138</xref>); mesoscutum glabrous and shiny; medio-posterior depression of mesoscutum absent; scutellar sulcus narrow and moderately crenulate; scutellum slightly convex medially; surface of propodeum smooth, except for a square rugose area medio-posteriorly (<xref ref-type="fig" rid="F39">Fig. 139</xref>).</p><p><italic>Wings</italic>. Fore wing (<xref ref-type="fig" rid="F39">Fig. 137</xref>): pterostigma elliptical; 1-R1 reaching wing apex and 1.2 times as long as pterostigma; r:3-SR:SR1 = 4:26:56; 2-SR:3-SR:r-m = 21:26:9; r slender; 1-M nearly straight and SR1 straight; m-cu and cu-a distinctly postfurcal; 1-CU1 hardly widened; first subdiscal cell closed, CU1b short; apical fifth of M+CU1 sclerotized. Hind wing (<xref ref-type="fig" rid="F39">Fig. 137</xref>): M+CU:1-M:1r-m = 15:13:8; cu-a straight; m-cu as a superficial impression; basal cell comparatively wide.</p><p><italic>Legs</italic>. Length of femur, tibia and basitarsus of hind leg 5.2, 11.2 and 7.3 times as long as wide, respectively; hind femur and tibia with medium-sized setae (<xref ref-type="fig" rid="F39">Fig. 140</xref>).</p><p><italic>Metasoma</italic>. Length of first tergite 1.4 times its apical width, its surface convex but medially flattened and coarsely rugose and dorsal carinae developed in basal 0.4 of tergite (<xref ref-type="fig" rid="F39">Fig. 139</xref>); second suture obsolescent; second and following tergites smooth; third tergite distinctly wider than second tergite.</p><p><italic>Colour</italic>. Black; antenna (but scapus yellowish), metasoma (except first tergite), pterostigma and veins dark brown; palpi, mandible, clypeus ventrally, tegulae and legs (but hind tibia apically, hind tarsus and telotarsi darkened) pale yellow; subhyaline.</p><p><italic>Molecular data</italic>. None.</p><fig id="F38" position="float" orientation="portrait"><label>Figure 136.</label><caption><p><italic><tp:taxon-name>Opius malarator</tp:taxon-name></italic> sp. n., male, holotype. Habitus lateral.</p></caption><graphic xmlns:xlink="http://www.w3.org/1999/xlink" xlink:href="ZooKeys-268-001-g038.jpg" position="float" orientation="portrait" xlink:type="simple"/></fig><fig id="F39" position="float" orientation="portrait"><label>Figures 137–144.</label><caption><p><italic><tp:taxon-name>Opius malarator</tp:taxon-name></italic> sp. n., male, holotype. <bold>127</bold> Wings <bold>128</bold> mesosoma dorsal <bold>139</bold> propodeum and 1<sup>st</sup>-2<sup>nd</sup> metasomal tergites dorsal <bold>140</bold> hind leg <bold>141</bold> head anterior <bold>142</bold> mandible <bold>143</bold> antenna <bold>144</bold> pronope dorsal.</p></caption><graphic xmlns:xlink="http://www.w3.org/1999/xlink" xlink:href="ZooKeys-268-001-g039.jpg" position="float" orientation="portrait" xlink:type="simple"/></fig></tp:treatment-sec><tp:treatment-sec sec-type="Distribution"><title>Distribution.</title><p>*China (Hunan).</p></tp:treatment-sec><tp:treatment-sec sec-type="Biology"><title>Biology.</title><p>Unknown.</p></tp:treatment-sec><tp:treatment-sec sec-type="Etymology"><title>Etymology.</title><p>Name derived from “mala” (Latin for “cheek”), because the deeply impressed malar suture.</p></tp:treatment-sec><tp:treatment-sec sec-type="Notes"><title>Notes.</title><p>The new species runs in the key by <xref ref-type="bibr" rid="B24">Chen and Weng (2005)</xref> to <italic><tp:taxon-name>Phaedrotoma tabularis</tp:taxon-name></italic> (Weng &amp; Chen, 2005) comb. n. <italic><tp:taxon-name>Opius malarator</tp:taxon-name></italic> differs by having vein 3-SR of fore wing 1.2 times vein 2-SR (1.8 times in <italic><tp:taxon-name>Phaedrotoma tabularis</tp:taxon-name></italic>), the malar suture deep and complete (absent), the antenna with about 29 segments (39) and the dorsal carinae absent on posterior half of the tergite (up to apex).</p><!--PageBreak--></tp:treatment-sec><ref-list><ref id="B24"><mixed-citation xmlns:xlink="http://www.w3.org/1999/xlink" xlink:type="simple"><person-group><name name-style="western"><surname>Chen</surname><given-names>J-H</given-names></name><name name-style="western"><surname>Weng</surname><given-names>R-Q</given-names></name></person-group> (<year>2005</year>)<source> Systematic studies on Opiinae of China (Hymenoptera: Braconidae). Fujian Science and Technology Publishing House, Fujian, 1–269.</source></mixed-citation></ref></ref-list></tp:taxon-treatment>
