# Supplementary material for: Revision of the subfamily Opiinae (Hymenoptera, Braconidae) from Hunan (China), including thirty-six new species and two new genera
Source: Zookeys. 2013 Feb 13;(268):1–186. doi: 10.3897/zookeys.268.4071 (PMC3592199; doi:10.3897/zookeys.268.4071)
Supplement: XML Treatment for Opius monilipalpis [file zookeys.268.4071-treatment29.xml]

<!DOCTYPE tp:taxon-treatment
  PUBLIC "-//TaxonX//DTD Taxonomic Treatment Publishing DTD v0 20100105//EN" "tax-treatment-NSO.dtd">
<tp:taxon-treatment xmlns:tp="http://www.plazi.org/taxpub"><tp:treatment-meta><mixed-citation publication-type="journal"><person-group><name><surname>Li</surname><given-names>Xi-Ying</given-names></name><name><surname>van Achterberg</surname><given-names>Cornelis</given-names></name><name><surname>Tan</surname><given-names>Ji-Cai</given-names></name></person-group><article-title>Revision of the subfamily Opiinae (Hymenoptera, Braconidae) from Hunan (China), including thirty-six new species and two new genera</article-title><source>Zookeys</source><day>13</day><month>2</month><year>2013</year><volume>2013</volume><issue>268</issue><fpage>1</fpage><lpage>186</lpage><pub-id pub-id-type="doi">10.3897/zookeys.268.4071</pub-id></mixed-citation></tp:treatment-meta><tp:nomenclature><tp:taxon-name>
                        <tp:taxon-name-part taxon-name-part-type="genus">Opius</tp:taxon-name-part>
                        <tp:taxon-name-part taxon-name-part-type="species">monilipalpis</tp:taxon-name-part>
                    <object-id xmlns:xlink="http://www.w3.org/1999/xlink" xlink:type="simple">urn:lsid:zoobank.org:act:DF42D810-6E1A-4A6F-B9D0-5F4BB26842DE</object-id>
								<object-id xmlns:xlink="http://www.w3.org/1999/xlink" xlink:type="simple">http://species-id.net/wiki/Opius_monilipalpis</object-id>
								</tp:taxon-name><tp:taxon-authority>Li &amp; van Achterberg</tp:taxon-authority><tp:taxon-status xmlns:xlink="http://www.w3.org/1999/xlink" xlink:type="simple">sp. n.</tp:taxon-status><xref ref-type="fig" rid="F40">Figs 145</xref><xref ref-type="fig" rid="F41">–156</xref></tp:nomenclature><tp:treatment-sec sec-type="Type material"><title>Type material.</title><p>Holotype, ♀ (ZUH), “S. China: Hunan, nr Zhangjiajie, Badagong Mts, Bamaoxi, 2–3.VI.2009, 540 m, Xi-Ying Li, RMNH’09”. Paratypes (91 ♀ + 18 ♂; RMNH, ZUH): 28 ♀ + 2 ♂ with same data; 47 ♀ + 7 ♂, id., but Longtanping, 4-5.VI.2009, 550 m; 1 ♀ + 2 ♂, id., but Tian Ping Mt, 9–13.VII.2009, 550 m; 13 ♀ + 1 ♂, “S. China: Hunan, nr Suining, Huangsang N. R., Shaoyang, 12-13.VI.2009, 1000 m, Xi-Ying Li, RMNH’09”; 1 ♀ + 6 ♂, “S. China: Hunan, nr Chengbu, Nan Mt., Shaoyang, 1500 m, 10-11.VI.2009, Xi-Ying Li, RMNH’09”; 1 ♀, “S. China: Hunan, Changsha, garden Hunan Agr. Univ., 80 m, 31.V.2009, Xi-Ying Li, RMNH’09”.</p></tp:treatment-sec><tp:treatment-sec sec-type="Diagnosis"><title>Diagnosis.</title><p>Antenna with 23–27 segments and 1.1–1.3 times as long as fore wing; setose part of ovipositor sheath 0.06 times as long as fore wing and about half as long as first tergite (<xref ref-type="fig" rid="F40">Fig. 145</xref>); clypeus truncate ventrally with a lamelliform rim and hypocly-peal depression distinct but rather narrow clypeus ventrally (<xref ref-type="fig" rid="F41">Fig. 151</xref>); segments of labial palp moniliform, strongly narrowed basally (<xref ref-type="fig" rid="F41">Fig. 155</xref>); medio-posterior depression of mesoscutum absent; propodeum and mesopleuron black or dark brown; propodeum less steep posteriorly than of <italic><tp:taxon-name>Opius pallipes</tp:taxon-name></italic>; vein r of fore wing distinct; second submarginal cell of fore wing more widened basally than in <italic><tp:taxon-name>Opius pallipes</tp:taxon-name></italic> (<xref ref-type="fig" rid="F41">Fig. 146</xref>); vein CU1b of fore wing narrowly developed (<xref ref-type="fig" rid="F41">Fig. 146</xref>); hind femur yellowish-brown dorso-apically hind tibia apically and tarsus usually infuscate.</p></tp:treatment-sec><tp:treatment-sec sec-type="Description"><title>Description.</title><p>Holotype, ♀, length of body 1.9 mm, of fore wing 2.2 mm.</p><p><italic>Head</italic>. Antenna with 25 segments and 1.2 times as long as fore wing; length of third segment 1.1 times fourth segment, length of third, fourth and penultimate segments 4.2, 3.8, and 2.3 times their width, respectively (<xref ref-type="fig" rid="F41">Fig. 156</xref>); length of maxillary palp 0.9 times height of head; labial palp segments petiolate, moniliform (<xref ref-type="fig" rid="F41">Fig. 155</xref>); occipital carina moderately far removed hypostomal carina (<xref ref-type="fig" rid="F41">Fig. 153</xref>) and dorsally absent; hypostomal carina narrow; length of eye in dorsal view 1.5 times temple; frons slightly convex and glabrous, smooth; face smooth, medially weakly elevated; width of clypeus 1.8 times its maximum height, clypeus flattened, largely smooth and its ventral margin thin and straight (<xref ref-type="fig" rid="F41">Fig. 151</xref>); hypoclypeal depression slit-like, rather narrow (<xref ref-type="fig" rid="F41">Fig. 151</xref>); malar suture present; mandible moderately widened basally, with short and weakly protruding ventral carina (<xref ref-type="fig" rid="F41">Fig. 153</xref>).</p><p><italic>Mesosoma</italic>. Length of mesosoma 1.4 times its height; dorsal pronope distinct, but rather small, round (<xref ref-type="fig" rid="F41">Fig. 148</xref>); pronotal side mainly smooth, but medial groove faintly crenulate and posterior groove absent (<xref ref-type="fig" rid="F40">Fig. 145</xref>); epicnemial area smooth dorsally; precoxal sulcus only medially shallowly impressed, smooth as rest of mesopleuron (<xref ref-type="fig" rid="F40">Fig. 145</xref>); pleural sulcus smooth; notauli absent on disc, only anteriorly indicated by some rugulae (<xref ref-type="fig" rid="F41">Fig. 147</xref>); mesoscutum glabrous except for a few setae; medio-posterior depression of mesoscutum absent; scutellar sulcus moderately crenulate; scutellum <!--PageBreak-->smooth and flat; surface of propodeum largely smooth, but medio-posteriorly rugulose (<xref ref-type="fig" rid="F41">Fig. 148</xref>).</p><p><italic>Wings</italic>. Fore wing (<xref ref-type="fig" rid="F41">Fig. 146</xref>): pterostigma comparatively wide elliptical; 1-R1 reaching wing apex and 1.3 times as long as pterostigma; r:3-SR:SR1 = 1:21:48; 2-SR:3-SR:r-m = 12:21:6; 1-M straight; SR1 nearly straight; m-cu moderately postfurcal; cu-a postfurcal and 1-CU1 widened; first subdiscal cell narrowly open, CU1b minute. Hind wing (<xref ref-type="fig" rid="F41">Fig. 146</xref>): M+CU:1-M:1r-m = 15:16:10; cu-a straight; m-cu absent.</p><p><italic>Legs</italic>. Length of femur, tibia and basitarsus of hind leg 5.0, 9.6 and 4.8 times as long as wide, respectively; hind femur with long setae and of tibia medium-sized (<xref ref-type="fig" rid="F41">Fig. 150</xref>).</p><p><italic>Metasoma</italic>. Length of first tergite 1.1 times its apical width, its surface distinctly convex medially and with some rugae, but largely smooth and dorsal carinae developed in its anterior 0.7, parallel or nearly so medially (<xref ref-type="fig" rid="F41">Fig. 148</xref>); second and following tergites smooth; length of ventrally visible setose part of ovipositor sheath 0.06 times fore wing and 0.2 times hind tibia (<xref ref-type="fig" rid="F40">Figs 145</xref>, <xref ref-type="fig" rid="F41">154</xref>).</p><p><italic>Colour</italic>. Black; antenna (but scapus laterally and ventrally and pedicellus ventrally yellowish), mesopleuron, first tergite, second tergite subposteriorly, third tergite medially, apical half of fourth tergite, most of following tergites and ovipositor sheath dark brown; second-fourth tergites membranous and pale yellowish posteriorly; clypeus, <!--PageBreak--><!--PageBreak-->mandible, tegulae, propleuron and remainder of metasoma largely yellowish-brown; palpi and legs pale yellowish, but apex of middle and hind tibia, hind tarsus and telotarsi more or less infuscate; pterostigma and veins mainly brown; wing membrane hyaline.</p><p><italic>Molecular data</italic>. COI, 16S, 28S (CVA 4242 (♀) and 4247 (♂)).</p><p><italic>Variation</italic>. Length of body 1.5-1.9 mm, of fore wing 1.9-2.3 mm; antenna of female with 23 (2), 24 (17), 25 (42), 26 (15) or 27 (3) segments and 1.1-1.3 times as long as fore wing and 1.5-1.6 times body, of male with 23 (2), 24 (6), 25 (3) or 26 (1) segments and 1.2-1.3 times as long as fore wing; first tergite largely smooth or largely rugose-reticulate; side of pronotum black to largely yellowish-brown; mesopleuron and first tergite medio-posteriorly sometimes largely orange-brown; rarely first tergite and metapleuron entirely yellowish-brown; second tergite sometimes brown or partly dark brown; palpi of males less moniliform than of females; clypeus yellowish-brown to largely dark brown; sometimes legs completely pale yellow.</p><fig id="F40" position="float" orientation="portrait"><label>Figure 145.</label><caption><p><italic><tp:taxon-name>Opius monilipalpis</tp:taxon-name></italic> sp. n., female, holotype. Habitus lateral.</p></caption><graphic xmlns:xlink="http://www.w3.org/1999/xlink" xlink:href="ZooKeys-268-001-g040.jpg" position="float" orientation="portrait" xlink:type="simple"/></fig><fig id="F41" position="float" orientation="portrait"><label>Figures 146–156.</label><caption><p><italic><tp:taxon-name>Opius monilipalpis</tp:taxon-name></italic> sp. n., female, holotype. <bold>146</bold> Wings <bold>147</bold> mesosoma dorsal <bold>148</bold> propodeum and 1<sup>st</sup>-2<sup>nd</sup> metasomal tergites dorsal <bold>149</bold> mesosoma lateral <bold>150</bold> hind leg <bold>151</bold> head anterior <bold>152</bold> pronope dorsal <bold>153</bold> mandible <bold>154</bold> ovipositor sheath <bold>155</bold> labial palpi <bold>156</bold> antenna.</p></caption><graphic xmlns:xlink="http://www.w3.org/1999/xlink" xlink:href="ZooKeys-268-001-g041.jpg" position="float" orientation="portrait" xlink:type="simple"/></fig></tp:treatment-sec><tp:treatment-sec sec-type="Distribution"><title>Distribution.</title><p>*China (Hunan).</p></tp:treatment-sec><tp:treatment-sec sec-type="Biology"><title>Biology.</title><p>Unknown, but <xref ref-type="bibr" rid="B76">Wen et al. (2002)</xref> reported <italic><tp:taxon-name>Liriomyza</tp:taxon-name></italic> species (<tp:taxon-name>Agromyzidae</tp:taxon-name>) as hosts of their specimens that may belong to this species (see below).</p></tp:treatment-sec><tp:treatment-sec sec-type="Etymology"><title>Etymology.</title><p>Name derived from “monilis” (Latin for “string of beads”) and “palpus” (Latin for “feeler”), because of the petiolate labial palp segments.</p></tp:treatment-sec><tp:treatment-sec sec-type="Notes"><title>Notes.</title><p>Very similar to <italic><tp:taxon-name>Opius pallipes</tp:taxon-name></italic> Wesmael, 1835 (<xref ref-type="fig" rid="F41">Figs 413-416</xref>) but the new species has the third labial palp segment bead-like petiolate (gradually narrowed and normal shaped in <italic><tp:taxon-name>Opius pallipes</tp:taxon-name></italic>), the hypoclypeal depression medium-sized (minute), the ventral margin of the clypeus straight (slightly convex), the propleuron usually yellowish-brown (black); the hind femur of female narrow and pale yellowish (moderately wide and yellowish-brown), the first subdiscal cell of fore wing rather robust (comparatively slender), the antenna of the male 1.2-1.3 times as long as body (1.4-1.6 times), the second metasomal tergite of female yellowish-brown (usually dark brown) and there are differences in DNA sequences (COI, 16S). Most likely the <italic><tp:taxon-name>Opius pallipes</tp:taxon-name></italic> reported from South China (<xref ref-type="bibr" rid="B76">Wen et al. 2002</xref>, <xref ref-type="bibr" rid="B48">Fischer 2004</xref>) belongs to <italic><tp:taxon-name>Opius monilipalpis</tp:taxon-name></italic> sp. n. We have seen a female from North China (RMNH: Shandong, Anqiu, Suotou Mt., 31.VII.2009, c. 120 m) with normal third segment of labial palp (as in <italic><tp:taxon-name>Opius pallipes</tp:taxon-name></italic>) and third antennal segment about 4 times as long as wide, but with a medium-sized hypoclypeal depression and the propleuron entirely and the first tergite medio-posteriorly brownish. It may be a species closely related to <italic><tp:taxon-name>Opius pallipes</tp:taxon-name></italic> Wesmael and <italic><tp:taxon-name>Opius moniliformis</tp:taxon-name></italic> sp. n. It is not the very similar East Palaearctic <italic><tp:taxon-name>Opius extusus</tp:taxon-name></italic> Papp, 1981, because the female of <italic><tp:taxon-name>Opius extusus</tp:taxon-name></italic> has the antenna twice as long as its body.</p><p>The new species runs in the key by <xref ref-type="bibr" rid="B24">Chen and Weng (2005)</xref> to <italic><tp:taxon-name>Phaedrotoma postuma</tp:taxon-name></italic> (Chen &amp; Weng, 2005) comb. n. <italic><tp:taxon-name>Opius monilipalpis</tp:taxon-name></italic> differs by having the mandible abruptly narrowed subbasally and assymmetical (gradually narrowed and nearly symmetrical in <italic><tp:taxon-name>Phaedrotoma postuma</tp:taxon-name></italic>), length of the mesosoma 1.4 times its height (1.2 times), the width of clypeus 1.8 times its maximum height (3 times), the pterostigma comparatively wide elliptical (narrow elliptical) and the length of the maxillary palp 0.9 times height of head (1.1–1.2 times).</p><!--PageBreak--></tp:treatment-sec><ref-list><ref id="B76"><mixed-citation xmlns:xlink="http://www.w3.org/1999/xlink" xlink:type="simple"><person-group><name name-style="western"><surname>Wen</surname><given-names>J-Z</given-names></name><name name-style="western"><surname>Lei</surname><given-names>Z-R</given-names></name><name name-style="western"><surname>Wang</surname><given-names>Y</given-names></name></person-group> (<year>2002</year>)<article-title> [Opiinae parasitoids of the leafminer <italic>Liriomyza</italic> spp. in China.] (in Chinese).</article-title><source>Entomological Knowledge </source><volume>39</volume> (<issue>1</issue>): <fpage>14</fpage>-<lpage>16</lpage>.</mixed-citation></ref><ref id="B48"><mixed-citation xmlns:xlink="http://www.w3.org/1999/xlink" xlink:type="simple"><person-group><name name-style="western"><surname>Fischer</surname><given-names>M</given-names></name></person-group> (<year>2004</year>)<source> Einige neue Brackwespen (Insecta: Hymenoptera: Braconidae) und weitere Formen der Kiefer- und Madenwespen (Alysiinae, Opiinae). Annalen des Naturhistorischen Museums in Wien, Serie B, Botanik und Zoologie 105B: 277–318.</source></mixed-citation></ref><ref id="B24"><mixed-citation xmlns:xlink="http://www.w3.org/1999/xlink" xlink:type="simple"><person-group><name name-style="western"><surname>Chen</surname><given-names>J-H</given-names></name><name name-style="western"><surname>Weng</surname><given-names>R-Q</given-names></name></person-group> (<year>2005</year>)<source> Systematic studies on Opiinae of China (Hymenoptera: Braconidae). Fujian Science and Technology Publishing House, Fujian, 1–269.</source></mixed-citation></ref></ref-list></tp:taxon-treatment>
