# Supplementary material for: Revision of the subfamily Opiinae (Hymenoptera, Braconidae) from Hunan (China), including thirty-six new species and two new genera
Source: Zookeys. 2013 Feb 13;(268):1–186. doi: 10.3897/zookeys.268.4071 (PMC3592199; doi:10.3897/zookeys.268.4071)
Supplement: XML Treatment for Opius pachymerus [file zookeys.268.4071-treatment30.xml]

<!DOCTYPE tp:taxon-treatment
  PUBLIC "-//TaxonX//DTD Taxonomic Treatment Publishing DTD v0 20100105//EN" "tax-treatment-NSO.dtd">
<tp:taxon-treatment xmlns:tp="http://www.plazi.org/taxpub"><tp:treatment-meta><mixed-citation publication-type="journal"><person-group><name><surname>Li</surname><given-names>Xi-Ying</given-names></name><name><surname>van Achterberg</surname><given-names>Cornelis</given-names></name><name><surname>Tan</surname><given-names>Ji-Cai</given-names></name></person-group><article-title>Revision of the subfamily Opiinae (Hymenoptera, Braconidae) from Hunan (China), including thirty-six new species and two new genera</article-title><source>Zookeys</source><day>13</day><month>2</month><year>2013</year><volume>2013</volume><issue>268</issue><fpage>1</fpage><lpage>186</lpage><pub-id pub-id-type="doi">10.3897/zookeys.268.4071</pub-id></mixed-citation></tp:treatment-meta><tp:nomenclature><tp:taxon-name>
                        <tp:taxon-name-part taxon-name-part-type="genus">Opius</tp:taxon-name-part>
                        <tp:taxon-name-part taxon-name-part-type="species">pachymerus</tp:taxon-name-part>
                    <object-id xmlns:xlink="http://www.w3.org/1999/xlink" xlink:type="simple">urn:lsid:zoobank.org:act:78C4E3C0-23FB-4C2A-AB15-6174856D7FB7</object-id>
								<object-id xmlns:xlink="http://www.w3.org/1999/xlink" xlink:type="simple">http://species-id.net/wiki/Opius_pachymerus</object-id>
								</tp:taxon-name><tp:taxon-authority>Li &amp; van Achterberg</tp:taxon-authority><tp:taxon-status xmlns:xlink="http://www.w3.org/1999/xlink" xlink:type="simple">sp. n.</tp:taxon-status><xref ref-type="fig" rid="F42">Figs 157</xref><xref ref-type="fig" rid="F43">–166</xref></tp:nomenclature><tp:treatment-sec sec-type="Type material"><title>Type material.</title><p>Holotype, ♀ (ZUH), “S. China: Hunan, Shaoyang, nr Suining, Huangsang N. R., 12–13.VI.2009, 1000 m, Xi-Ying Li, RMNH’09”, “CVA4251, sp. 17”. Paratype, ♀ (RMNH), “China: Hunan, Changde, Taoyuan, Cha-an-pu, Song-yang-ping, tea plantation (8), CN 1012, 31.vii.2010, P.-P. Chen, RMNH’11”.</p></tp:treatment-sec><tp:treatment-sec sec-type="Diagnosis"><title>Diagnosis.</title><p>Hind femur robust (<xref ref-type="fig" rid="F42">Fig. 157</xref>); third antennal segment of ♀ about 3.4 times as long as wide (<xref ref-type="fig" rid="F43">Fig. 165</xref>); area between malar suture and clypeus with some distinct punctures (<xref ref-type="fig" rid="F43">Fig. 163</xref>); setose part of ovipositor sheath about 0.16 times as long as fore wing and about 1.3 times as long as first tergite (<xref ref-type="fig" rid="F42">Figs 157</xref>, <xref ref-type="fig" rid="F43">164</xref>); clypeus flattened; epistomal suture distinctly impressed; pronotum flattened and horizontal medio-anteriorly and with a minute round pronope; mesopleuron largely chestnut-brown.</p></tp:treatment-sec><tp:treatment-sec sec-type="Description"><title>Description.</title><p>Holotype, ♀, length of body 2.6 mm, of fore wing 2.5 mm.</p><p><italic>Head</italic>. Antenna incomplete, with 21 segments remaining (paratype: with 30 segments and 1.3 times as long as fore wing); third segment as long as fourth segment, length of third and fourth segments 3.4 and 3.3 times their width, respectively (<xref ref-type="fig" rid="F43">Fig. 165</xref>); length of maxillary palp equal to height of head; labial palp segments petiolate, rather moniliform (<xref ref-type="fig" rid="F42">Fig. 157</xref>); occipital carina far removed from hypostomal carina (<xref ref-type="fig" rid="F43">Fig. 163</xref>) and dorsally absent; hypostomal carina narrow; length of eye in dorsal view 1.4 times temple; frons slightly convex and glabrous, smooth; face smooth, medially weakly elevated; width of clypeus 1.8 times its maximum height and 0.55 times width of face; clypeus flattened, largely smooth (except some dorsal punctures) and its ventral margin thin and straight (<xref ref-type="fig" rid="F43">Fig. 162</xref>); hypoclypeal depression slit-like, rather narrow (<xref ref-type="fig" rid="F43">Fig. 162</xref>); malar suture present; with some distinct punctures between malar suture and clypeus (<xref ref-type="fig" rid="F43">Fig. 163</xref>); mandible gradually widened baso-ventrally, with medium-sized and weakly protruding ventral carina (<xref ref-type="fig" rid="F43">Fig. 163</xref>).</p><p><italic>Mesosoma</italic>. Length of mesosoma 1.4 times its height; dorsal pronope minute, round and pronotum horizontal anteriorly (<xref ref-type="fig" rid="F43">Fig. 166</xref>); pronotal side smooth and posterior groove absent (<xref ref-type="fig" rid="F42">Fig. 157</xref>); epicnemial area smooth dorsally; precoxal sulcus only medially shallowly impressed, smooth as rest of mesopleuron (<xref ref-type="fig" rid="F42">Fig. 157</xref>); pleural sulcus smooth; mesosternal sulcus narrow and finely crenulate; notauli absent on disc, only anteriorly indicated pair of narrow smooth depressions (<xref ref-type="fig" rid="F43">Fig. 159</xref>); mesoscutum glabrous and strongly shiny; medio-posterior depression of mesoscutum absent (<xref ref-type="fig" rid="F43">Fig. 159</xref>); scutellar sulcus narrow and finely crenulate; scutellum smooth and slightly convex; surface of propodeum smooth, except for some short carinae posteriorly (<xref ref-type="fig" rid="F43">Fig. 160</xref>).</p><p><italic>Wings</italic>. Fore wing (<xref ref-type="fig" rid="F43">Fig. 158</xref>): pterostigma long elliptical; 1-R1 reaching wing apex and 1.1 times as long as pterostigma; r:3-SR:SR1 = 2:26:57; 2-SR:3-SR:r-m = 16:26:7; r widened; 1-M and SR1 straight; m-cu slightly postfurcal; cu-a slightly postfurcal and 1-CU1 widened; first subdiscal cell narrowly open, CU1b absent; M+CU1 near<!--PageBreak-->ly completely unsclerotized. Hind wing (<xref ref-type="fig" rid="F43">Fig. 158</xref>): M+CU:1-M:1r-m = 5:5:2; cu-a straight; m-cu absent, except for a superficial impression.</p><p><italic>Legs</italic>. Length of femur, tibia and basitarsus of hind leg 3.3, 8.8 and 7.0 times as long as wide, respectively; hind femur and tibia with medium-sized setae (<xref ref-type="fig" rid="F43">Fig. 161</xref>).</p><p><italic>Metasoma</italic>. Length of first tergite equal to its apical width, its surface distinctly convex medially and largely smooth and dorsal carinae developed next to spiracles, straight (<xref ref-type="fig" rid="F43">Fig. 160</xref>); second suture slightly impressed; second and following tergites smooth; length of ventrally visible setose part of ovipositor sheath 0.16 times fore wing, 1.3 times first tergite and 0.5 times hind tibia (<xref ref-type="fig" rid="F42">Figs 157</xref>, <xref ref-type="fig" rid="F43">164</xref>).</p><p><!--PageBreak--><!--PageBreak--><italic>Colour</italic>. Black; antenna (but scapus and pedicellus yellowish) and mesosternum dark brown; palpi, tegulae and legs pale yellowish, but apex hind tibia and hind tarsus and telotarsi slightly darkened; clypeus ventrally, mandible and metasoma largely (but basal 0.8 of first tergite dark brown) brownish-yellow; mesopleuron largely chestnut- brown; pterostigma and veins mainly brown; wing membrane subhyaline.</p><p><italic>Variation</italic>. Female paratype has 30 antennal segments, first tergite somewhat rugulose posteriorly, pterostigma brown and mesosoma largely chestnut brown.</p><p><italic>Molecular data</italic>. COI, 16S, 28S (CVA4251).</p><fig id="F42" position="float" orientation="portrait"><label>Figure 157.</label><caption><p><italic><tp:taxon-name>Opius pachymerus</tp:taxon-name></italic> sp. n., female, holotype. Habitus lateral.</p></caption><graphic xmlns:xlink="http://www.w3.org/1999/xlink" xlink:href="ZooKeys-268-001-g042.jpg" position="float" orientation="portrait" xlink:type="simple"/></fig><fig id="F43" position="float" orientation="portrait"><label>Figures 158–166.</label><caption><p><italic><tp:taxon-name>Opius pachymerus</tp:taxon-name></italic> sp. n., female, holotype. <bold>158</bold> Wings <bold>159</bold> mesosoma dorsal <bold>160</bold> propodeum and 1<sup>st</sup>-2<sup>nd</sup> metasomal tergites dorsal <bold>161</bold> hind leg <bold>162</bold> head anterior <bold>163</bold> mandible <bold>164</bold> ovipositor sheath <bold>165</bold> antenna <bold>166</bold> pronope dorsal.</p></caption><graphic xmlns:xlink="http://www.w3.org/1999/xlink" xlink:href="ZooKeys-268-001-g043.jpg" position="float" orientation="portrait" xlink:type="simple"/></fig></tp:treatment-sec><tp:treatment-sec sec-type="Distribution"><title>Distribution.</title><p>*China (Hunan).</p></tp:treatment-sec><tp:treatment-sec sec-type="Biology"><title>Biology.</title><p>Unknown.</p></tp:treatment-sec><tp:treatment-sec sec-type="Etymology"><title>Etymology.</title><p>Name derived from “pachys” (Greek for “thick”) and “meros” (Greek for “part”), because of the thick parts of the leg, especially the femora.</p></tp:treatment-sec><tp:treatment-sec sec-type="Notes"><title>Notes.</title><p>The new species runs in the key by <xref ref-type="bibr" rid="B24">Chen and Weng (2005)</xref> to <italic><tp:taxon-name>Opius clusilis</tp:taxon-name></italic> Weng &amp; Chen, 2005. <italic><tp:taxon-name>Opius pachymerus</tp:taxon-name></italic> differs by having the head roundly narrowed behind the eyes in dorsal view (directly narrowed in <italic><tp:taxon-name>Opius clusilis</tp:taxon-name></italic>), the dorsal pronope minute (large), length of the first tergite equal times its apical width (1.4 times), the width of the clypeus 1.8 times its height (4 times) and length of the hind femur 3.3 times its width (4.6 times).</p></tp:treatment-sec><ref-list><ref id="B24"><mixed-citation xmlns:xlink="http://www.w3.org/1999/xlink" xlink:type="simple"><person-group><name name-style="western"><surname>Chen</surname><given-names>J-H</given-names></name><name name-style="western"><surname>Weng</surname><given-names>R-Q</given-names></name></person-group> (<year>2005</year>)<source> Systematic studies on Opiinae of China (Hymenoptera: Braconidae). Fujian Science and Technology Publishing House, Fujian, 1–269.</source></mixed-citation></ref></ref-list></tp:taxon-treatment>
