# Supplementary material for: Revision of the subfamily Opiinae (Hymenoptera, Braconidae) from Hunan (China), including thirty-six new species and two new genera
Source: Zookeys. 2013 Feb 13;(268):1–186. doi: 10.3897/zookeys.268.4071 (PMC3592199; doi:10.3897/zookeys.268.4071)
Supplement: XML Treatment for Opius songi [file zookeys.268.4071-treatment31.xml]

<!DOCTYPE tp:taxon-treatment
  PUBLIC "-//TaxonX//DTD Taxonomic Treatment Publishing DTD v0 20100105//EN" "tax-treatment-NSO.dtd">
<tp:taxon-treatment xmlns:tp="http://www.plazi.org/taxpub"><tp:treatment-meta><mixed-citation publication-type="journal"><person-group><name><surname>Li</surname><given-names>Xi-Ying</given-names></name><name><surname>van Achterberg</surname><given-names>Cornelis</given-names></name><name><surname>Tan</surname><given-names>Ji-Cai</given-names></name></person-group><article-title>Revision of the subfamily Opiinae (Hymenoptera, Braconidae) from Hunan (China), including thirty-six new species and two new genera</article-title><source>Zookeys</source><day>13</day><month>2</month><year>2013</year><volume>2013</volume><issue>268</issue><fpage>1</fpage><lpage>186</lpage><pub-id pub-id-type="doi">10.3897/zookeys.268.4071</pub-id></mixed-citation></tp:treatment-meta><tp:nomenclature><tp:taxon-name>
                        <tp:taxon-name-part taxon-name-part-type="genus">Opius</tp:taxon-name-part>
                        <tp:taxon-name-part taxon-name-part-type="species">songi</tp:taxon-name-part>
                    <object-id xmlns:xlink="http://www.w3.org/1999/xlink" xlink:type="simple">urn:lsid:zoobank.org:act:E900BE3F-A2AE-43A8-B05B-1C2E1DDB48A0</object-id>
								<object-id xmlns:xlink="http://www.w3.org/1999/xlink" xlink:type="simple">http://species-id.net/wiki/Opius_songi</object-id>
								</tp:taxon-name><tp:taxon-authority>Li &amp; van Achterberg</tp:taxon-authority><tp:taxon-status xmlns:xlink="http://www.w3.org/1999/xlink" xlink:type="simple">sp. n.</tp:taxon-status><xref ref-type="fig" rid="F44">Figs 167</xref><xref ref-type="fig" rid="F45">–176</xref></tp:nomenclature><tp:treatment-sec sec-type="Type material"><title>Type material.</title><p>Holotype, ♀ (ZUH), “S. China: Hunan, nr Zhangjiajie, Badagong Mts, Bamaoxi, 2–3.VI.2009, 540 m, Xi-Ying Li, RMNH’09”.</p></tp:treatment-sec><tp:treatment-sec sec-type="Diagnosis"><title>Diagnosis.</title><p>Setose part of ovipositor sheath 0.06 times as long as fore wing and about half as long as first tergite (<xref ref-type="fig" rid="F44">Figs 167</xref>, <xref ref-type="fig" rid="F45">174</xref>); clypeus truncate ventrally; hypocly-peal depression narrowly developed (<xref ref-type="fig" rid="F45">Fig. 172</xref>); pronotum yellowish-brown; pronope medium-sized (<xref ref-type="fig" rid="F45">Fig. 176</xref>); medio-posterior depression of mesoscutum absent; propodeum and mesopleuron orange-brown; propodeum steep posteriorly (<xref ref-type="fig" rid="F45">Fig. 170</xref>); vein r of fore wing distinct; vein CU1b of fore wing narrowly developed; second submarginal cell of fore wing slightly widened basally (<xref ref-type="fig" rid="F45">Fig. 168</xref>); hind femur yellowish-brown dorso-apically.</p></tp:treatment-sec><tp:treatment-sec sec-type="Description"><title>Description.</title><p>Holotype, ♀, length of body 1.6 mm, of fore wing 1.9 mm.</p><p><italic>Head</italic>. Antenna with 27 segments and 1.4 times as long as fore wing; third segment 1.1 times as long as fourth segment, length of third, fourth and penultimate segments 3.7, 3.2 and 2.7 times their width, respectively (<xref ref-type="fig" rid="F45">Fig. 175</xref>); length of maxillary palp 0.8 times height of head; labial palp segments petiolate, rather moniliform; occipital carina moderately close to hypostomal carina and dorsally absent; hypostomal carina medium-sized; length of eye in dorsal view 2.4 times temple; frons flattened and glabrous, smooth; face smooth, medially weakly elevated; width of clypeus 1.7 times its <!--PageBreak-->maximum height and 0.5 times width of face; clypeus flattened, smooth and its ventral margin thin and straight; hypoclypeal depression slit-like, rather narrow (<xref ref-type="fig" rid="F45">Fig. 172</xref>); malar suture present; without punctures between malar suture and clypeus; mandible gradually widened baso-ventrally, with medium-sized and weakly protruding ventral carina (<xref ref-type="fig" rid="F45">Fig. 173</xref>).</p><p><italic>Mesosoma</italic>. Length of mesosoma 1.2 times its height; dorsal pronope medium-sized, round and pronotum horizontal anteriorly (<xref ref-type="fig" rid="F45">Fig. 176</xref>); pronotal side smooth and posterior groove absent; epicnemial area smooth dorsally; precoxal sulcus anteriorly and medially shallowly impressed, smooth as rest of mesopleuron (<xref ref-type="fig" rid="F44">Fig. 167</xref>); pleural sulcus smooth; mesosternal sulcus very narrow and very finely crenulate; notauli absent on disc, only anteriorly with short smooth impressions (<xref ref-type="fig" rid="F45">Fig. 169</xref>); mesoscutum glabrous and strongly shiny; medio-posterior depression of mesoscutum absent; scutellar sulcus narrow and finely crenulate; scutellum smooth and slightly convex; surface of propodeum smooth, except for some short carinae posteriorly, steep (<xref ref-type="fig" rid="F45">Fig. 170</xref>).</p><p><italic>Wings</italic>. Fore wing (<xref ref-type="fig" rid="F45">Fig. 168</xref>): pterostigma long elliptical; 1-R1 reaching wing apex and 1.2 times as long as pterostigma; r:3-SR:SR1 = 2:21:56; 2-SR:3-SR:r-m = 15:21:7; r slender; 1-M slightly curved and SR1 nearly straight; m-cu slightly postfurcal; cu-a slightly postfurcal and 1-CU1 widened; first subdiscal cell narrowly open, CU1b absent; M+CU1 pigmented but completely unsclerotized. Hind wing (<xref ref-type="fig" rid="F45">Fig. 168</xref>): M+CU:1-M:1r-m = 14:15:6; cu-a straight; m-cu absent, except for a slight impression.</p><p><italic>Legs</italic>. Length of femur, tibia and basitarsus of hind leg 4.2, 9.6 and 5.0 times as long as wide, respectively; hind femur with long and tibia with medium-sized setae. (<xref ref-type="fig" rid="F45">Fig. 171</xref>)</p><p><italic>Metasoma</italic>. Length of first tergite 1.1 times its apical width, its surface distinctly convex medially, posteriorly distinctly angled and superficially rugulose and dorsal <!--PageBreak--><!--PageBreak-->carinae developed in basal half of tergite, curved (<xref ref-type="fig" rid="F45">Fig. 170</xref>); second suture absent; second and following tergites smooth; length of setose part of ovipositor sheath 0.06 times fore wing and 0.2 times hind tibia (<xref ref-type="fig" rid="F44">Figs 167</xref>, <xref ref-type="fig" rid="F45">174</xref>).</p><p><italic>Colour</italic>. Black; scapus and ventrally pedicellus, tegulae, second tergite, metasoma ventrally and legs (but hind tibia apically and hind tarsus and telotarsi slightly darkened) brownish-yellow; palpi pale yellowish; clypeus ventrally, mandible, mesosoma largely (but mesoscutum, scutellum and metanotum blackish-brown or dark brown) and metasoma (except second tergite) yellowish-brown; pterostigma and veins mainly brown; wing membrane subhyaline.</p><p><italic>Molecular data</italic>. None.</p><fig id="F44" position="float" orientation="portrait"><label>Figure 167.</label><caption><p><italic><tp:taxon-name>Opius songi</tp:taxon-name></italic> sp. n., female, holotype. Habitus lateral.</p></caption><graphic xmlns:xlink="http://www.w3.org/1999/xlink" xlink:href="ZooKeys-268-001-g044.jpg" position="float" orientation="portrait" xlink:type="simple"/></fig><fig id="F45" position="float" orientation="portrait"><label>Figures 168–176.</label><caption><p><italic><tp:taxon-name>Opius songi</tp:taxon-name></italic> sp. n., female, holotype. <bold>168</bold> Wings <bold>169</bold> mesosoma dorsal <bold>170</bold> propodeum and 1<sup>st</sup>-2<sup>nd</sup> metasomal tergites dorsal <bold>171</bold> hind leg <bold>172</bold> head anterior <bold>173</bold> mandible <bold>174</bold> ovipositor sheath <bold>175</bold> antenna <bold>176</bold> pronope dorsal.</p></caption><graphic xmlns:xlink="http://www.w3.org/1999/xlink" xlink:href="ZooKeys-268-001-g045.jpg" position="float" orientation="portrait" xlink:type="simple"/></fig></tp:treatment-sec><tp:treatment-sec sec-type="Distribution"><title>Distribution.</title><p>*China (Hunan).</p></tp:treatment-sec><tp:treatment-sec sec-type="Biology"><title>Biology.</title><p>Unknown.</p></tp:treatment-sec><tp:treatment-sec sec-type="Etymology"><title>Etymology.</title><p>Named in honour of Prof. Dr Dong-Bao Song, for his encouragement and for his contribution to the knowledge of Chinese <tp:taxon-name>Microgastrinae</tp:taxon-name> (<tp:taxon-name>Braconidae</tp:taxon-name>).</p></tp:treatment-sec><tp:treatment-sec sec-type="Notes"><title>Notes.</title><p>The new species runs (with some difficulty) in the key by <xref ref-type="bibr" rid="B24">Chen and Weng (2005)</xref> to <italic><tp:taxon-name>Opius clusilis</tp:taxon-name></italic> Weng &amp; Chen, 2005. <italic><tp:taxon-name>Opius songi</tp:taxon-name></italic> differs by having the head roundly narrowed behind the eyes in dorsal view (directly narrowed in <italic><tp:taxon-name>Opius clusilis</tp:taxon-name></italic>), length of the first tergite 1.1 times its apical width (1.4 times), the length of the pen-ultimate antennal segment of female 2.7 times its width (1.4 times), the length of the antenna 1.4 times length of fore wing (about as long) and length of the third antennal segment 3.7 times its width (2.6 times).</p></tp:treatment-sec><ref-list><ref id="B24"><mixed-citation xmlns:xlink="http://www.w3.org/1999/xlink" xlink:type="simple"><person-group><name name-style="western"><surname>Chen</surname><given-names>J-H</given-names></name><name name-style="western"><surname>Weng</surname><given-names>R-Q</given-names></name></person-group> (<year>2005</year>)<source> Systematic studies on Opiinae of China (Hymenoptera: Braconidae). Fujian Science and Technology Publishing House, Fujian, 1–269.</source></mixed-citation></ref></ref-list></tp:taxon-treatment>
