# Supplementary material for: Revision of the subfamily Opiinae (Hymenoptera, Braconidae) from Hunan (China), including thirty-six new species and two new genera
Source: Zookeys. 2013 Feb 13;(268):1–186. doi: 10.3897/zookeys.268.4071 (PMC3592199; doi:10.3897/zookeys.268.4071)
Supplement: XML Treatment for Opius youi [file zookeys.268.4071-treatment32.xml]

<!DOCTYPE tp:taxon-treatment
  PUBLIC "-//TaxonX//DTD Taxonomic Treatment Publishing DTD v0 20100105//EN" "tax-treatment-NSO.dtd">
<tp:taxon-treatment xmlns:tp="http://www.plazi.org/taxpub"><tp:treatment-meta><mixed-citation publication-type="journal"><person-group><name><surname>Li</surname><given-names>Xi-Ying</given-names></name><name><surname>van Achterberg</surname><given-names>Cornelis</given-names></name><name><surname>Tan</surname><given-names>Ji-Cai</given-names></name></person-group><article-title>Revision of the subfamily Opiinae (Hymenoptera, Braconidae) from Hunan (China), including thirty-six new species and two new genera</article-title><source>Zookeys</source><day>13</day><month>2</month><year>2013</year><volume>2013</volume><issue>268</issue><fpage>1</fpage><lpage>186</lpage><pub-id pub-id-type="doi">10.3897/zookeys.268.4071</pub-id></mixed-citation></tp:treatment-meta><tp:nomenclature><tp:taxon-name>
                        <tp:taxon-name-part taxon-name-part-type="genus">Opius</tp:taxon-name-part>
                        <tp:taxon-name-part taxon-name-part-type="species">youi</tp:taxon-name-part>
                    <object-id xmlns:xlink="http://www.w3.org/1999/xlink" xlink:type="simple">urn:lsid:zoobank.org:act:222F8D46-E702-4CFF-9FCF-8B7DEAD750D9</object-id>
								<object-id xmlns:xlink="http://www.w3.org/1999/xlink" xlink:type="simple">http://species-id.net/wiki/Opius_youi</object-id>
								</tp:taxon-name><tp:taxon-authority>Li &amp; van Achterberg</tp:taxon-authority><tp:taxon-status xmlns:xlink="http://www.w3.org/1999/xlink" xlink:type="simple">sp. n.</tp:taxon-status><xref ref-type="fig" rid="F46">Figs 177</xref><xref ref-type="fig" rid="F47">–185</xref></tp:nomenclature><tp:treatment-sec sec-type="Type material"><title>Type material.</title><p>Holotype, ♂ (ZUH), “S. China: Hunan, nr Zhangjiajie, Badagong Mts, Tian Ping Mt., 9–13.VII.2009, 550 m, Xi-Ying Li, RMNH’10”, “CVA4243, sp. 9”.</p></tp:treatment-sec><tp:treatment-sec sec-type="Diagnosis"><title>Diagnosis.</title><p>Clypeus flattened and comparatively large (<xref ref-type="fig" rid="F47">Fig. 182</xref>), slightly convex ventrally; hypoclypeal depression narrow, slit-shaped (<xref ref-type="fig" rid="F47">Fig. 182</xref>); pronotum short, oblique and without distinct pronope (<xref ref-type="fig" rid="F47">Fig. 184</xref>) ; notauli absent on disc; medio-posterior depression of mesoscutum absent; hind tarsus (except telotarsus) brownish-yellow.</p></tp:treatment-sec><tp:treatment-sec sec-type="Description"><title>Description.</title><p>Holotype, ♂, length of body 1.8 mm, of fore wing 2.0 mm.</p><p><italic>Head</italic>. Antenna with 25 segments and 1.3 times as long as fore wing; third segment 1.1 times as long as fourth segment, length of third, fourth and penultimate segments 3.8, 3.5 and 2.3 times their width, respectively (<xref ref-type="fig" rid="F47">Fig. 185</xref>); length of maxillary palp 0.9 times height of head; labial palp segments short, slender; occipital carina far from hypostomal carina (<xref ref-type="fig" rid="F47">Fig. 183</xref>) and dorsally absent; hypostomal carina medium-sized; length of eye in dorsal view 1.4 times temple; frons flattened and glabrous, smooth; face smooth, medially weakly elevated; width of clypeus 1.8 times its maximum height and 0.55 times width of face; clypeus slightly convex, smooth except for a few fine <!--PageBreak-->punctures and its ventral margin thin and slightly curved (<xref ref-type="fig" rid="F47">Fig. 182</xref>); hypoclypeal depression slit-like, narrow (<xref ref-type="fig" rid="F47">Fig. 182</xref>); malar suture present; without punctures between malar suture and clypeus; mandible rather abruptly widened baso-ventrally, with medium-sized and weakly protruding ventral carina (<xref ref-type="fig" rid="F47">Fig. 183</xref>).</p><p><italic>Mesosoma</italic>. Length of mesosoma 1.2 times its height; dorsal pronope obsolescent and pronotum oblique anteriorly (<xref ref-type="fig" rid="F47">Fig. 184</xref>); pronotal side smooth and posterior groove largely absent (<xref ref-type="fig" rid="F46">Fig. 177</xref>); epicnemial area smooth dorsally; precoxal sulcus medially shallowly impressed, smooth as rest of mesopleuron (<xref ref-type="fig" rid="F46">Fig. 177</xref>); pleural sulcus smooth; mesosternal sulcus narrow and moderately crenulate; notauli absent on disc, only anteriorly with short smooth impressions (<xref ref-type="fig" rid="F47">Fig. 179</xref>); mesoscutum glabrous and strongly shiny; medio-posterior depression of mesoscutum absent; scutellar sulcus narrow and finely crenulate; scutellum smooth and slightly convex; surface of propodeum smooth, except for some short carinae posteriorly (<xref ref-type="fig" rid="F47">Fig. 180</xref>).</p><p><italic>Wings</italic>. Fore wing (<xref ref-type="fig" rid="F47">Fig. 178</xref>): pterostigma elliptical; 1-R1 reaching wing apex and 1.3 times as long as pterostigma; r:3-SR:SR1 = 1:19:41; 2-SR:3-SR:r-m = 12:19:6; r strongly widened; 1-M straight and SR1 nearly so; m-cu slightly postfurcal; cu-a slightly postfurcal and 1-CU1 slightly widened; first subdiscal cell nar<!--PageBreak-->rowly open, CU1b absent; M+CU1 nearly completely unsclerotized. Hind wing (<xref ref-type="fig" rid="F47">Fig. 178</xref>): M+CU:1-M:1r-m = 15:14:6; cu-a straight; m-cu absent except for a weak impression.</p><p><!--PageBreak--><italic>Legs</italic>. Length of femur, tibia and basitarsus of hind leg 4.7, 9.2 and 5.0 times as long as wide, respectively; hind femur and tibia with medium-sized setae (<xref ref-type="fig" rid="F47">Fig. 181</xref>).</p><p><italic>Metasoma</italic>. Length of first tergite 1.2 times its apical width, its surface convex medially and sparsely rugulose, largely smooth and dorsal carinae developed in basal half of tergite, straight (<xref ref-type="fig" rid="F47">Fig. 180</xref>); second suture absent; second and following tergites smooth.</p><p><italic>Colour</italic>. Dark brown; scapus yellowish; palpi pale yellowish; clypeus, mandible, tegulae, second tergite, metasoma baso-ventrally and legs (but telotarsi slightly darkened) brownish-yellow; pronotum ventrally, propleuron, first tergite, metasoma after second tergite pterostigma and veins mainly brown; wing membrane subhyaline.</p><p><italic>Molecular data</italic>. COI, 16S, 28S (CVA4243).</p><fig id="F46" position="float" orientation="portrait"><label>Figure 177.</label><caption><p><italic><tp:taxon-name>Opius youi</tp:taxon-name></italic> sp. n., male, holotype. Habitus lateral.</p></caption><graphic xmlns:xlink="http://www.w3.org/1999/xlink" xlink:href="ZooKeys-268-001-g046.jpg" position="float" orientation="portrait" xlink:type="simple"/></fig><fig id="F47" position="float" orientation="portrait"><label>Figures 178–185.</label><caption><p><italic><tp:taxon-name>Opius youi</tp:taxon-name></italic> sp. n., male, holotype. <bold>178</bold> Wings <bold>179</bold> mesosoma dorsal <bold>180</bold> propodeum and 1<sup>st</sup>-3<sup>rd</sup> metasomal tergites dorsal <bold>181</bold> hind leg <bold>182</bold> head anterior <bold>183</bold> mandible <bold>184</bold> pronope dorsal <bold>185</bold> antenna.</p></caption><graphic xmlns:xlink="http://www.w3.org/1999/xlink" xlink:href="ZooKeys-268-001-g047.jpg" position="float" orientation="portrait" xlink:type="simple"/></fig></tp:treatment-sec><tp:treatment-sec sec-type="Distribution"><title>Distribution.</title><p>*China (Hunan).</p></tp:treatment-sec><tp:treatment-sec sec-type="Biology"><title>Biology.</title><p>Unknown.</p></tp:treatment-sec><tp:treatment-sec sec-type="Etymology"><title>Etymology.</title><p>Named in honour of Prof. Dr Lan-Shao You, for his encouragement and for his contribution to the dissemination of knowledge about <tp:taxon-name>Braconidae</tp:taxon-name> in China.</p></tp:treatment-sec><tp:treatment-sec sec-type="Notes"><title>Notes.</title><p><italic><tp:taxon-name>Opius youi</tp:taxon-name></italic> is, according to 28S data, near the base of the <italic><tp:taxon-name>Phaedrotoma</tp:taxon-name></italic> clade. The new species runs in the key by <xref ref-type="bibr" rid="B24">Chen and Weng (2005)</xref> to <italic><tp:taxon-name>Opius clusilis</tp:taxon-name></italic> Weng &amp; Chen, 2005. <italic><tp:taxon-name>Opius youi</tp:taxon-name></italic> differs by having the head roundly narrowed behind the eyes in dorsal view (directly narrowed in <italic><tp:taxon-name>Opius clusilis</tp:taxon-name></italic>), the dorsal pronope obsolescent (distinct), length of the first tergite 1.2 times its apical width (1.4 times) and length of the third antennal segment 3.8 (♂) times its width (2.6 times; ♀). It comes also near <italic><tp:taxon-name>Opius flavus</tp:taxon-name></italic> Weng &amp; Chen, 2005, but it has the hind femur distinctly widened apically, vein r of fore wing about 1.5 times as long as wide, vein m-cu of fore wing more postfurcal and fourth antennal segment of female less slender.</p></tp:treatment-sec><ref-list><ref id="B24"><mixed-citation xmlns:xlink="http://www.w3.org/1999/xlink" xlink:type="simple"><person-group><name name-style="western"><surname>Chen</surname><given-names>J-H</given-names></name><name name-style="western"><surname>Weng</surname><given-names>R-Q</given-names></name></person-group> (<year>2005</year>)<source> Systematic studies on Opiinae of China (Hymenoptera: Braconidae). Fujian Science and Technology Publishing House, Fujian, 1–269.</source></mixed-citation></ref></ref-list></tp:taxon-treatment>
