# Supplementary material for: Revision of the subfamily Opiinae (Hymenoptera, Braconidae) from Hunan (China), including thirty-six new species and two new genera
Source: Zookeys. 2013 Feb 13;(268):1–186. doi: 10.3897/zookeys.268.4071 (PMC3592199; doi:10.3897/zookeys.268.4071)
Supplement: XML Treatment for Opius zengi [file zookeys.268.4071-treatment33.xml]

<!DOCTYPE tp:taxon-treatment
  PUBLIC "-//TaxonX//DTD Taxonomic Treatment Publishing DTD v0 20100105//EN" "tax-treatment-NSO.dtd">
<tp:taxon-treatment xmlns:tp="http://www.plazi.org/taxpub"><tp:treatment-meta><mixed-citation publication-type="journal"><person-group><name><surname>Li</surname><given-names>Xi-Ying</given-names></name><name><surname>van Achterberg</surname><given-names>Cornelis</given-names></name><name><surname>Tan</surname><given-names>Ji-Cai</given-names></name></person-group><article-title>Revision of the subfamily Opiinae (Hymenoptera, Braconidae) from Hunan (China), including thirty-six new species and two new genera</article-title><source>Zookeys</source><day>13</day><month>2</month><year>2013</year><volume>2013</volume><issue>268</issue><fpage>1</fpage><lpage>186</lpage><pub-id pub-id-type="doi">10.3897/zookeys.268.4071</pub-id></mixed-citation></tp:treatment-meta><tp:nomenclature><tp:taxon-name>
                        <tp:taxon-name-part taxon-name-part-type="genus">Opius</tp:taxon-name-part>
                        <tp:taxon-name-part taxon-name-part-type="species">zengi</tp:taxon-name-part>
                    <object-id xmlns:xlink="http://www.w3.org/1999/xlink" xlink:type="simple">urn:lsid:zoobank.org:act:84FF6F95-5A42-403E-92C8-9FC12342A850</object-id>
								<object-id xmlns:xlink="http://www.w3.org/1999/xlink" xlink:type="simple">http://species-id.net/wiki/Opius_zengi</object-id>
								</tp:taxon-name><tp:taxon-authority>Li &amp; van Achterberg</tp:taxon-authority><tp:taxon-status xmlns:xlink="http://www.w3.org/1999/xlink" xlink:type="simple">sp. n.</tp:taxon-status><xref ref-type="fig" rid="F48">Figs 186</xref><xref ref-type="fig" rid="F49">–195</xref></tp:nomenclature><tp:treatment-sec sec-type="Type material"><title>Type material.</title><p>Holotype, ♀ (ZUH), “S. China: Hunan, Shaoyang, nr Suining, Huangsang N. R., 12-13.VI.2009, 1000 m, Xi-Ying Li, RMNH’09”.</p></tp:treatment-sec><tp:treatment-sec sec-type="Diagnosis"><title>Diagnosis.</title><p>Hind femur slender (<xref ref-type="fig" rid="F49">Fig. 190</xref>); third antennal segment of ♀ about 4.5 times as long as wide (<xref ref-type="fig" rid="F48">Fig. 186</xref>); area between malar suture and clypeus without distinct punctures (<xref ref-type="fig" rid="F49">Fig. 193</xref>); setose part of ovipositor sheath about 0.15 times as long as fore wing, half as long as hind tibia and 1.5 times as long as first tergite (<xref ref-type="fig" rid="F48">Fig. 186</xref>); clypeus flattened; epistomal suture distinctly impressed; pronotum flattened and horizontal medio-anteriorly and with a minute round pronope (<xref ref-type="fig" rid="F49">Fig. 194</xref>); mesopleuron largely chestnut-brown; first tergite comparatively slender (<xref ref-type="fig" rid="F49">Fig. 189</xref>).</p></tp:treatment-sec><tp:treatment-sec sec-type="Description"><title>Description.</title><p>Holotype, ♀, length of body 1.7 mm, of fore wing 2.0 mm.</p><p><italic>Head</italic>. Antenna with 27 segments and 1.2 times as long as fore wing; third segment 1.1 times as long as fourth segment, length of third, fourth and penultimate segments 4.5, 4.0 and 2.6 times their width, respectively (<xref ref-type="fig" rid="F49">Fig. 191</xref>); length of maxillary palp <!--PageBreak-->0.8 times height of head; labial palp segments petiolate, rather moniliform; occipital carina close to hypostomal carina (<xref ref-type="fig" rid="F49">Fig. 193</xref>) and dorsally absent; hypostomal carina medium-sized (<xref ref-type="fig" rid="F49">Fig. 193</xref>); length of eye in dorsal view 2.5 times temple; frons flattened and glabrous, smooth; face smooth, medially weakly elevated; width of clypeus 1.7 times its maximum height and 0.55 times width of face; clypeus flattened, smooth and its ventral margin thin and straight (<xref ref-type="fig" rid="F49">Fig. 192</xref>); hypoclypeal depression slit-like, rather <!--PageBreak-->narrow (<xref ref-type="fig" rid="F49">Fig. 192</xref>); malar suture present; without punctures between malar suture and clypeus; mandible gradually widened baso-ventrally, with medium-sized and weakly protruding ventral carina (<xref ref-type="fig" rid="F49">Fig. 193</xref>).</p><p><italic>Mesosoma</italic>. Length of mesosoma 1.4 times its height; dorsal pronope minute, round and pronotum horizontal anteriorly (<xref ref-type="fig" rid="F49">Fig. 194</xref>); pronotal side smooth and posterior groove absent (<xref ref-type="fig" rid="F48">Fig. 186</xref>); epicnemial area smooth dorsally; precoxal sulcus anteriorly and medially shallowly impressed, smooth as rest of mesopleuron (<xref ref-type="fig" rid="F48">Fig. 186</xref>); pleural sulcus smooth; mesosternal sulcus very narrow and very finely crenulate; notauli absent on disc, only anteriorly with short smooth impressions (<xref ref-type="fig" rid="F49">Fig. 188</xref>); mesoscutum glabrous and strongly shiny; medio-posterior depression of mesoscutum absent (<xref ref-type="fig" rid="F49">Fig. 188</xref>); scutellar sulcus narrow and finely crenulate; scutellum smooth and slightly convex; surface of propodeum smooth, except for some short carinae posteriorly (<xref ref-type="fig" rid="F49">Fig. 189</xref>).</p><p><italic>Wings</italic>. Fore wing (<xref ref-type="fig" rid="F49">Fig. 187</xref>): pterostigma long elliptical; 1-R1 reaching wing apex and 1.4 times as long as pterostigma; r:3-SR:SR1 = 3:23:53; 2-SR:3-SR:r-m = 14:23:6; r somewhat widened; 1-M straight and SR1 nearly so; m-cu slightly postfurcal; cu-a slightly postfurcal and 1-CU1 widened; first subdiscal cell narrowly open, CU1b obsolescent; M+CU1 nearly completely unsclerotized. Hind wing (<xref ref-type="fig" rid="F49">Fig. 187</xref>): M+CU:1-M:1r-m = 5:5:2; cu-a straight; m-cu absent.</p><p><italic>Legs</italic>. Length of femur, tibia and basitarsus of hind leg 4.5, 9.2 and 6.5 times as long as wide, respectively; hind femur and tibia with medium-sized setae (<xref ref-type="fig" rid="F49">Fig. 190</xref>).</p><p><italic>Metasoma</italic>. Length of first tergite 1.2 times its apical width, its surface distinctly convex medially and sparsely rugulose, largely smooth and dorsal carinae developed in basal half of tergite, straight (<xref ref-type="fig" rid="F49">Fig. 189</xref>); second suture absent; second and following tergites smooth; length of setose part of ovipositor sheath 0.15 times fore wing, 1.5 times first tergite and 0.5 times hind tibia (<xref ref-type="fig" rid="F48">Figs 186</xref>, <xref ref-type="fig" rid="F49">195</xref>).</p><p><italic>Colour</italic>. Dark brown; scapus and pedicellus ventrally yellowish; palpi pale yellowish; clypeus mandible, humeral plate and legs (but hind tibia apically and hind tarsus and telotarsi slightly darkened) brownish-yellow; propleuron, propodeum, metasoma (except first tergite) and metasoma baso-ventrally yellowish-brown; pterostigma and veins mainly brown; wing membrane subhyaline.</p><p><italic>Molecular data</italic>. None.</p><fig id="F48" position="float" orientation="portrait"><label>Figure 186.</label><caption><p><italic><tp:taxon-name>Opius zengi</tp:taxon-name></italic> sp. n., female, holotype. Habitus lateral.</p></caption><graphic xmlns:xlink="http://www.w3.org/1999/xlink" xlink:href="ZooKeys-268-001-g048.jpg" position="float" orientation="portrait" xlink:type="simple"/></fig><fig id="F49" position="float" orientation="portrait"><label>Figures 187–195.</label><caption><p><italic><tp:taxon-name>Opius zengi</tp:taxon-name></italic> sp. n., female, holotype. <bold>187</bold> Wings <bold>188</bold> mesosoma dorsal <bold>189</bold> propodeum and 1<sup>st</sup>-2<sup>nd</sup> metasomal tergites dorsal <bold>190</bold> hind leg <bold>191</bold> antennae <bold>192</bold> head anterior <bold>193</bold> mandible <bold>194</bold> pronope dorsal <bold>195</bold> ovipositor sheath.</p></caption><graphic xmlns:xlink="http://www.w3.org/1999/xlink" xlink:href="ZooKeys-268-001-g049.jpg" position="float" orientation="portrait" xlink:type="simple"/></fig></tp:treatment-sec><tp:treatment-sec sec-type="Distribution"><title>Distribution.</title><p>*China (Hunan).</p></tp:treatment-sec><tp:treatment-sec sec-type="Biology"><title>Biology.</title><p>Unknown.</p></tp:treatment-sec><tp:treatment-sec sec-type="Etymology"><title>Etymology.</title><p>Named in honour of Prof. Dr Ai-Ping Zeng, for his encouragement of and help to the first two authors.</p></tp:treatment-sec><tp:treatment-sec sec-type="Notes"><title>Notes.</title><p>The new species runs in the key by <xref ref-type="bibr" rid="B24">Chen and Weng (2005)</xref> to <italic><tp:taxon-name>Opius clusilis</tp:taxon-name></italic> Weng &amp; Chen, 2005. <italic><tp:taxon-name>Opius zengi</tp:taxon-name></italic> differs by having the head roundly narrowed behind the eyes in dorsal view (directly narrowed in <italic><tp:taxon-name>Opius clusilis</tp:taxon-name></italic>), the setose part of the ovipositor sheath 1.5 times as long as the first tergite (0.6 times), length of the first tergite 1.2 times its apical width (1.4 times) and length of the third antennal segment 4.5 times its width (2.6 times).</p><!--PageBreak--><!--PageBreak--></tp:treatment-sec><ref-list><ref id="B24"><mixed-citation xmlns:xlink="http://www.w3.org/1999/xlink" xlink:type="simple"><person-group><name name-style="western"><surname>Chen</surname><given-names>J-H</given-names></name><name name-style="western"><surname>Weng</surname><given-names>R-Q</given-names></name></person-group> (<year>2005</year>)<source> Systematic studies on Opiinae of China (Hymenoptera: Braconidae). Fujian Science and Technology Publishing House, Fujian, 1–269.</source></mixed-citation></ref></ref-list></tp:taxon-treatment>
