# Supplementary material for: Revision of the subfamily Opiinae (Hymenoptera, Braconidae) from Hunan (China), including thirty-six new species and two new genera
Source: Zookeys. 2013 Feb 13;(268):1–186. doi: 10.3897/zookeys.268.4071 (PMC3592199; doi:10.3897/zookeys.268.4071)
Supplement: XML Treatment for Orientopius [file zookeys.268.4071-treatment34.xml]

<!DOCTYPE tp:taxon-treatment
  PUBLIC "-//TaxonX//DTD Taxonomic Treatment Publishing DTD v0 20100105//EN" "tax-treatment-NSO.dtd">
<tp:taxon-treatment xmlns:tp="http://www.plazi.org/taxpub"><tp:treatment-meta><mixed-citation publication-type="journal"><person-group><name><surname>Li</surname><given-names>Xi-Ying</given-names></name><name><surname>van Achterberg</surname><given-names>Cornelis</given-names></name><name><surname>Tan</surname><given-names>Ji-Cai</given-names></name></person-group><article-title>Revision of the subfamily Opiinae (Hymenoptera, Braconidae) from Hunan (China), including thirty-six new species and two new genera</article-title><source>Zookeys</source><day>13</day><month>2</month><year>2013</year><volume>2013</volume><issue>268</issue><fpage>1</fpage><lpage>186</lpage><pub-id pub-id-type="doi">10.3897/zookeys.268.4071</pub-id></mixed-citation></tp:treatment-meta><tp:nomenclature><tp:taxon-name>
                        <tp:taxon-name-part taxon-name-part-type="species">Orientopius</tp:taxon-name-part>
                    <object-id xmlns:xlink="http://www.w3.org/1999/xlink" xlink:type="simple">http://species-id.net/wiki/Orientopius\according_to_Li_et_al_2013</object-id>
								</tp:taxon-name><tp:taxon-authority>Fischer, 1966</tp:taxon-authority><xref ref-type="fig" rid="F93">Figs 417</xref><xref ref-type="fig" rid="F94">–428</xref><tp:nomenclature-citation-list><tp:nomenclature-citation><tp:taxon-name>Orientopius</tp:taxon-name><comment> Fischer, 1966: 147; van <xref ref-type="bibr" rid="B13">Achterberg et al. 2012a</xref>: 125, 2012b: 65. Type species (by original designation): <italic><tp:taxon-name>Orientopius curiosigaster</tp:taxon-name></italic> Fischer, 1966 [examined].</comment></tp:nomenclature-citation></tp:nomenclature-citation-list></tp:nomenclature><tp:treatment-sec sec-type="Diagnosis"><title>Diagnosis.</title><p>Clypeus truncate medio-ventrally (<xref ref-type="fig" rid="F94">Fig. 424</xref>); labrum exposed; occipital carina present latero-dorsally and weakly or not protruding in lateral view (<xref ref-type="fig" rid="F94">Fig. 420</xref>); head comparatively long in anterior view (<xref ref-type="fig" rid="F94">Fig. 424</xref>) and malar space longer than basal width of mandible (<xref ref-type="fig" rid="F94">Fig. 425</xref>); malar suture present (<xref ref-type="fig" rid="F94">Fig. 425</xref>); inner sides of antennal sockets normal, not protruding (<xref ref-type="fig" rid="F94">Fig. 424</xref>); around base of middle coxa no circular carina; medio-posterior depression of mesoscutum present (<xref ref-type="fig" rid="F94">Fig. 420</xref>); notauli absent posteriorly or as row of punctures; postpectal carina variable, usually partly present medio-ventrally; vein 3-SR of fore wing 0.9-2.0 times as long as vein 2-SR (<xref ref-type="fig" rid="F94">Fig. 418</xref>); metasoma with carapace (<xref ref-type="fig" rid="F93">Figs 417</xref>, <xref ref-type="fig" rid="F94">421</xref>), but less developed in males; second tergite sculptured and distinctly longer than third tergite (<xref ref-type="fig" rid="F93">Figs 417</xref>, <xref ref-type="fig" rid="F94">421</xref>); dorsope absent, dorsal carinae of first tergite variable, separated basally or medially united in a median carina (<xref ref-type="fig" rid="F94">Fig. 421</xref>); second metasomal suture distinct (<xref ref-type="fig" rid="F94">Fig. 421</xref>); third tergite of female with a sharp lateral crease (<xref ref-type="fig" rid="F93">Fig. 417</xref>).</p></tp:treatment-sec><tp:treatment-sec sec-type="Biology"><title>Biology.</title><p>Parasitoids of species of <italic><tp:taxon-name>Phytobia</tp:taxon-name></italic> Lioy, 1864 (<tp:taxon-name>Agromyzidae</tp:taxon-name>) mining near the cambium of deciduous trees and shrubs (van <xref ref-type="bibr" rid="B13">Achterberg et al. 2012a</xref>).</p></tp:treatment-sec><tp:treatment-sec sec-type="Distribution"><title>Distribution.</title><p>Palaearctic, Oriental and Australian (New Guinea) regions.</p></tp:treatment-sec><tp:treatment-sec><!--Section generated to contain objects referenced in tp:taxon-treatment.--><fig id="F93" position="float" orientation="portrait"><label>Figures 413–417.</label><caption><p><italic><tp:taxon-name>Opius pallipes</tp:taxon-name></italic> Wesmael, female, Netherlands, Waarder. <bold>413</bold> Wings <bold>414</bold> hind leg <bold>415</bold> head anterior <bold>416</bold> labial palpi anterior <bold>417</bold> <italic><tp:taxon-name>Orientopius punctatus</tp:taxon-name></italic> van Achterberg &amp; Li, female, holotype. Habitus lateral.</p></caption><graphic xmlns:xlink="http://www.w3.org/1999/xlink" xlink:href="ZooKeys-268-001-g093.jpg" position="float" orientation="portrait" xlink:type="simple"/></fig><fig id="F94" position="float" orientation="portrait"><label>Figures 418–428.</label><caption><p><italic><tp:taxon-name>Orientopius punctatus</tp:taxon-name></italic> van Achterberg &amp; Li, female, holotype. <bold>418</bold> Wings <bold>419</bold> mesosoma lateral <bold>420</bold> mesosoma dorsal <bold>421</bold> metasoma dorsal <bold>422</bold> head lateral <bold>423</bold> base of antenna <bold>424</bold> head anterior <bold>425</bold> malar space <bold>426</bold> ovipositor sheath ventral <bold>427</bold> hind leg <bold>428</bold> apex of antenna.</p></caption><graphic xmlns:xlink="http://www.w3.org/1999/xlink" xlink:href="ZooKeys-268-001-g094.jpg" position="float" orientation="portrait" xlink:type="simple"/></fig></tp:treatment-sec><ref-list><ref id="B13"><mixed-citation xmlns:xlink="http://www.w3.org/1999/xlink" xlink:type="simple"><person-group><name name-style="western"><surname>Achterberg</surname><given-names>C van</given-names></name><name name-style="western"><surname>Gumez</surname><given-names>J-L</given-names></name><name name-style="western"><surname>Martinez</surname><given-names>M</given-names></name><name name-style="western"><surname>Rasplus</surname><given-names>J-Y</given-names></name></person-group> (<year>2012a</year>)<article-title> <italic>Orientopius</italic> Fischer (Hymenoptera, Braconidae, Opiinae) new for Europe, with first notes on its biology and description of a new species.</article-title><source>Journal of Hymenoptera Research </source><volume>28</volume>: <fpage>123</fpage>-<lpage>134</lpage>. doi: <ext-link ext-link-type="uri" xlink:href="http://dx.doi.org/10.3897/JHR.28.3118" xlink:type="simple">10.3897/JHR.28.3118</ext-link></mixed-citation></ref></ref-list></tp:taxon-treatment>
