# Supplementary material for: Revision of the subfamily Opiinae (Hymenoptera, Braconidae) from Hunan (China), including thirty-six new species and two new genera
Source: Zookeys. 2013 Feb 13;(268):1–186. doi: 10.3897/zookeys.268.4071 (PMC3592199; doi:10.3897/zookeys.268.4071)
Supplement: XML Treatment for Orientopius punctatus [file zookeys.268.4071-treatment35.xml]

<!DOCTYPE tp:taxon-treatment
  PUBLIC "-//TaxonX//DTD Taxonomic Treatment Publishing DTD v0 20100105//EN" "tax-treatment-NSO.dtd">
<tp:taxon-treatment xmlns:tp="http://www.plazi.org/taxpub"><tp:treatment-meta><mixed-citation publication-type="journal"><person-group><name><surname>Li</surname><given-names>Xi-Ying</given-names></name><name><surname>van Achterberg</surname><given-names>Cornelis</given-names></name><name><surname>Tan</surname><given-names>Ji-Cai</given-names></name></person-group><article-title>Revision of the subfamily Opiinae (Hymenoptera, Braconidae) from Hunan (China), including thirty-six new species and two new genera</article-title><source>Zookeys</source><day>13</day><month>2</month><year>2013</year><volume>2013</volume><issue>268</issue><fpage>1</fpage><lpage>186</lpage><pub-id pub-id-type="doi">10.3897/zookeys.268.4071</pub-id></mixed-citation></tp:treatment-meta><tp:nomenclature><tp:taxon-name>
                        <tp:taxon-name-part taxon-name-part-type="genus">Orientopius</tp:taxon-name-part>
                        <tp:taxon-name-part taxon-name-part-type="species">punctatus</tp:taxon-name-part>
                    <object-id xmlns:xlink="http://www.w3.org/1999/xlink" xlink:type="simple">http://species-id.net/wiki/Orientopius_punctatus\according_to_Li_et_al_2013</object-id>
								</tp:taxon-name><tp:taxon-authority>van Achterberg &amp; Li, 2012</tp:taxon-authority><xref ref-type="fig" rid="F93">Figs 417</xref><xref ref-type="fig" rid="F94">–428</xref><tp:nomenclature-citation-list><tp:nomenclature-citation><tp:taxon-name>Orientopius punctatus</tp:taxon-name><comment> van Achterberg et al., 2012b: 65.</comment></tp:nomenclature-citation></tp:nomenclature-citation-list></tp:nomenclature><tp:treatment-sec sec-type="Type material"><title>Type material.</title><p>Holotype (ZUH), ♀, “[S. China: Hunan], Nan Mt., meadow, 18.VII.1988, Fu-Xing Li”.</p></tp:treatment-sec><tp:treatment-sec sec-type="Diagnosis"><title>Diagnosis.</title><p>Vein SR1 ends near apex of fore wing (<xref ref-type="fig" rid="F94">Fig. 418</xref>); vertex moderately densely punctate, with interspaces mostly wider than diameter of punctures or wider (<xref ref-type="fig" rid="F94">Fig. 420</xref>); antenna dark brown, except basally; malar space about 1.5 times as long as basal width of mandible and head moderately elongate in anterior view (<xref ref-type="fig" rid="F94">Fig. 424</xref>); pterostigma dark brown; mesosoma dark brown or blackish (<xref ref-type="fig" rid="F94">Figs 419</xref>, <xref ref-type="fig" rid="F94">420</xref>); transverse carina of propodeum distinctly in front of middle of propodeum; hind basitarsus about 3.7 times as long as wide (<xref ref-type="fig" rid="F94">Fig. 427</xref>); dorsal carina of first tergite united subbasally (<xref ref-type="fig" rid="F94">Fig. 421</xref>); second tergite about twice as long as third tergite and with rows of punctures between striae (<xref ref-type="fig" rid="F94">Fig. 421</xref>); third tergite 0.3 times longer than its basal width; third metasomal tergite semi-circular and partly distinctly punctate (<xref ref-type="fig" rid="F94">Fig. 421</xref>); fourth <!--PageBreak-->tergite of female smooth and retracted (<xref ref-type="fig" rid="F93">Fig. 417</xref>); setose part of ovipositor sheath 0.6 times as long as combined first-third metasomal tergites, 0.2 times as long as fore wing and 0.8 times as long as hind tibia (<xref ref-type="fig" rid="F94">Fig. 426</xref>).</p></tp:treatment-sec><tp:treatment-sec sec-type="Description"><title>Description.</title><p>Holotype, ♀, length of body 2.3 mm, of fore wing 2.5 mm.</p><p><italic>Head</italic>. Antenna with 25 segments and 1.1 times as long as fore wing; third segment 1.1 times as long as fourth segment, length of third, fourth and penultimate segments 2.7, 2.5 and 1.8 times their width, respectively (<xref ref-type="fig" rid="F94">Figs 423, 428</xref>); length of maxillary palp unknown, palp submerged in glue; occipital carina widely removed from hypostomal carina and dorsally absent; hypostomal carina narrow; length of eye in dorsal view 3.3 times temple; temples directly narrowed (<xref ref-type="fig" rid="F94">Fig. 420</xref>) and largely smooth; vertex finely punctate, with interspaces mostly wider than punctures; frons slightly depressed behind antennal sockets and with some curved rugulae, remainder slightly convex and setose, largely finely punctate, with interspaces wider than punctures; face medio-dorsally elevated, coarsely punctate, with interspaces slightly wider than punctures and some striae latero-dorsally; width of clypeus 2.8 times its maximum height and 0.6 times width of face (<xref ref-type="fig" rid="F94">Fig. 424</xref>); clypeus flat, smooth and its ventral margin rather thin and medially straight; hypoclypeal depression wide and deep (<xref ref-type="fig" rid="F94">Fig. 424</xref>); labrum flat (including ventral rim); malar suture complete; with punctures between malar suture and clypeus; length of malar space 1.5 times basal width of mandible (<xref ref-type="fig" rid="F94">Fig. 425</xref>); mandible strongly constricted and twisted apically, without distinct ventral carina, second tooth medium-sized.</p><p><italic>Mesosoma</italic>. Length of mesosoma 1.3 times its height; dorsal pronope absent, pronotum short and nearly vertical anteriorly; pronotal side smooth but oblique groove anteriorly and posterior groove coarsely crenulate (<xref ref-type="fig" rid="F94">Fig. 419</xref>); epicnemial area with few crenulae dorsally; precoxal sulcus distinctly impressed, but posterior 0.4 absent, and coarsely crenulate (<xref ref-type="fig" rid="F94">Fig. 419</xref>); pleural sulcus distinctly crenulate; mesosternal sulcus and postpectal carina not visible because of glue; metapleuron coarsely reticulate ventrally and dorsally largely smooth (except some punctures); notauli impressed and with few crenulae anteriorly, and largely absent on disc; mesoscutum flattened, with large elliptical medio-posterior depression, setose and punctulate; scutellar sulcus wide and with 3 coarse crenulae (<xref ref-type="fig" rid="F94">Fig. 420</xref>); scutellum rather flat and sparsely punctulate; metanotum with weak median carina; propodeum posteriorly largely smooth, with coarse curved transverse carina in front of middle and anteriorly rugose and with rather short median carina (<xref ref-type="fig" rid="F94">Fig. 420</xref>).</p><p><italic>Wings</italic>. Fore wing (<xref ref-type="fig" rid="F94">Fig. 418</xref>): pterostigma triangular; 1-R1 ending close to wing apex and 1.3 times as long as pterostigma; r:3-SR:SR1 = 5:16:50; 2-SR:3-SR:r-m = 16:16:5; r slender; 1-M and SR1 slightly curved; m-cu just postfurcal; cu-a slightly postfurcal and 1-CU1 hardly widened; first subdiscal cell closed, CU1b medium-sized and shorter than 3-CU1; M+CU1 sclerotized. Hind wing: M+CU:1-M:1r-m = 25:18:12; cu-a straight; m-cu absent.</p><p><italic>Legs</italic>. Length of femur, tibia and basitarsus of hind leg 3.8, 7.0 and 3.7 times as long as wide, respectively (<xref ref-type="fig" rid="F94">Fig. 427</xref>); hind femur with long setae and tibia densely rather short setose; third and fourth segments of fore tarsus distinctly longer than wide and about as long as wide, respectively.</p><p><!--PageBreak--><italic>Metasoma</italic>. Length of first tergite 0.8 times its apical width, its surface smooth in front of united dorsal carinae and coarsely punctate-reticulate behind carinae, convex and no median carina posteriorly (<xref ref-type="fig" rid="F94">Fig. 421</xref>); second suture coarsely crenulate, nearly straight, slightly widened medially and distinctly impressed; second tergite with row of punctures between longitudinal striae; median length of second tergite 2.1 times median length of third tergite; third tergite mainly with rows of punctures, but medially and posteriorly smooth; following tergites smooth and largely retracted below carapace; length of setose part of ovipositor sheath 0.22 times fore wing, 0.6 times first-third tergites combined and 0.8 times longer than hind tibia; hypopygium far retracted, truncate apically and about 0.2 times as long as metasomal carapace.</p><p><italic>Colour</italic>. Dark brown, including pterostigma, veins and antenna (but scapus yellow); head and mandible yellow, but head medio-dorsally and posteriorly infuscate; ovipositor sheath blackish; wing membrane subhyaline.</p></tp:treatment-sec><tp:treatment-sec sec-type="Distribution"><title>Distribution.</title><p>Oriental China (Hunan).</p></tp:treatment-sec><tp:treatment-sec sec-type="Biology"><title>Biology.</title><p>Unknown.</p></tp:treatment-sec><tp:treatment-sec><!--Section generated to contain objects referenced in tp:taxon-treatment.--><fig id="F93" position="float" orientation="portrait"><label>Figures 413–417.</label><caption><p><italic><tp:taxon-name>Opius pallipes</tp:taxon-name></italic> Wesmael, female, Netherlands, Waarder. <bold>413</bold> Wings <bold>414</bold> hind leg <bold>415</bold> head anterior <bold>416</bold> labial palpi anterior <bold>417</bold> <italic><tp:taxon-name>Orientopius punctatus</tp:taxon-name></italic> van Achterberg &amp; Li, female, holotype. Habitus lateral.</p></caption><graphic xmlns:xlink="http://www.w3.org/1999/xlink" xlink:href="ZooKeys-268-001-g093.jpg" position="float" orientation="portrait" xlink:type="simple"/></fig><fig id="F94" position="float" orientation="portrait"><label>Figures 418–428.</label><caption><p><italic><tp:taxon-name>Orientopius punctatus</tp:taxon-name></italic> van Achterberg &amp; Li, female, holotype. <bold>418</bold> Wings <bold>419</bold> mesosoma lateral <bold>420</bold> mesosoma dorsal <bold>421</bold> metasoma dorsal <bold>422</bold> head lateral <bold>423</bold> base of antenna <bold>424</bold> head anterior <bold>425</bold> malar space <bold>426</bold> ovipositor sheath ventral <bold>427</bold> hind leg <bold>428</bold> apex of antenna.</p></caption><graphic xmlns:xlink="http://www.w3.org/1999/xlink" xlink:href="ZooKeys-268-001-g094.jpg" position="float" orientation="portrait" xlink:type="simple"/></fig></tp:treatment-sec></tp:taxon-treatment>
