# Supplementary material for: Revision of the subfamily Opiinae (Hymenoptera, Braconidae) from Hunan (China), including thirty-six new species and two new genera
Source: Zookeys. 2013 Feb 13;(268):1–186. doi: 10.3897/zookeys.268.4071 (PMC3592199; doi:10.3897/zookeys.268.4071)
Supplement: XML Treatment for Phaedrotoma [file zookeys.268.4071-treatment36.xml]

<!DOCTYPE tp:taxon-treatment
  PUBLIC "-//TaxonX//DTD Taxonomic Treatment Publishing DTD v0 20100105//EN" "tax-treatment-NSO.dtd">
<tp:taxon-treatment xmlns:tp="http://www.plazi.org/taxpub"><tp:treatment-meta><mixed-citation publication-type="journal"><person-group><name><surname>Li</surname><given-names>Xi-Ying</given-names></name><name><surname>van Achterberg</surname><given-names>Cornelis</given-names></name><name><surname>Tan</surname><given-names>Ji-Cai</given-names></name></person-group><article-title>Revision of the subfamily Opiinae (Hymenoptera, Braconidae) from Hunan (China), including thirty-six new species and two new genera</article-title><source>Zookeys</source><day>13</day><month>2</month><year>2013</year><volume>2013</volume><issue>268</issue><fpage>1</fpage><lpage>186</lpage><pub-id pub-id-type="doi">10.3897/zookeys.268.4071</pub-id></mixed-citation></tp:treatment-meta><tp:nomenclature><label>Genus</label><tp:taxon-name>
                        <tp:taxon-name-part taxon-name-part-type="genus">Phaedrotoma</tp:taxon-name-part>
                    <object-id xmlns:xlink="http://www.w3.org/1999/xlink" xlink:type="simple">http://species-id.net/wiki/Phaedrotoma</object-id>
								</tp:taxon-name><tp:taxon-authority>Foerster, 1862</tp:taxon-authority><xref ref-type="fig" rid="F50">Figs 196</xref><xref ref-type="fig" rid="F51"/><xref ref-type="fig" rid="F52"/><xref ref-type="fig" rid="F53"/><xref ref-type="fig" rid="F54"/><xref ref-type="fig" rid="F55"/><xref ref-type="fig" rid="F56"/><xref ref-type="fig" rid="F57"/><xref ref-type="fig" rid="F58"/><xref ref-type="fig" rid="F59"/><xref ref-type="fig" rid="F60"/><xref ref-type="fig" rid="F61"/><xref ref-type="fig" rid="F62"/><xref ref-type="fig" rid="F63"/><xref ref-type="fig" rid="F64"/><xref ref-type="fig" rid="F65"/><xref ref-type="fig" rid="F66"/><xref ref-type="fig" rid="F67"/><xref ref-type="fig" rid="F68"/><xref ref-type="fig" rid="F69"/><xref ref-type="fig" rid="F70"/><xref ref-type="fig" rid="F71"/><xref ref-type="fig" rid="F72">–313</xref><tp:nomenclature-citation-list><tp:nomenclature-citation><tp:taxon-name>Phaedrotoma</tp:taxon-name><comment> Foerster, 1862: 260. Type species (by original designation): <italic><tp:taxon-name>Phaedrotoma depeculator</tp:taxon-name></italic> Foerster, 1862 [examined].</comment></tp:nomenclature-citation><tp:nomenclature-citation><tp:taxon-name>Nosopoea</tp:taxon-name><comment> Foerster, 1862: 260. Type species (by original designation): <italic><tp:taxon-name>Opius cingulatus</tp:taxon-name></italic> Wesmael, 1835 [examined]. <bold>Syn. n.</bold></comment></tp:nomenclature-citation><tp:nomenclature-citation><tp:taxon-name>Eutrichopsis</tp:taxon-name><comment> Foerster, 1862: 260. Type species (by original designation): <italic><tp:taxon-name>Eutrichopsis munda</tp:taxon-name></italic> Foerster, 1862 [examined]. <bold>Syn. n.</bold></comment></tp:nomenclature-citation><tp:nomenclature-citation><tp:taxon-name>Tolbia</tp:taxon-name><comment> Cameron, 1907: 85. Type species (by monotypy): <italic><tp:taxon-name>Tolbia scaevolae</tp:taxon-name></italic> Cameron, 1907. <bold>Syn. n.</bold></comment></tp:nomenclature-citation><tp:nomenclature-citation><tp:taxon-name>Brachycentrus</tp:taxon-name><comment> Szépligeti, 1907: 37 (nec Taschenberg, 1865). Type species (by monotypy): <italic><tp:taxon-name>Brachycentrus minutus</tp:taxon-name></italic> Szépligeti, 1907 [examined]. <bold>Syn. n.</bold></comment></tp:nomenclature-citation><tp:nomenclature-citation><tp:taxon-name>Baeocentrum</tp:taxon-name><comment> Schulz, 1911: 65 (new name for <italic><tp:taxon-name>Brachycentrus</tp:taxon-name></italic>). Type species (by implication): <italic><tp:taxon-name>Brachycentrus minutus</tp:taxon-name></italic> Szépligeti, 1907 [examined]. <bold>Syn. n.</bold></comment></tp:nomenclature-citation><tp:nomenclature-citation><tp:taxon-name>Hexaulax</tp:taxon-name><comment> Cameron, 1910: 12. Type species (by monotypy): <italic><tp:taxon-name>Hexaulax ruficeps</tp:taxon-name></italic> Cameron, 1910. <bold>Syn. n.</bold></comment></tp:nomenclature-citation><tp:nomenclature-citation><tp:taxon-name>Atoreuteus</tp:taxon-name><comment>; Szépligeti, 1908: 55 (not <xref ref-type="bibr" rid="B49">Foerster 1862</xref>).</comment></tp:nomenclature-citation><tp:nomenclature-citation><tp:taxon-name>Coeloreuteus</tp:taxon-name><comment> Roman, 1910: 112. Type species (by original designation): <italic><tp:taxon-name>Atoreuteus africanus</tp:taxon-name></italic> Szépligeti, 1908 [examined]. <bold>Syn. n.</bold></comment></tp:nomenclature-citation><tp:nomenclature-citation><tp:taxon-name>Neodiospilus</tp:taxon-name><comment> Szépligeti, 1911: 415; <xref ref-type="bibr" rid="B63">Shenefelt 1970</xref>: 216; <xref ref-type="bibr" rid="B79">Wharton 1987</xref>: 63 (synonymized with <italic><tp:taxon-name>Opius</tp:taxon-name></italic>). Type species (designated by <xref ref-type="bibr" rid="B20">Brues 1926</xref>): <italic><tp:taxon-name>Neodiospilus flavipes</tp:taxon-name></italic> Szépligeti, 1911 [examined; not <italic><tp:taxon-name>Opius flavipes</tp:taxon-name></italic> Szépligeti, 1898; = <italic><tp:taxon-name>Opius sepi-valfus</tp:taxon-name></italic> Wharton, 1987 (superfluous new name, because <italic><tp:taxon-name>Opius flavipes</tp:taxon-name></italic> Szépligeti, <!--PageBreak-->1898, belongs to the genus <italic><tp:taxon-name>Opius</tp:taxon-name></italic> Wesmael s.s.); = <italic><tp:taxon-name>Aulonotus kanywareensis</tp:taxon-name></italic> Fischer, 2000 [examined]. <bold>Syn. n.</bold>]</comment></tp:nomenclature-citation><tp:nomenclature-citation><tp:taxon-name>Neopius</tp:taxon-name><comment> Fischer, 1965: 187. Type species (by original designation): <italic><tp:taxon-name>Neopius macrops</tp:taxon-name></italic> Fischer, 1965 [examined; not <italic><tp:taxon-name>Neopius</tp:taxon-name></italic> Gahan, 1917]. <bold>Syn. n.</bold></comment></tp:nomenclature-citation><tp:nomenclature-citation><tp:taxon-name>Euopius</tp:taxon-name><comment> Fischer, 1967b: 959. Type species (by original designation): <italic><tp:taxon-name>Neopius macrops</tp:taxon-name></italic> Fischer, 1965 [examined]. <bold>Syn. n.</bold></comment></tp:nomenclature-citation><tp:nomenclature-citation><tp:taxon-name>Gastrosema</tp:taxon-name><comment> Fischer, 1972a: 353. Type species (by original designation): <italic><tp:taxon-name>Opius pumilio</tp:taxon-name></italic> Wesmael, 1835 [examined]. <bold>Syn. n.</bold></comment></tp:nomenclature-citation><tp:nomenclature-citation><tp:taxon-name>Gerius</tp:taxon-name><comment> Fischer, 1972a: 389. Type species (by original designation): <italic><tp:taxon-name>Opius fossulatus</tp:taxon-name></italic> Szépligeti, 1914. <bold>Syn. n.</bold></comment></tp:nomenclature-citation><tp:nomenclature-citation><tp:taxon-name>Grimnirus</tp:taxon-name><comment> Fischer, 1972b: 70. Type species (by original designation): <italic><tp:taxon-name>Opius fuscicarpus</tp:taxon-name></italic> Szépligeti, 1913. <bold>Syn. n.</bold></comment></tp:nomenclature-citation><tp:nomenclature-citation><tp:taxon-name>Hoenirus</tp:taxon-name><comment> Fischer, 1972b: 69. Type species (by original designation): <italic><tp:taxon-name>Opius punctulatus</tp:taxon-name></italic> Szépligeti, 1914 [examined; vein 3-CU1 of fore wing subhorizontal and vein CU1b largely reduced]. <bold>Syn. n.</bold></comment></tp:nomenclature-citation><tp:nomenclature-citation><tp:taxon-name>Mimirus</tp:taxon-name><comment> Fischer, 1972b: 70 Type species (by original designation): <italic><tp:taxon-name>Opius peregrinus</tp:taxon-name></italic> Szépligeti, 1914. [examined; clypeus with small medio-ventral tooth]. <bold>Syn. n.</bold></comment></tp:nomenclature-citation><tp:nomenclature-citation><tp:taxon-name>Merotrachys</tp:taxon-name><comment> Fischer, 1972a: 406. Type species (by original designation): <italic><tp:taxon-name>Opius laetatorius</tp:taxon-name></italic> Fischer, 1958 [examined;. <bold>Syn. n.</bold></comment></tp:nomenclature-citation><tp:nomenclature-citation><tp:taxon-name>Phlebosema</tp:taxon-name><comment> Fischer, 1972a: 350. Type species (by original designation): <italic><tp:taxon-name>Opius discreparius</tp:taxon-name></italic> Fischer, 1963. <bold>Syn. n.</bold></comment></tp:nomenclature-citation><tp:nomenclature-citation><tp:taxon-name>Neoephedrus</tp:taxon-name><comment> Samanta, Tamili, Saha &amp; Raychaudhuri,1983: 93. Type species (by original designation): <italic><tp:taxon-name>Neoephedrus helichrysi</tp:taxon-name></italic> Samanta, Tamili, Saha &amp; Raychaudhuri,1983 [examined]. <bold>Syn. n.</bold></comment></tp:nomenclature-citation><tp:nomenclature-citation><tp:taxon-name>Adontopius</tp:taxon-name><comment> Fischer, 1984b: 93. Type species (by original designation): <italic><tp:taxon-name>Opius adentatus</tp:taxon-name></italic> Fischer, 1980. <bold>Syn. n.</bold></comment></tp:nomenclature-citation><tp:nomenclature-citation><tp:taxon-name>Serius</tp:taxon-name><comment> Tobias &amp; Jakimavičius, 1986: 23. Miswriting for <italic><tp:taxon-name>Gerius</tp:taxon-name></italic> Fischer, 1972.</comment></tp:nomenclature-citation><tp:nomenclature-citation><tp:taxon-name>Kainopaeopius</tp:taxon-name><comment> Fischer, 1986: 609. Type species (by original designation): <italic><tp:taxon-name>Opius crassicrus</tp:taxon-name></italic> Thomson, 1895 [examined]. <bold>Syn. n.</bold></comment></tp:nomenclature-citation><tp:nomenclature-citation><tp:taxon-name>Millenniopius</tp:taxon-name><comment> Fischer, 1996: 675. Type species (by original designation): <italic><tp:taxon-name>Opius inflatipectus</tp:taxon-name></italic> Fischer, 1996 [examined]. <bold>Syn. n.</bold></comment></tp:nomenclature-citation><tp:nomenclature-citation><tp:taxon-name>Neotropopius</tp:taxon-name><comment> Fischer, 1999: 282. Type species (by original designation): <italic><tp:taxon-name>Opius hirtithorax</tp:taxon-name></italic> Fischer, 1963. <bold>Syn. n.</bold></comment></tp:nomenclature-citation></tp:nomenclature-citation-list></tp:nomenclature><tp:treatment-sec sec-type="Diagnosis"><title>Diagnosis.</title><p>Face without tubercles; in front of anterior ocellus without distinct depression; frons without pair of distinct depressions above antennal sockets, but whole frons may be depressed; occipital carina present laterally, not or slightly curved ventrally and remain removed from hypostomal carina (<xref ref-type="fig" rid="F59">Figs 243</xref>, <xref ref-type="fig" rid="F61">253</xref>), near level of middle of eye straight or nearly so, without transverse carina or crest; clypeus more or less convex and comparatively high; hypoclypeal depression variable; labrum normal, without emargination ventrally; mandible normal, gradually widened basally, at most with protruding carina; scapus, fore coxa and trochanter at most weakly compressed; epistomal suture without large depressions; medio-posterior depression of mesoscutum variable; pron<!--PageBreak-->ope round or wide elliptical, or pronotum only with a shallow transverse groove; scutellar sulcus usually rather wide; propodeum usually smooth or superficially sculptured; postpectal carina completely absent; vein 2-SR of fore wing present, rarely absent; first subdiscal cell of fore wing at least partly closed by vein 3-CU1 postero-apically (<xref ref-type="fig" rid="F51">Fig. 197</xref>); vein 1-M of fore wing usually straight; vein cu-a of hind wing nearly always present; vein 3-SR of fore wing distinctly longer than vein 2-SR; if subequal then vein m-cu of hind wing or precoxal sulcus (almost) absent; length of fore wing usually less than 3.5 mm; second and basal half of third tergite without sharp lateral crease, if sometimes weakly developed then second tergite smooth; length of second and third tergites combined less than 0.7 times length of metasoma behind first tergite; fourth and following tergites (at least partly) exposed; ovipositor sheath more or less setose basally.</p></tp:treatment-sec><tp:treatment-sec sec-type="Biology"><title>Biology.</title><p>Parasitoids of mining <tp:taxon-name>Agromyzidae</tp:taxon-name>, <tp:taxon-name>Tephritidae</tp:taxon-name>, <tp:taxon-name>Ephydridae</tp:taxon-name>, <tp:taxon-name>Anthomyiidae</tp:taxon-name>, <tp:taxon-name>Scathophagidae</tp:taxon-name>, and <tp:taxon-name>Drosophilidae</tp:taxon-name>.</p></tp:treatment-sec><tp:treatment-sec sec-type="Distribution"><title>Distribution.</title><p>Cosmopolitan.</p></tp:treatment-sec><tp:treatment-sec sec-type="Notes"><title>Notes.</title><p>“Taxonomic dustbin” genus of the <tp:taxon-name>Opiinae</tp:taxon-name>; if there are no obvious aut-apomorphies (except for the lack of a dorsope) species are included in this genus. The species share a straight occipital carina ventrally, the symmetrical and basally gradually widened mandibles, the lack of a dorsope, the gradually widened or parallel-sided first tergite and the vein m-cu of the fore wing angled with neighbouring veins. It is most likely that this is not a monophyletic assemblage and is in need of future study.</p></tp:treatment-sec><tp:treatment-sec><!--Section generated to contain objects referenced in tp:taxon-treatment.--><fig id="F50" position="float" orientation="portrait"><label>Figure 196.</label><caption><p><italic><tp:taxon-name>Phaedrotoma acuticlypeata</tp:taxon-name></italic> sp. n., female, holotype. Habitus lateral.</p></caption><graphic xmlns:xlink="http://www.w3.org/1999/xlink" xlink:href="ZooKeys-268-001-g050.jpg" position="float" orientation="portrait" xlink:type="simple"/></fig><fig id="F51" position="float" orientation="portrait"><label>Figures 197–204.</label><caption><p><italic><tp:taxon-name>Phaedrotoma acuticlypeata</tp:taxon-name></italic> sp. n., female, holotype. <bold>197</bold> Wings <bold>198</bold> mesosoma dorsal <bold>199</bold> propodeum and 1<sup>st</sup>-3<sup>rd</sup> metasomal tergites dorsal <bold>200</bold> hind leg <bold>201</bold> antennae <bold>202</bold> head anterior <bold>203</bold> mandible <bold>204</bold> ovipositor sheath.</p></caption><graphic xmlns:xlink="http://www.w3.org/1999/xlink" xlink:href="ZooKeys-268-001-g051.jpg" position="float" orientation="portrait" xlink:type="simple"/></fig><fig id="F52" position="float" orientation="portrait"><label>Figure 205.</label><caption><p><italic><tp:taxon-name>Phaedrotoma angiclypeata</tp:taxon-name></italic> sp. n., female, holotype. Habitus lateral.</p></caption><graphic xmlns:xlink="http://www.w3.org/1999/xlink" xlink:href="ZooKeys-268-001-g052.jpg" position="float" orientation="portrait" xlink:type="simple"/></fig><fig id="F53" position="float" orientation="portrait"><label>Figures 206–214.</label><caption><p><italic><tp:taxon-name>Phaedrotoma angiclypeata</tp:taxon-name></italic> sp. n., female, holotype. <bold>206</bold> Wings <bold>207</bold> mesosoma dorsal <bold>208</bold> propodeum and 1<sup>st</sup>-3<sup>rd</sup> metasomal tergites dorsal <bold>209</bold> hind leg <bold>210</bold> antennae <bold>211</bold> head anterior <bold>212</bold> mandible <bold>213</bold> ovipositor sheath <bold>214</bold> pronope dorsal.</p></caption><graphic xmlns:xlink="http://www.w3.org/1999/xlink" xlink:href="ZooKeys-268-001-g053.jpg" position="float" orientation="portrait" xlink:type="simple"/></fig><fig id="F54" position="float" orientation="portrait"><label>Figure 215.</label><caption><p><italic><tp:taxon-name>Phaedrotoma anternervalis</tp:taxon-name></italic> sp. n., female, holotype. Habitus lateral.</p></caption><graphic xmlns:xlink="http://www.w3.org/1999/xlink" xlink:href="ZooKeys-268-001-g054.jpg" position="float" orientation="portrait" xlink:type="simple"/></fig><fig id="F55" position="float" orientation="portrait"><label>Figures 216–224.</label><caption><p><italic><tp:taxon-name>Phaedrotoma antenervalis</tp:taxon-name></italic> sp. n., female, holotype. <bold>216</bold> Wings <bold>217</bold> mesosoma dorsal <bold>218</bold> propodeum and metasoma dorsal <bold>219</bold> hind leg <bold>220</bold> head anterior <bold>221</bold> mandible <bold>222</bold> pronope dorsal <bold>223</bold> ovipositor sheath <bold>224</bold> antenna.</p></caption><graphic xmlns:xlink="http://www.w3.org/1999/xlink" xlink:href="ZooKeys-268-001-g055.jpg" position="float" orientation="portrait" xlink:type="simple"/></fig><fig id="F56" position="float" orientation="portrait"><label>Figure 225–227.</label><caption><p><italic><tp:taxon-name>Phaedrotoma depressa</tp:taxon-name></italic> nom. n., female, <bold>225</bold> Changsha and Badagong Mts, respectively. <bold>225–227</bold> Habitus lateral.</p></caption><graphic xmlns:xlink="http://www.w3.org/1999/xlink" xlink:href="ZooKeys-268-001-g056.jpg" position="float" orientation="portrait" xlink:type="simple"/></fig><fig id="F57" position="float" orientation="portrait"><label>Figures 228–236.</label><caption><p><italic><tp:taxon-name>Phaedrotoma depressa</tp:taxon-name></italic> nom. n., female, Changsha, but 229 Badagong Mts. <bold>228, 229</bold> Wings <bold>230</bold> mesosoma dorsal <bold>231</bold> 1<sup>st</sup>-3<sup>rd</sup> metasomal tergites dorsal <bold>232</bold> hind leg <bold>233</bold> head anterior <bold>234</bold> mandible <bold>235</bold> ovipositor sheath <bold>236</bold> antenna.</p></caption><graphic xmlns:xlink="http://www.w3.org/1999/xlink" xlink:href="ZooKeys-268-001-g057.jpg" position="float" orientation="portrait" xlink:type="simple"/></fig><fig id="F58" position="float" orientation="portrait"><label>Figure 237.</label><caption><p><italic><tp:taxon-name>Phaedrotoma depressiclypealis</tp:taxon-name></italic> sp. n., female, holotype. Habitus lateral.</p></caption><graphic xmlns:xlink="http://www.w3.org/1999/xlink" xlink:href="ZooKeys-268-001-g058.jpg" position="float" orientation="portrait" xlink:type="simple"/></fig><fig id="F59" position="float" orientation="portrait"><label>Figures 238–246.</label><caption><p><italic><tp:taxon-name>Phaedrotoma depressiclypealis</tp:taxon-name></italic> sp. n., female, holotype. <bold>238</bold> Wings <bold>239</bold> mesosoma dorsal <bold>240</bold> propodeum and 1<sup>st</sup>-3<sup>rd</sup> metasomal tergites dorsal <bold>241</bold> hind leg <bold>242</bold> head anterior <bold>243</bold> mandible <bold>244</bold> antenna <bold>245</bold> ovipositor sheath <bold>246</bold> pronope dorsal.</p></caption><graphic xmlns:xlink="http://www.w3.org/1999/xlink" xlink:href="ZooKeys-268-001-g059.jpg" position="float" orientation="portrait" xlink:type="simple"/></fig><fig id="F60" position="float" orientation="portrait"><label>Figure 247.</label><caption><p><italic><tp:taxon-name>Phaedrotoma flavisoma</tp:taxon-name></italic> sp. n., male, holotype. Habitus lateral.</p></caption><graphic xmlns:xlink="http://www.w3.org/1999/xlink" xlink:href="ZooKeys-268-001-g060.jpg" position="float" orientation="portrait" xlink:type="simple"/></fig><fig id="F61" position="float" orientation="portrait"><label>Figures 248–256.</label><caption><p><italic><tp:taxon-name>Phaedrotoma flavisoma</tp:taxon-name></italic> sp. n., male, holotype. <bold>248</bold> Wings <bold>249</bold> mesosoma dorsal <bold>250</bold> propodeum and 1<sup>st</sup>-3<sup>rd</sup> metasomal tergites dorsal <bold>251</bold> mesosternum ventral <bold>252</bold> head anterior <bold>253</bold> mandible <bold>254</bold> head dorsal <bold>255</bold> antenna <bold>256</bold> hind leg.</p></caption><graphic xmlns:xlink="http://www.w3.org/1999/xlink" xlink:href="ZooKeys-268-001-g061.jpg" position="float" orientation="portrait" xlink:type="simple"/></fig><fig id="F62" position="float" orientation="portrait"><label>Figures 257–263.</label><caption><p><italic><tp:taxon-name>Phaedrotoma nigrisoma</tp:taxon-name></italic> sp. n., male, holotype. <bold>257</bold> Habitus lateral <bold>258</bold> wings <bold>259</bold> mesosoma dorsal <bold>260</bold> head anterior <bold>261</bold> mandible <bold>262</bold> propodeum and 1<sup>st</sup>-3<sup>rd</sup> metasomal tergites dorsal <bold>263</bold> temple andpronope dorsal.</p></caption><graphic xmlns:xlink="http://www.w3.org/1999/xlink" xlink:href="ZooKeys-268-001-g062.jpg" position="float" orientation="portrait" xlink:type="simple"/></fig><fig id="F63" position="float" orientation="portrait"><label>Figure 264.</label><caption><p><italic><tp:taxon-name>Phaedrotoma protuberator</tp:taxon-name></italic> sp. n., female, holotype. Habitus lateral.</p></caption><graphic xmlns:xlink="http://www.w3.org/1999/xlink" xlink:href="ZooKeys-268-001-g063.jpg" position="float" orientation="portrait" xlink:type="simple"/></fig><fig id="F64" position="float" orientation="portrait"><label>Figures 265–274.</label><caption><p><italic><tp:taxon-name>Phaedrotoma protuberator</tp:taxon-name></italic> sp. n., female, holotype. <bold>265</bold> Wings <bold>266</bold> mesosoma dorsal <bold>267</bold> propodeum and 1<sup>st</sup>-3<sup>rd</sup> metasomal tergites dorsal <bold>268</bold> hind leg <bold>269</bold> antenna <bold>270</bold> head anterior <bold>271 </bold>mandible <bold>272</bold> ovipositor sheath <bold>273</bold> clypeus lateral <bold>274</bold> pronope dorsal.</p></caption><graphic xmlns:xlink="http://www.w3.org/1999/xlink" xlink:href="ZooKeys-268-001-g064.jpg" position="float" orientation="portrait" xlink:type="simple"/></fig><fig id="F65" position="float" orientation="portrait"><label>Figure 275.</label><caption><p><italic><tp:taxon-name>Phaedrotoma rugulifera</tp:taxon-name></italic> sp. n., female, holotype. Habitus lateral.</p></caption><graphic xmlns:xlink="http://www.w3.org/1999/xlink" xlink:href="ZooKeys-268-001-g065.jpg" position="float" orientation="portrait" xlink:type="simple"/></fig><fig id="F66" position="float" orientation="portrait"><caption><p><bold>Figures 276–285.</bold> <italic><tp:taxon-name>Phaedrotoma rugulifera</tp:taxon-name></italic> sp. n., female, holotype. <bold>276</bold> Wings <bold>277</bold> mesosoma dorsal <bold>278</bold> propodeum and 1<sup>st</sup>-3<sup>rd</sup> metasomal tergites dorsal <bold>279</bold> hind leg <bold>280</bold> antennae <bold>281</bold> head anterior <bold>282 </bold>mandible <bold>283</bold> ovipositor sheath lateral <bold>284</bold> id. dorsal <bold>285</bold> pronope dorsal.</p></caption><graphic xmlns:xlink="http://www.w3.org/1999/xlink" xlink:href="ZooKeys-268-001-g066.jpg" position="float" orientation="portrait" xlink:type="simple"/></fig><fig id="F67" position="float" orientation="portrait"><label>Figure 286.</label><caption><p><italic><tp:taxon-name>Phaedrotoma semiplanata</tp:taxon-name></italic> sp. n., female, holotype. Habitus lateral.</p></caption><graphic xmlns:xlink="http://www.w3.org/1999/xlink" xlink:href="ZooKeys-268-001-g067.jpg" position="float" orientation="portrait" xlink:type="simple"/></fig><fig id="F68" position="float" orientation="portrait"><label>Figures 287–294.</label><caption><p><italic><tp:taxon-name>Phaedrotoma semiplanata</tp:taxon-name></italic> sp. n., female, holotype. <bold>287</bold> Wings <bold>288</bold> mesosoma dorsal <bold>289</bold> propodeum and 1<sup>st</sup>-3<sup>rd</sup> metasomal tergites dorsal <bold>290</bold> hind leg <bold>291</bold> head anterior <bold>292</bold> mandible <bold>293</bold> ovipositor sheath <bold>294</bold> antennae.</p></caption><graphic xmlns:xlink="http://www.w3.org/1999/xlink" xlink:href="ZooKeys-268-001-g068.jpg" position="float" orientation="portrait" xlink:type="simple"/></fig><fig id="F69" position="float" orientation="portrait"><label>Figure 295.</label><caption><p><italic><tp:taxon-name>Phaedrotoma striatinota</tp:taxon-name></italic> sp. n., male, holotype. Habitus lateral.</p></caption><graphic xmlns:xlink="http://www.w3.org/1999/xlink" xlink:href="ZooKeys-268-001-g069.jpg" position="float" orientation="portrait" xlink:type="simple"/></fig><fig id="F70" position="float" orientation="portrait"><label>Figures 296–303.</label><caption><p><italic><tp:taxon-name>Phaedrotoma striatinota</tp:taxon-name></italic> sp. n., male, holotype. <bold>296</bold> Wings <bold>297</bold> mesosoma dorsal <bold>298</bold> propodeum and 1<sup>st</sup>-2<sup>nd</sup> metasomal tergites dorsal <bold>299</bold> hind leg <bold>300</bold> head anterior <bold>301</bold> clypeus and mandible anterior <bold>302</bold> head dorsal <bold>303</bold> mesosoma lateral.</p></caption><graphic xmlns:xlink="http://www.w3.org/1999/xlink" xlink:href="ZooKeys-268-001-g070.jpg" position="float" orientation="portrait" xlink:type="simple"/></fig><fig id="F71" position="float" orientation="portrait"><label>Figure 304.</label><caption><p><italic><tp:taxon-name>Phaedrotoma vermiculifera</tp:taxon-name></italic> sp. n., female, holotype. Habitus lateral.</p></caption><graphic xmlns:xlink="http://www.w3.org/1999/xlink" xlink:href="ZooKeys-268-001-g071.jpg" position="float" orientation="portrait" xlink:type="simple"/></fig><fig id="F72" position="float" orientation="portrait"><label>Figures 305–313.</label><caption><p><italic><tp:taxon-name>Phaedrotoma vermiculifera</tp:taxon-name></italic> sp. n., female, holotype. <bold>305</bold> Wings <bold>306</bold> mesosoma dorsal <bold>307</bold> propodeum and 1<sup>st</sup>-2<sup>nd</sup> metasomal tergites dorsal <bold>308</bold> hind leg <bold>309</bold> head anterior <bold>310</bold> mandible <bold>311</bold> ovipositor sheath <bold>312</bold> antennae <bold>313</bold> pronope dorsal.</p></caption><graphic xmlns:xlink="http://www.w3.org/1999/xlink" xlink:href="ZooKeys-268-001-g072.jpg" position="float" orientation="portrait" xlink:type="simple"/></fig></tp:treatment-sec><ref-list><ref id="B49"><mixed-citation xmlns:xlink="http://www.w3.org/1999/xlink" xlink:type="simple"><person-group><name name-style="western"><surname>Foerster</surname><given-names>A</given-names></name></person-group> (<year>1862</year>)<article-title> Synopsis der Familien und Gattungen der Braconiden.</article-title><source>Verhandlungen des Naturhistorischen Vereins der Preussischen Rheinlande und Westfalens </source><volume>19</volume>: <fpage>225</fpage>-<lpage>288</lpage>.</mixed-citation></ref><ref id="B63"><mixed-citation xmlns:xlink="http://www.w3.org/1999/xlink" xlink:type="simple"><person-group><name name-style="western"><surname>Shenefelt</surname><given-names>RD</given-names></name></person-group> (<year>1970</year>)<article-title> Braconidae, 2. Hymenopterorum Catalogus (nov. ed.</article-title><source>) </source><volume>5</volume>: <fpage>177</fpage>-<lpage>306</lpage>.</mixed-citation></ref><ref id="B79"><mixed-citation xmlns:xlink="http://www.w3.org/1999/xlink" xlink:type="simple"><person-group><name name-style="western"><surname>Wharton</surname><given-names>RA</given-names></name></person-group> (<year>1987</year>)<article-title> Changes in nomenclature and classification of some opiine Braconidae (Hymenoptera).</article-title><source>Proceedings of the Entomological Society of Washington </source><volume>89</volume> (<issue>1</issue>): <fpage>61</fpage>-<lpage>73</lpage>.</mixed-citation></ref><ref id="B20"><mixed-citation xmlns:xlink="http://www.w3.org/1999/xlink" xlink:type="simple"><person-group><name name-style="western"><surname>Brues</surname><given-names>CT</given-names></name></person-group> (<year>1926</year>)<article-title> Studies on Ethiopian Braconidae, with a catalogue of the African species.</article-title><source>Proceedings of the American Academy of Arts and Sciences </source><volume>61</volume>: <fpage>205</fpage>-<lpage>436</lpage>. doi: <ext-link ext-link-type="uri" xlink:href="http://dx.doi.org/10.2307/20026158" xlink:type="simple">10.2307/20026158</ext-link></mixed-citation></ref></ref-list></tp:taxon-treatment>
