# Supplementary material for: Revision of the subfamily Opiinae (Hymenoptera, Braconidae) from Hunan (China), including thirty-six new species and two new genera
Source: Zookeys. 2013 Feb 13;(268):1–186. doi: 10.3897/zookeys.268.4071 (PMC3592199; doi:10.3897/zookeys.268.4071)
Supplement: XML Treatment for Phaedrotoma acuticlypeata [file zookeys.268.4071-treatment37.xml]

<!DOCTYPE tp:taxon-treatment
  PUBLIC "-//TaxonX//DTD Taxonomic Treatment Publishing DTD v0 20100105//EN" "tax-treatment-NSO.dtd">
<tp:taxon-treatment xmlns:tp="http://www.plazi.org/taxpub"><tp:treatment-meta><mixed-citation publication-type="journal"><person-group><name><surname>Li</surname><given-names>Xi-Ying</given-names></name><name><surname>van Achterberg</surname><given-names>Cornelis</given-names></name><name><surname>Tan</surname><given-names>Ji-Cai</given-names></name></person-group><article-title>Revision of the subfamily Opiinae (Hymenoptera, Braconidae) from Hunan (China), including thirty-six new species and two new genera</article-title><source>Zookeys</source><day>13</day><month>2</month><year>2013</year><volume>2013</volume><issue>268</issue><fpage>1</fpage><lpage>186</lpage><pub-id pub-id-type="doi">10.3897/zookeys.268.4071</pub-id></mixed-citation></tp:treatment-meta><tp:nomenclature><tp:taxon-name>
                        <tp:taxon-name-part taxon-name-part-type="genus">Phaedrotoma</tp:taxon-name-part>
                        <tp:taxon-name-part taxon-name-part-type="species">acuticlypeata</tp:taxon-name-part>
                    <object-id xmlns:xlink="http://www.w3.org/1999/xlink" xlink:type="simple">urn:lsid:zoobank.org:act:E8CD890F-0F07-4A45-ADC0-7F51D726C7AE</object-id>
								<object-id xmlns:xlink="http://www.w3.org/1999/xlink" xlink:type="simple">http://species-id.net/wiki/Phaedrotoma_acuticlypeata</object-id>
								</tp:taxon-name><tp:taxon-authority>Li &amp; van Achterberg</tp:taxon-authority><tp:taxon-status xmlns:xlink="http://www.w3.org/1999/xlink" xlink:type="simple">sp. n.</tp:taxon-status><xref ref-type="fig" rid="F50">Figs 196</xref><xref ref-type="fig" rid="F51">–204</xref></tp:nomenclature><tp:treatment-sec sec-type="Type material"><title>Type material.</title><p>Holotype, ♀ (ZUH), “S. China: Hunan, nr Zhangjiajie, Badagong Mts, Longtanping, 4–5.VI.2009, 550 m, Xi-Ying Li, RMNH’09”. Paratypes (RMNH): 1 ♀, “S. China: Hunan, Changsha, garden Hunan Agr. Univ., 80 m, 31.V.2009, Xi-Ying Li, RMNH’09”; 1 ♂, “S. China: Hunan, nr Suining, Huangsang N. R., Shaoyang, 12–13.VI.2009, 1000 m, Xi-Ying Li, RMNH’09”; 1 ♀, “S. China: Hunan, nr Chengbu, Nan Mt., Shaoyang, 1500 m, 10-11.VI.2009, Xi-Ying Li, RMNH’09”.</p></tp:treatment-sec><tp:treatment-sec sec-type="Diagnosis"><title>Diagnosis.</title><p>Length of mesosoma 1.2 times its height; antenna of female 1.5–1.7 times as long as fore wing (male: 1.5–1.6 times); length of eye in dorsal view about 2.8 times temple; clypeus convex medially (<xref ref-type="fig" rid="F51">Fig. 202</xref>); propodeum largely coarsely rugose except anteriorly (<xref ref-type="fig" rid="F51">Fig. 199</xref>); pronotal side and mesopleuron superficially granulate; precoxal sulcus wide and comparatively shallow, densely finely sculptured (<xref ref-type="fig" rid="F50">Fig. 196</xref>); hind tarsus slender and pale yellowish as femur (<xref ref-type="fig" rid="F51">Fig. 200</xref>); vein SR1 of fore wing 2.9–3.4 times as long as vein 3-SR (<xref ref-type="fig" rid="F51">Fig. 197</xref>).</p></tp:treatment-sec><tp:treatment-sec sec-type="Description"><title>Description.</title><p>Holotype, ♀, length of body 1.6 mm, of fore wing 2.0 mm.</p><p><italic>Head</italic>. Antenna with 26 segments and 1.6 times as long as fore wing; length of third segment 1.1 times fourth segment, length of third, fourth and penultimate seg<!--PageBreak-->ments 3.7, 3.5, and 2.5 times their width, respectively (<xref ref-type="fig" rid="F51">Fig. 201</xref>); length of maxillary palp 0.9 times height of head; labial palp segments rather moniliform; occipital carina distinctly removed from hypostomal carina and dorsally absent; hypostomal carina medium-sized; length of eye in dorsal view 2.8 times temple; frons glabrous, very superficially granulate and strongly shiny and with pit medially, slightly convex laterally and in front of anterior ocellus; face largely smooth but laterally superficially granulate, medially slightly elevated (<xref ref-type="fig" rid="F51">Fig. 202</xref>); width of clypeus 2.5 times its maximum height and 0.5 times width of face; clypeus weakly convex, ventrally protruding forwards, smooth and its ventral margin sharp and straight (<xref ref-type="fig" rid="F51">Fig. 202</xref>); hypoclypeal depression medium-sized (<xref ref-type="fig" rid="F51">Fig. 202</xref>); malar suture partly narrowly impressed (<xref ref-type="fig" rid="F51">Fig. 203</xref>); mandible gradually widened basally, with narrow and non-protruding ventral carina (<xref ref-type="fig" rid="F51">Fig. 203</xref>).</p><p><italic>Mesosoma</italic>. Length of mesosoma 1.2 times its height; dorsal pronope rather large and round; pronotal side superficially granulate, oblique groove crenulate anteriorly and posterior groove largely absent (<xref ref-type="fig" rid="F50">Fig. 196</xref>); epicnemial area superficially granulate dorsally; precoxal sulcus only medially impressed, wide and comparatively shallow, densely finely sculptured (<xref ref-type="fig" rid="F50">Fig. 196</xref>); remainder of mesopleuron and pleural sulcus smooth; anterior groove of metapleuron crenulate; notauli absent on disc, only anteriorly indicated by shallow depressions; mesoscutum glabrous except for a few setae along imaginary notaulic courses (<xref ref-type="fig" rid="F51">Fig. 198</xref>); medio-posterior depression of mesoscutum absent; lateral carina of mesoscutum present; scutellar sulcus moderately crenulate; scutellum smooth or nearly so and flattened; anterior surface of propodeum short and largely smooth, remainder coarsely rugose, without carinae (<xref ref-type="fig" rid="F51">Fig. 199</xref>).</p><p><!--PageBreak--><!--PageBreak--><italic>Wings</italic>. Fore wing (<xref ref-type="fig" rid="F51">Fig. 197</xref>): pterostigma elliptical, narrowed apically; 1-R1 reaching wing apex and 1.4 times as long as pterostigma; r:3-SR:SR1 = 2:22:64; r slender; 2-SR:3-SR:r-m = 12:22:6; 1-M straight; SR1 slightly curved; m-cu distinctly postfurcal; cu-a just postfurcal and 1-CU1 widened; first subdiscal cell closed, CU1b short. Hind wing (<xref ref-type="fig" rid="F51">Fig. 197</xref>): M+CU:1-M:1r-m = 10:13:5; cu-a straight; m-cu absent.</p><p><italic>Legs</italic>. Length of femur, tibia and basitarsus of hind leg 5.2, 9.2 and 5.5 times as long as wide, respectively; hind femur with long setae and of tibia medium-sized (<xref ref-type="fig" rid="F51">Fig. 200</xref>).</p><p><italic>Metasoma</italic>. Length of first tergite 1.1 times its apical width, its surface weakly and gradually convex and largely finely and densely rugulose, dorsal carinae developed in its anterior 0.6, straight (<xref ref-type="fig" rid="F51">Fig. 199</xref>); second and third tergites superficially granulate, division of tergites slightly elevated; length of ventrally visible setose part of ovipositor sheath 0.06 times fore wing and 0.2 times hind tibia; apex of hypopygium rather acute (<xref ref-type="fig" rid="F50">Figs 196</xref>, <xref ref-type="fig" rid="F51">204</xref>).</p><p><italic>Colour</italic>. Brownish-yellow; palpi, humeral plate and hind trochantellus ivory; legs pale yellowish (including hind tibial apex and hind tarsus, but telotarsi infuscate); antenna (but scapus yellowish), tegulum, head dorsally (but frons yellowish latero-posteriorly), mesoscutum, scutellum and metanotum, apex of third tergite and following tergites, ovipositor sheath, pterostigma and veins dark brown; wing membrane subhyaline.</p><p><italic>Molecular data</italic>. None.</p><p><italic>Variation</italic>. Length of body 1.6–1.9 mm, of fore wing 1.9–2.1 mm; antenna of female with 26 (1), 27 (1) or 28 (1) segments, of male with 31 (1) segments; oblique groove of pronotum distinctly or superficially crenulate.</p><fig id="F50" position="float" orientation="portrait"><label>Figure 196.</label><caption><p><italic><tp:taxon-name>Phaedrotoma acuticlypeata</tp:taxon-name></italic> sp. n., female, holotype. Habitus lateral.</p></caption><graphic xmlns:xlink="http://www.w3.org/1999/xlink" xlink:href="ZooKeys-268-001-g050.jpg" position="float" orientation="portrait" xlink:type="simple"/></fig><fig id="F51" position="float" orientation="portrait"><label>Figures 197–204.</label><caption><p><italic><tp:taxon-name>Phaedrotoma acuticlypeata</tp:taxon-name></italic> sp. n., female, holotype. <bold>197</bold> Wings <bold>198</bold> mesosoma dorsal <bold>199</bold> propodeum and 1<sup>st</sup>-3<sup>rd</sup> metasomal tergites dorsal <bold>200</bold> hind leg <bold>201</bold> antennae <bold>202</bold> head anterior <bold>203</bold> mandible <bold>204</bold> ovipositor sheath.</p></caption><graphic xmlns:xlink="http://www.w3.org/1999/xlink" xlink:href="ZooKeys-268-001-g051.jpg" position="float" orientation="portrait" xlink:type="simple"/></fig></tp:treatment-sec><tp:treatment-sec sec-type="Distribution"><title>Distribution.</title><p>*China (Hunan).</p></tp:treatment-sec><tp:treatment-sec sec-type="Biology"><title>Biology.</title><p>Unknown.</p></tp:treatment-sec><tp:treatment-sec sec-type="Etymology"><title>Etymology.</title><p>Name derived from “acutus” (Latin for “sharp”) and clypeus, because of the acute ventral margin of the clypeus.</p></tp:treatment-sec><tp:treatment-sec sec-type="Notes"><title>Notes.</title><p>The new species runs in the key by <xref ref-type="bibr" rid="B24">Chen and Weng (2005)</xref> to <italic><tp:taxon-name>Phaedrotoma improcera</tp:taxon-name></italic> (Weng &amp; Chen, 2005) comb. n. <italic><tp:taxon-name>Phaedrotoma acuticlypeata</tp:taxon-name></italic> differs by having the anterior surface of the propodeum largely smooth (rugose in <italic><tp:taxon-name>Phaedrotoma improcera</tp:taxon-name></italic>), vein 3-SR of fore wing 1.8 times vein 2-SR (1.3 times) and length of eye in dorsal view 2.8 times temple (1.7 times).</p></tp:treatment-sec><ref-list><ref id="B24"><mixed-citation xmlns:xlink="http://www.w3.org/1999/xlink" xlink:type="simple"><person-group><name name-style="western"><surname>Chen</surname><given-names>J-H</given-names></name><name name-style="western"><surname>Weng</surname><given-names>R-Q</given-names></name></person-group> (<year>2005</year>)<source> Systematic studies on Opiinae of China (Hymenoptera: Braconidae). Fujian Science and Technology Publishing House, Fujian, 1–269.</source></mixed-citation></ref></ref-list></tp:taxon-treatment>
