# Supplementary material for: Revision of the subfamily Opiinae (Hymenoptera, Braconidae) from Hunan (China), including thirty-six new species and two new genera
Source: Zookeys. 2013 Feb 13;(268):1–186. doi: 10.3897/zookeys.268.4071 (PMC3592199; doi:10.3897/zookeys.268.4071)
Supplement: XML Treatment for Phaedrotoma angiclypeata [file zookeys.268.4071-treatment38.xml]

<!DOCTYPE tp:taxon-treatment
  PUBLIC "-//TaxonX//DTD Taxonomic Treatment Publishing DTD v0 20100105//EN" "tax-treatment-NSO.dtd">
<tp:taxon-treatment xmlns:tp="http://www.plazi.org/taxpub"><tp:treatment-meta><mixed-citation publication-type="journal"><person-group><name><surname>Li</surname><given-names>Xi-Ying</given-names></name><name><surname>van Achterberg</surname><given-names>Cornelis</given-names></name><name><surname>Tan</surname><given-names>Ji-Cai</given-names></name></person-group><article-title>Revision of the subfamily Opiinae (Hymenoptera, Braconidae) from Hunan (China), including thirty-six new species and two new genera</article-title><source>Zookeys</source><day>13</day><month>2</month><year>2013</year><volume>2013</volume><issue>268</issue><fpage>1</fpage><lpage>186</lpage><pub-id pub-id-type="doi">10.3897/zookeys.268.4071</pub-id></mixed-citation></tp:treatment-meta><tp:nomenclature><tp:taxon-name>
                        <tp:taxon-name-part taxon-name-part-type="genus">Phaedrotoma</tp:taxon-name-part>
                        <tp:taxon-name-part taxon-name-part-type="species">angiclypeata</tp:taxon-name-part>
                    <object-id xmlns:xlink="http://www.w3.org/1999/xlink" xlink:type="simple">urn:lsid:zoobank.org:act:1888DD51-4108-436B-909A-BB3649406EA9</object-id>
								<object-id xmlns:xlink="http://www.w3.org/1999/xlink" xlink:type="simple">http://species-id.net/wiki/Phaedrotoma_angiclypeata</object-id>
								</tp:taxon-name><tp:taxon-authority>Li &amp; van Achterberg</tp:taxon-authority><tp:taxon-status xmlns:xlink="http://www.w3.org/1999/xlink" xlink:type="simple">sp. n.</tp:taxon-status><xref ref-type="fig" rid="F52">Figs 205</xref><xref ref-type="fig" rid="F53">–214</xref></tp:nomenclature><tp:treatment-sec sec-type="Type material"><title>Type material.</title><p>Holotype, ♀ (ZUH), “S. China: Hunan, nr Zhangjiajie, Badagong Mts, Longtanping, 4–5.VI.2009, 550 m, Xi-Ying Li, RMNH’09”. Paratype (RMNH): 1 ♂, “S. China: Hunan, nr Suining, Huangsang N. R., Shaoyang, 12–13.VI.2009, 1000 m, Xi-Ying Li, RMNH’09”.</p></tp:treatment-sec><tp:treatment-sec sec-type="Diagnosis"><title>Diagnosis.</title><p>Hypopygium of ♀ truncate apically and 0.2 times as long as metasoma (<xref ref-type="fig" rid="F53">Fig. 213</xref>); clypeus normal ventrally and semicircular (<xref ref-type="fig" rid="F53">Fig. 212</xref>); clypeus 0.6 times as <!--PageBreak-->wide as face or less, protruding medio-ventrally and truncate laterally (<xref ref-type="fig" rid="F53">Fig. 211</xref>); occipital carina close to hypostomal carina; malar suture entirely absent; medio-posterior depression of mesoscutum absent; scutellar sulcus at most moderately crenulate; scutellum flat or nearly so; posterior groove of propleuron smooth or absent; pronope round and rather large (<xref ref-type="fig" rid="F53">Fig. 214</xref>); lateral carina of mesoscutum largely absent; mesosoma largely black; precoxal sulcus finely crenulate or smooth (<xref ref-type="fig" rid="F52">Fig. 205</xref>); propodeum smooth and shiny; vein m-cu of fore wing slightly postfurcal (<xref ref-type="fig" rid="F53">Fig. 206</xref>); vein CU1b shorter that vein 3-CU1 (<xref ref-type="fig" rid="F53">Fig. 206</xref>); hind femur about 5 times as long as wide; second and third metasomal tergites smooth; head and mesosternum largely dark brown; mandible gradually widened basally and narrow apically (<xref ref-type="fig" rid="F53">Fig. 212</xref>); hind tarsus pale yellowish.</p></tp:treatment-sec><tp:treatment-sec sec-type="Description"><title>Description.</title><p>Holotype, ♀, length of body 1.4 mm, of fore wing 1.7 mm.</p><p><italic>Head</italic>. Antenna with 23 segments and 1.3 times as long as fore wing; length of third segment 1.1 times fourth segment, length of third, fourth and penultimate segments 4.3, 3.8, and 3.0 times their width, respectively (<xref ref-type="fig" rid="F53">Fig. 210</xref>); length of maxillary palp 0.9 times height of head; labial palp segments rather short; occipital carina close to hypostomal carina and dorsally absent; hypostomal carina narrow; length of eye in dorsal view 2.6 times temple; frons glabrous, smooth, evenly flattened; face smooth, medially weakly elevated; width of clypeus 3.1 times its maximum height and 0.55 times width of face; clypeus convex, protruding forwards, superficially punctate dorsally and its ventral margin thin and slightly concave (<xref ref-type="fig" rid="F53">Fig. 211</xref>); hypoclypeal depression rather large (<xref ref-type="fig" rid="F53">Fig. 211</xref>); malar suture entirely absent; mandible gradually widened basally, with short and non-protruding ventral carina (<xref ref-type="fig" rid="F53">Fig. 212</xref>).</p><p><!--PageBreak--><!--PageBreak--><italic>Mesosoma</italic>. Length of mesosoma 1.1 times its height; dorsal pronope distinct, rather large, round (<xref ref-type="fig" rid="F53">Fig. 214</xref>); pronotal side smooth, but slightly crenulate in oblique groove (<xref ref-type="fig" rid="F52">Fig. 205</xref>); epicnemial area smooth dorsally; precoxal sulcus only medially impressed, smooth as rest of mesopleuron (<xref ref-type="fig" rid="F52">Fig. 205</xref>); pleural sulcus smooth as anterior groove of metapleuron; notauli absent on disc, only anteriorly indicated by shallow depressions (<xref ref-type="fig" rid="F53">Fig. 207</xref>); meso-scutum glabrous except for a few setae; medio-posterior depression of mesoscutum absent; lateral carina of mesoscutum largely absent; scutellar sulcus moderately crenulate; scutellum smooth and flattened; surface of propodeum entirely smooth and shiny (<xref ref-type="fig" rid="F53">Fig. 207</xref>).</p><p><italic>Wings</italic>. Fore wing (<xref ref-type="fig" rid="F53">Fig. 206</xref>): pterostigma elliptical, narrowed apically; 1-R1 reaching wing apex and 1.3 times as long as pterostigma; r:3-SR:SR1 = 2:18:53; 2-SR:3-SR:r-m = 11:18:6; r slender; 1-M straight; SR1 slightly sinuate; m-cu slightly postfurcal; cu-a postfurcal and 1-CU1 widened; first subdiscal cell closed, CU1b rather short. Hind wing (<xref ref-type="fig" rid="F53">Fig. 206</xref>): M+CU:1-M:1r-m = 10:13:5; cu-a straight; m-cu absent.</p><p><italic>Legs</italic>. Length of femur, tibia and basitarsus of hind leg 5.0, 8.5 and 4.5 times as long as wide, respectively; hind femur with long setae and of tibia medium-sized (<xref ref-type="fig" rid="F53">Fig. 209</xref>).</p><p><italic>Metasoma</italic>. Length of first tergite 1.2 times its apical width, its surface distinctly convex but flattened medially and largely finely rugose or rugulose, dorsal carinae developed in its anterior 0.6, curved (<xref ref-type="fig" rid="F53">Fig. 208</xref>); second and following tergites largely smooth, but with some superficial granulation, division of tergites slightly elevated; length of ventrally visible setose part of ovipositor sheath 0.06 times fore wing and 0.2 times hind tibia (<xref ref-type="fig" rid="F52">Figs 205</xref>, <xref ref-type="fig" rid="F53">213</xref>).</p><p><italic>Colour</italic>. Black; palpi, mandible, clypeus, malar space, second tergite, metasoma ventrally and legs pale yellowish; first tergite yellowish-brown; antenna (but scapus, laterally pedicellus and third segment yellowish), face, temple, mesopleuron largely, ovipositor sheath, remainder of metasoma, pterostigma and veins dark brown; wing membrane subhyaline.</p><p><italic>Molecular data</italic>. None.</p><p><italic>Variation</italic>. Paratype has length of the fore wing 2.0 mm, the antenna with 27 segments, precoxal sulcus finely crenulate and the head largely brownish-yellow.</p><fig id="F52" position="float" orientation="portrait"><label>Figure 205.</label><caption><p><italic><tp:taxon-name>Phaedrotoma angiclypeata</tp:taxon-name></italic> sp. n., female, holotype. Habitus lateral.</p></caption><graphic xmlns:xlink="http://www.w3.org/1999/xlink" xlink:href="ZooKeys-268-001-g052.jpg" position="float" orientation="portrait" xlink:type="simple"/></fig><fig id="F53" position="float" orientation="portrait"><label>Figures 206–214.</label><caption><p><italic><tp:taxon-name>Phaedrotoma angiclypeata</tp:taxon-name></italic> sp. n., female, holotype. <bold>206</bold> Wings <bold>207</bold> mesosoma dorsal <bold>208</bold> propodeum and 1<sup>st</sup>-3<sup>rd</sup> metasomal tergites dorsal <bold>209</bold> hind leg <bold>210</bold> antennae <bold>211</bold> head anterior <bold>212</bold> mandible <bold>213</bold> ovipositor sheath <bold>214</bold> pronope dorsal.</p></caption><graphic xmlns:xlink="http://www.w3.org/1999/xlink" xlink:href="ZooKeys-268-001-g053.jpg" position="float" orientation="portrait" xlink:type="simple"/></fig></tp:treatment-sec><tp:treatment-sec sec-type="Distribution"><title>Distribution.</title><p>*China (Hunan).</p></tp:treatment-sec><tp:treatment-sec sec-type="Biology"><title>Biology.</title><p>Unknown.</p></tp:treatment-sec><tp:treatment-sec sec-type="Etymology"><title>Etymology.</title><p>Name derived from “angustus” (Latin for “narrow”) and clypeus, because of the comparatively narrow clypeus.</p></tp:treatment-sec><tp:treatment-sec sec-type="Notes"><title>Notes.</title><p>The new species runs in the key by <xref ref-type="bibr" rid="B24">Chen and Weng (2005)</xref> to <italic><tp:taxon-name>Opius clusilis</tp:taxon-name></italic> Weng &amp; Chen, 2005, if the second tergite is considered to be smooth. <italic><tp:taxon-name>Phaedrotoma angiclypeata</tp:taxon-name></italic> differs by having the head roundly narrowed behind the eyes in dorsal view (directly narrowed in <italic><tp:taxon-name>Opius clusilis</tp:taxon-name></italic>), the mandible hardly widened basally (mandible distinctly widened), length of the first tergite 1.2 times its apical width (1.4 times) and length of the third antennal segment 4.5 times its width (2.6 times). The new species is close to <italic><tp:taxon-name>Phaedrotoma postuma</tp:taxon-name></italic> (Chen &amp; Weng, 2005) comb. n., but <italic><tp:taxon-name>Phaedrotoma postuma</tp:taxon-name></italic> has the head (except usually dorsally) and mesosoma laterally yellowish-brown or brown, the third antennal segment comparatively slender, the fourth antennal segment largely yellowish-brown, the malar space slightly longer and the ovipositor sheath narrow.</p><!--PageBreak--></tp:treatment-sec><ref-list><ref id="B24"><mixed-citation xmlns:xlink="http://www.w3.org/1999/xlink" xlink:type="simple"><person-group><name name-style="western"><surname>Chen</surname><given-names>J-H</given-names></name><name name-style="western"><surname>Weng</surname><given-names>R-Q</given-names></name></person-group> (<year>2005</year>)<source> Systematic studies on Opiinae of China (Hymenoptera: Braconidae). Fujian Science and Technology Publishing House, Fujian, 1–269.</source></mixed-citation></ref></ref-list></tp:taxon-treatment>
