# Supplementary material for: Revision of the subfamily Opiinae (Hymenoptera, Braconidae) from Hunan (China), including thirty-six new species and two new genera
Source: Zookeys. 2013 Feb 13;(268):1–186. doi: 10.3897/zookeys.268.4071 (PMC3592199; doi:10.3897/zookeys.268.4071)
Supplement: XML Treatment for Phaedrotoma antenervalis [file zookeys.268.4071-treatment39.xml]

<!DOCTYPE tp:taxon-treatment
  PUBLIC "-//TaxonX//DTD Taxonomic Treatment Publishing DTD v0 20100105//EN" "tax-treatment-NSO.dtd">
<tp:taxon-treatment xmlns:tp="http://www.plazi.org/taxpub"><tp:treatment-meta><mixed-citation publication-type="journal"><person-group><name><surname>Li</surname><given-names>Xi-Ying</given-names></name><name><surname>van Achterberg</surname><given-names>Cornelis</given-names></name><name><surname>Tan</surname><given-names>Ji-Cai</given-names></name></person-group><article-title>Revision of the subfamily Opiinae (Hymenoptera, Braconidae) from Hunan (China), including thirty-six new species and two new genera</article-title><source>Zookeys</source><day>13</day><month>2</month><year>2013</year><volume>2013</volume><issue>268</issue><fpage>1</fpage><lpage>186</lpage><pub-id pub-id-type="doi">10.3897/zookeys.268.4071</pub-id></mixed-citation></tp:treatment-meta><tp:nomenclature><tp:taxon-name>
                        <tp:taxon-name-part taxon-name-part-type="genus">Phaedrotoma</tp:taxon-name-part>
                        <tp:taxon-name-part taxon-name-part-type="species">antenervalis</tp:taxon-name-part>
                    <object-id xmlns:xlink="http://www.w3.org/1999/xlink" xlink:type="simple">urn:lsid:zoobank.org:act:A03369EE-6DE9-44C2-B288-F668079819C4</object-id>
								<object-id xmlns:xlink="http://www.w3.org/1999/xlink" xlink:type="simple">http://species-id.net/wiki/Phaedrotoma_antenervalis</object-id>
								</tp:taxon-name><tp:taxon-authority>Li &amp; van Achterberg</tp:taxon-authority><tp:taxon-status xmlns:xlink="http://www.w3.org/1999/xlink" xlink:type="simple">sp. n.</tp:taxon-status><xref ref-type="fig" rid="F54">Figs 215</xref><xref ref-type="fig" rid="F55">–224</xref></tp:nomenclature><tp:treatment-sec sec-type="Type material"><title>Type material.</title><p>Holotype, ♀ (ZUH), “S. China: Hunan, nr Zhangjiajie, Forest park Mts, 1.VIII.1989, Ben-Zhu Dai, No. 214”.</p></tp:treatment-sec><tp:treatment-sec sec-type="Diagnosis"><title>Diagnosis.</title><p>Clypeus normal ventrally and semi-circular (<xref ref-type="fig" rid="F55">Fig. 221</xref>); width of clypeus 2.8 times its maximum height; mesosoma yellowish-brown laterally and ventrally; pronotal side smooth; precoxal sulcus somewhat wider, in elliptical depression; anterior groove of metanotum crenulate (<xref ref-type="fig" rid="F54">Fig. 215</xref>); propodeum usually largely rugose and medio-longitudinal carina absent (<xref ref-type="fig" rid="F55">Fig. 217</xref>); vein SR1 of fore wing 2.6 times as long as vein 3-SR; vein m-cu of fore wing antefurcal (<xref ref-type="fig" rid="F55">Fig. 216</xref>); vein 1r-m of hind wing distinctly oblique and 0.4 times vein 1-M (<xref ref-type="fig" rid="F55">Fig. 216</xref>); second tergite densely and finely granulate-punctate (<xref ref-type="fig" rid="F55">Fig. 218</xref>); setose part of ovipositor sheath 0.45 times as long as hind tibia (<xref ref-type="fig" rid="F55">Fig. 223</xref>).</p></tp:treatment-sec><tp:treatment-sec sec-type="Description"><title>Description.</title><p>Holotype, ♀, length of body 1.8 mm, of fore wing 2.3 mm.</p><p><italic>Head</italic>. Antenna with 32 segments and 1.4 times as long as fore wing; length of third segment 1.3 times fourth segment, length of third, fourth and penultimate segments 4.8, 3.8, and 2.0 times their width, respectively (<xref ref-type="fig" rid="F55">Fig. 224</xref>); length of maxillary palp 0.5 times height of head; labial palp segments short; occipital carina moderately close to hypostomal carina (<xref ref-type="fig" rid="F55">Fig. 221</xref>) and dorsally absent; hypostomal carina narrow; length of eye in dorsal view 2.0 times temple; frons glabrous, smooth, evenly flattened; face smooth, medially weakly elevated; width of clypeus 2.8 times its maximum height and 0.5 times width of face; clypeus convex, protruding forwards, superficially punctate dorsally and its ventral margin thin and slightly concave (<xref ref-type="fig" rid="F55">Figs 220, 221</xref>); hypoclypeal depression large (<xref ref-type="fig" rid="F55">Fig. 220</xref>); malar suture absent; mandible gradually widened basally and with a narrow ventral carina (<xref ref-type="fig" rid="F55">Fig. 221</xref>).</p><p><italic>Mesosoma</italic>. Length of mesosoma 1.2 times its height; dorsal pronope large and round (<xref ref-type="fig" rid="F55">Fig. 222</xref>); pronotal side smooth and posterior groove absent (<xref ref-type="fig" rid="F54">Fig. 215</xref>); epicnemial area smooth dorsally; precoxal sulcus only medially impressed, widely and finely crenulate, smooth as rest of mesopleuron (<xref ref-type="fig" rid="F54">Fig. 215</xref>); pleural sulcus smooth; anterior groove of metapleuron crenulate; notauli absent on disc, only anteriorly indicated by shallow depressions (<xref ref-type="fig" rid="F55">Fig. 217</xref>); mesoscutum smooth and glabrous; medio-posterior depression of mesoscutum absent; lateral carina of mesoscutum largely absent; scutellar sulcus moderately crenulate; scutellum smooth and flattened; surface of propodeum largely rugose (<xref ref-type="fig" rid="F55">Fig. 217</xref>).</p><p><italic>Wings</italic>. Fore wing (<xref ref-type="fig" rid="F55">Fig. 216</xref>): pterostigma elliptical, narrowed apically; 1-R1 reaching wing apex and 1.3 times as long as pterostigma; r:3-SR:SR1= 3:31:80; 2-SR:3-SR:r-m = 17:31:7; r normal; 1-M slightly curved; SR1 slightly sinuate; m-cu antefurcal; cu-a postfurcal and 1-CU1 widened; first subdiscal cell closed, CU1b short. Hind wing (<xref ref-type="fig" rid="F55">Fig. 216</xref>): M+CU:1-M:1r-m = 18:24:10; cu-a straight; m-cu absent.</p><p><italic>Legs</italic>. Length of femur, tibia and basitarsus of hind leg 3.8, 7.1 and 6.5 times as long as wide, respectively; hind femur with long setae and of tibia medium-sized (<xref ref-type="fig" rid="F55">Fig. 219</xref>).</p><p><!--PageBreak--><italic>Metasoma</italic>. Length of first tergite about equal to its apical width, its surface evenly gradually convex medially, longitudinally rugose and with dorsal carinae remain separated from each other and reaching apex of tergite (<xref ref-type="fig" rid="F55">Fig. 218</xref>); second tergite densely and finely granulate-punctate (<xref ref-type="fig" rid="F55">Fig. 218</xref>); third and following tergites smooth; length of ventrally visible setose part of ovipositor sheath 0.11times fore wing and 0.45 times hind tibia (<xref ref-type="fig" rid="F54">Figs 215</xref>, <xref ref-type="fig" rid="F55">223</xref>).</p><p><italic>Colour</italic>. Yellow; antenna, mesosoma laterally and ventrally, third and following tergites and ovipositor sheath yellowish-brown; pterostigma and veins brown; wing membrane subhyaline.</p><p><italic>Molecular data</italic>. None.</p><fig id="F54" position="float" orientation="portrait"><label>Figure 215.</label><caption><p><italic><tp:taxon-name>Phaedrotoma anternervalis</tp:taxon-name></italic> sp. n., female, holotype. Habitus lateral.</p></caption><graphic xmlns:xlink="http://www.w3.org/1999/xlink" xlink:href="ZooKeys-268-001-g054.jpg" position="float" orientation="portrait" xlink:type="simple"/></fig><fig id="F55" position="float" orientation="portrait"><label>Figures 216–224.</label><caption><p><italic><tp:taxon-name>Phaedrotoma antenervalis</tp:taxon-name></italic> sp. n., female, holotype. <bold>216</bold> Wings <bold>217</bold> mesosoma dorsal <bold>218</bold> propodeum and metasoma dorsal <bold>219</bold> hind leg <bold>220</bold> head anterior <bold>221</bold> mandible <bold>222</bold> pronope dorsal <bold>223</bold> ovipositor sheath <bold>224</bold> antenna.</p></caption><graphic xmlns:xlink="http://www.w3.org/1999/xlink" xlink:href="ZooKeys-268-001-g055.jpg" position="float" orientation="portrait" xlink:type="simple"/></fig></tp:treatment-sec><tp:treatment-sec sec-type="Distribution"><title>Distribution.</title><p>*China (Hunan).</p></tp:treatment-sec><tp:treatment-sec sec-type="Biology"><title>Biology.</title><p>Unknown.</p></tp:treatment-sec><tp:treatment-sec sec-type="Etymology"><title>Etymology.</title><p>Name derived from “ante” (Latin for “before”) and “nervus” (Latin for nerve or vein), because of the antefurcal vein m-cu of fore wing.</p><!--PageBreak--><!--PageBreak--></tp:treatment-sec><tp:treatment-sec sec-type="Notes"><title>Notes.</title><p>The new species runs in the key by <xref ref-type="bibr" rid="B24">Chen and Weng (2005)</xref> to <italic><tp:taxon-name>Phaedrotoma osculas</tp:taxon-name></italic> (Weng &amp; Chen, 2005) comb. n. <italic><tp:taxon-name>Phaedrotoma antenervalis</tp:taxon-name></italic> differs by having the setose part of ovipositor sheath distinctly longer than the first tergite (0.8 times in <italic><tp:taxon-name>Phaedrotoma osculas</tp:taxon-name></italic>), length of the maxillary palp about equal to height of head (1.2 times) and the propodeum densely rugulose anteriorly (smooth).</p></tp:treatment-sec><ref-list><ref id="B24"><mixed-citation xmlns:xlink="http://www.w3.org/1999/xlink" xlink:type="simple"><person-group><name name-style="western"><surname>Chen</surname><given-names>J-H</given-names></name><name name-style="western"><surname>Weng</surname><given-names>R-Q</given-names></name></person-group> (<year>2005</year>)<source> Systematic studies on Opiinae of China (Hymenoptera: Braconidae). Fujian Science and Technology Publishing House, Fujian, 1–269.</source></mixed-citation></ref></ref-list></tp:taxon-treatment>
