# Supplementary material for: Revision of the subfamily Opiinae (Hymenoptera, Braconidae) from Hunan (China), including thirty-six new species and two new genera
Source: Zookeys. 2013 Feb 13;(268):1–186. doi: 10.3897/zookeys.268.4071 (PMC3592199; doi:10.3897/zookeys.268.4071)
Supplement: XML Treatment for Phaedrotoma depressa [file zookeys.268.4071-treatment40.xml]

<!DOCTYPE tp:taxon-treatment
  PUBLIC "-//TaxonX//DTD Taxonomic Treatment Publishing DTD v0 20100105//EN" "tax-treatment-NSO.dtd">
<tp:taxon-treatment xmlns:tp="http://www.plazi.org/taxpub"><tp:treatment-meta><mixed-citation publication-type="journal"><person-group><name><surname>Li</surname><given-names>Xi-Ying</given-names></name><name><surname>van Achterberg</surname><given-names>Cornelis</given-names></name><name><surname>Tan</surname><given-names>Ji-Cai</given-names></name></person-group><article-title>Revision of the subfamily Opiinae (Hymenoptera, Braconidae) from Hunan (China), including thirty-six new species and two new genera</article-title><source>Zookeys</source><day>13</day><month>2</month><year>2013</year><volume>2013</volume><issue>268</issue><fpage>1</fpage><lpage>186</lpage><pub-id pub-id-type="doi">10.3897/zookeys.268.4071</pub-id></mixed-citation></tp:treatment-meta><tp:nomenclature><tp:taxon-name>
                        <tp:taxon-name-part taxon-name-part-type="genus">Phaedrotoma</tp:taxon-name-part>
                        <tp:taxon-name-part taxon-name-part-type="species">depressa</tp:taxon-name-part>
                    </tp:taxon-name><tp:taxon-authority>Li &amp; van Achterberg</tp:taxon-authority><tp:taxon-status xmlns:xlink="http://www.w3.org/1999/xlink" xlink:type="simple">nom. n.</tp:taxon-status><xref ref-type="fig" rid="F56">Figs 225</xref><xref ref-type="fig" rid="F57">–236</xref><tp:nomenclature-citation-list><tp:nomenclature-citation><tp:taxon-name>Opius vittata</tp:taxon-name><comment> [<italic>recte: vittatus</italic>] Chen &amp; Weng, 2005: 106–107, fig. 44, 180, 198, photos 166–170 (not <italic><tp:taxon-name>Opius vittatus</tp:taxon-name></italic> Ruschka, 1915; junior homonym).</comment></tp:nomenclature-citation></tp:nomenclature-citation-list></tp:nomenclature><tp:treatment-sec sec-type="Type material"><title>Type material.</title><p>Holotype of <italic><tp:taxon-name>Opius vittata</tp:taxon-name></italic>, ♀ (FAFU), “[China:] Fujian, Jiangle, Longqi Mt., 10.VII.1994, Wu Zhi-shan” and 3 ♀ + 1 ♂ topotypic paratypes collected 10–14.VII.1994.</p></tp:treatment-sec><tp:treatment-sec sec-type="Additional material"><title>Additional material.</title><p>4 ♀ (RMNH, ZUH), “S. China: Hunan, Changsha, garden Hunan Agr. Univ., 80 m, 31.V.2009, Xi-Ying Li, RMNH’09”; 2 ♀, “S. China: Hunan, nr Zhangjiajie, Badagong Mts, Tian Ping Mt., 9-13.VII.2009, 550 m, Xi-Ying Li, RMNH’10”; 1 ♀, “S. China: Hunan, nr Zhangjiajie, Badagong Mts, Bamaoxi, 2-3.VI.2009, 540 m, Xi-Ying Li, RMNH’09”.</p></tp:treatment-sec><tp:treatment-sec sec-type="Diagnosis"><title>Diagnosis.</title><p>Vein SR1 of fore wing 3.4-4.0 times as long as vein 3-SR; clypeus depressed ventrally and narrow sickle-shaped (<xref ref-type="fig" rid="F57">Fig. 233</xref>); mesosoma (except black meso-scutum) orange-brown; second and third metasomal tergite micro-sculptured and propodeum smooth; hypopygium of ♀ obtuse apically or nearly so and 0.1–0.2 times as long as metasoma; labrum normal, without large space below clypeus (<xref ref-type="fig" rid="F57">Fig. 233</xref>); hind femur about 4.5 times as long as wide.</p></tp:treatment-sec><tp:treatment-sec sec-type="Description"><title>Description.</title><p>Specimen from Changsha, ♀, length of body 1.2 mm, of fore wing 1.4 mm.</p><p><italic>Head</italic>. Antenna with 23 segments and 1.4 times as long as fore wing; third segment 1.1 times as long as fourth segment, length of third, fourth and penultimate segments 3.8, 3.5 and 2.5 times their width, respectively (<xref ref-type="fig" rid="F57">Fig. 236</xref>); length of maxillary palp 0.8 times height of head; labial palp segments moniliform; occipital carina moderately far removed from hypostomal carina (<xref ref-type="fig" rid="F57">Fig. 234</xref>) and dorsally absent; hypostomal carina narrow; length of eye in dorsal view 1.8 times temple; frons slightly evenly convex and glabrous, smooth; face smooth, medially hardly elevated (<xref ref-type="fig" rid="F57">Fig. 233</xref>); width of cly-peus 3.5 times its maximum height and 0.6 times width of face, depressed ventrally and sickle-shaped (<xref ref-type="fig" rid="F57">Fig. 233</xref>); clypeus slightly convex, distinctly protruding forwards, smooth except for a few punctures and its ventral margin thick and slightly concave; hypoclypeal depression wide (<xref ref-type="fig" rid="F57">Fig. 233</xref>); malar suture shallow, linear; mandible slender triangular and somewhat narrowed submedially, with a narrow ventral carina (<xref ref-type="fig" rid="F57">Fig. 234</xref>).</p><p><italic>Mesosoma</italic>. Length of mesosoma 1.1 times its height; dorsal pronope obsolescent, pit-shaped; pronotal side smooth and posterior groove absent; epicnemial area smooth <!--PageBreak-->dorsally; precoxal sulcus medially superficially impressed, smooth as rest of mesopleuron; pleural sulcus smooth (<xref ref-type="fig" rid="F56">Figs 225, 226, 227</xref>); mesosternal sulcus deep and narrow and smooth; notauli absent on disc, only anteriorly with pair of short smooth impressions (<xref ref-type="fig" rid="F57">Fig. 230</xref>); mesoscutum glabrous and strongly shiny; medio-posterior depression of mesoscutum absent; scutellar sulcus narrow and finely crenulate; scutellum slightly convex medially; surface of propodeum smooth, except for crenulae posteriorly (<xref ref-type="fig" rid="F57">Fig. 230</xref>).</p><p><!--PageBreak--><!--PageBreak--><italic>Wings</italic>. Fore wing (<xref ref-type="fig" rid="F57">Figs 228, 229</xref>): pterostigma elongate elliptical; 1-R1 reaching wing apex and 1.1 times as long as pterostigma; r:3-SR:SR1 = 2:12:48; 2-SR:3-SR:r-m = 8:12:4; r slender; 1-M straight and SR1 nearly straight; m-cu and cu-a slightly postfurcal; 1-CU1 hardly widened; first subdiscal cell open, CU1b absent; apical fifth of M+CU1 sclerotized. Hind wing (<xref ref-type="fig" rid="F57">Fig. 229</xref>): M+CU:1-M:1r-m = 2:4:1; cu-a straight; m-cu absent; basal cell very narrow.</p><p><italic>Legs</italic>. Length of femur, tibia and basitarsus of hind leg 4.5, 7.3 and 4.5 times as long as wide, respectively; hind femur and tibia with medium-sized setae (<xref ref-type="fig" rid="F57">Fig. 232</xref>).</p><p><italic>Metasoma</italic>. Length of first tergite 0.9 times its apical width, its surface flattened and coriaceous, matt and dorsal carinae developed in basal 0.4 of tergite (<xref ref-type="fig" rid="F57">Fig. 231</xref>); second suture obsolescent; second and following tergites smooth; length of setose part of ovipositor sheath 0.07 times fore wing and 0.2 times length of hind tibia (<xref ref-type="fig" rid="F57">Fig. 235</xref>).</p><p><italic>Colour</italic>. Yellowish-brown; antenna (but scapus yellowish), stemmaticum, mesoscutum, pronotum dorsally, ovipositor sheath, third and following tergites, pterostigma and veins dark brown; palpi, mandible, tegulae and legs (but hind tibia apically, hind tarsus and telotarsi darkened) pale yellow; scutellum and metanotum brown; wing membrane subhyaline.</p><p><italic>Variation</italic>. Length of body 1.2-1.4 mm, of fore wing 1.4-1.6 mm, antenna of ♀ with 23 (1) segments; vein SR1 of fore wing 3.4-4.0 times as long as vein 3-SR; thirds tergite smooth or superficially granulate; metasoma sometimes nearly completely yellowish-brown dorsally; melanistic specimens with body largely dark or chestnut brown occur (<xref ref-type="fig" rid="F56">Figs 226, 227</xref>).</p><p><italic>Molecular data</italic>. COI, 16S, 28S (CVA4239).</p><fig id="F56" position="float" orientation="portrait"><label>Figure 225–227.</label><caption><p><italic><tp:taxon-name>Phaedrotoma depressa</tp:taxon-name></italic> nom. n., female, <bold>225</bold> Changsha and Badagong Mts, respectively. <bold>225–227</bold> Habitus lateral.</p></caption><graphic xmlns:xlink="http://www.w3.org/1999/xlink" xlink:href="ZooKeys-268-001-g056.jpg" position="float" orientation="portrait" xlink:type="simple"/></fig><fig id="F57" position="float" orientation="portrait"><label>Figures 228–236.</label><caption><p><italic><tp:taxon-name>Phaedrotoma depressa</tp:taxon-name></italic> nom. n., female, Changsha, but 229 Badagong Mts. <bold>228, 229</bold> Wings <bold>230</bold> mesosoma dorsal <bold>231</bold> 1<sup>st</sup>-3<sup>rd</sup> metasomal tergites dorsal <bold>232</bold> hind leg <bold>233</bold> head anterior <bold>234</bold> mandible <bold>235</bold> ovipositor sheath <bold>236</bold> antenna.</p></caption><graphic xmlns:xlink="http://www.w3.org/1999/xlink" xlink:href="ZooKeys-268-001-g057.jpg" position="float" orientation="portrait" xlink:type="simple"/></fig></tp:treatment-sec><tp:treatment-sec sec-type="Distribution"><title>Distribution.</title><p>*China (Hunan).</p></tp:treatment-sec><tp:treatment-sec sec-type="Biology"><title>Biology.</title><p>Unknown.</p></tp:treatment-sec><tp:treatment-sec sec-type="Etymology"><title>Etymology.</title><p>Name derived from “depressus” (Latin for “pressed down”), because of the narrow depressed clypeus.</p></tp:treatment-sec><tp:treatment-sec sec-type="Notes"><title>Notes.</title><p><italic><tp:taxon-name>Phaedrotoma depressa</tp:taxon-name></italic> runs in the key by <xref ref-type="bibr" rid="B24">Chen and Weng (2005)</xref> to <italic><tp:taxon-name>Opius clusilis</tp:taxon-name></italic> Weng &amp; Chen, 2005. <italic><tp:taxon-name>Phaedrotoma depressa</tp:taxon-name></italic> differs by having the mandible gradually narrowed and nearly symmetrical (abruptly narrowed and asymmetrical in <italic><tp:taxon-name>Opius clusilis</tp:taxon-name></italic>), the head roundly narrowed behind eyes in dorsal view (directly narrowed), the mandible hardly widened basally (mandible distinctly widened), length of the first tergite 0.9 times its apical width (1.4 times) and length of the third antennal segment 3.8 times its width (2.6 times). <italic><tp:taxon-name>Phaedrotoma rugulosa</tp:taxon-name></italic> (Chen &amp; Weng, 2005) comb. n. comes very close but has a higher clypeus (narrower), slenderer third and fourth antennal segments of ♀, T3-6 membranous and depressed posteriorly. Examination of the holotype of <italic><tp:taxon-name>Opius vittatus</tp:taxon-name></italic> Chen &amp; Weng, 2005 (a junior homonym) showed that this is the same species as <italic><tp:taxon-name>Phaedrotoma depressa</tp:taxon-name></italic> despite it is not keying out to it.</p><!--PageBreak--></tp:treatment-sec><ref-list><ref id="B24"><mixed-citation xmlns:xlink="http://www.w3.org/1999/xlink" xlink:type="simple"><person-group><name name-style="western"><surname>Chen</surname><given-names>J-H</given-names></name><name name-style="western"><surname>Weng</surname><given-names>R-Q</given-names></name></person-group> (<year>2005</year>)<source> Systematic studies on Opiinae of China (Hymenoptera: Braconidae). Fujian Science and Technology Publishing House, Fujian, 1–269.</source></mixed-citation></ref></ref-list></tp:taxon-treatment>
