# Supplementary material for: Revision of the subfamily Opiinae (Hymenoptera, Braconidae) from Hunan (China), including thirty-six new species and two new genera
Source: Zookeys. 2013 Feb 13;(268):1–186. doi: 10.3897/zookeys.268.4071 (PMC3592199; doi:10.3897/zookeys.268.4071)
Supplement: XML Treatment for Phaedrotoma depressiclypealis [file zookeys.268.4071-treatment41.xml]

<!DOCTYPE tp:taxon-treatment
  PUBLIC "-//TaxonX//DTD Taxonomic Treatment Publishing DTD v0 20100105//EN" "tax-treatment-NSO.dtd">
<tp:taxon-treatment xmlns:tp="http://www.plazi.org/taxpub"><tp:treatment-meta><mixed-citation publication-type="journal"><person-group><name><surname>Li</surname><given-names>Xi-Ying</given-names></name><name><surname>van Achterberg</surname><given-names>Cornelis</given-names></name><name><surname>Tan</surname><given-names>Ji-Cai</given-names></name></person-group><article-title>Revision of the subfamily Opiinae (Hymenoptera, Braconidae) from Hunan (China), including thirty-six new species and two new genera</article-title><source>Zookeys</source><day>13</day><month>2</month><year>2013</year><volume>2013</volume><issue>268</issue><fpage>1</fpage><lpage>186</lpage><pub-id pub-id-type="doi">10.3897/zookeys.268.4071</pub-id></mixed-citation></tp:treatment-meta><tp:nomenclature><tp:taxon-name>
                        <tp:taxon-name-part taxon-name-part-type="genus">Phaedrotoma</tp:taxon-name-part>
                        <tp:taxon-name-part taxon-name-part-type="species">depressiclypealis</tp:taxon-name-part>
                    <object-id xmlns:xlink="http://www.w3.org/1999/xlink" xlink:type="simple">urn:lsid:zoobank.org:act:D23DB5DB-6C0C-40B8-A31B-E18D5C6D7CB2</object-id>
								<object-id xmlns:xlink="http://www.w3.org/1999/xlink" xlink:type="simple">http://species-id.net/wiki/Phaedrotoma_depressiclypealis</object-id>
								</tp:taxon-name><tp:taxon-authority>Li &amp; van Achterberg</tp:taxon-authority><tp:taxon-status xmlns:xlink="http://www.w3.org/1999/xlink" xlink:type="simple">sp. n.</tp:taxon-status><xref ref-type="fig" rid="F58">Figs 237</xref><xref ref-type="fig" rid="F59">–246</xref></tp:nomenclature><tp:treatment-sec sec-type="Type material"><title>Type material.</title><p>Holotype, ♀ (ZUH), “S. China: Hunan, nr Zhangjiajie, Badagong Mts, Bamaoxi, 2–3.VI.2009, 540 m, Xi-Ying Li, RMNH’09”.</p></tp:treatment-sec><tp:treatment-sec sec-type="Diagnosis"><title>Diagnosis.</title><p>Malar suture partly shallowly impressed (<xref ref-type="fig" rid="F59">Fig. 243</xref>); clypeus medium-sized (<xref ref-type="fig" rid="F59">Fig. 242</xref>); second submarginal cell of fore wing medium-sized (<xref ref-type="fig" rid="F59">Fig. 238</xref>); setose part of ovipositor sheath 0.1–0.2 times as long as hind tibia; pronope, sculpture of propodeum and second and third tergites variable; first tergite mainly rugose and granulate (<xref ref-type="fig" rid="F59">Fig. 240</xref>); anterior groove of metapleuron crenulate; apical half of first metasomal tergite subparallel (<xref ref-type="fig" rid="F59">Fig. 240</xref>); occipital carina comparatively close to hypostomal carina; clypeus largely subparallel-sided, densely punctate and medially depressed (<xref ref-type="fig" rid="F59">Fig. 242</xref>); length of mesosoma 1.5 times its height; antenna of female about 1.3 times as long as fore wing; length of eye in dorsal view about 3.5 times temple; propodeum coarsely rugose (<xref ref-type="fig" rid="F59">Fig. 240</xref>).</p></tp:treatment-sec><tp:treatment-sec sec-type="Description"><title>Description.</title><p>Holotype, ♀, length of body 2.1 mm, of fore wing 2.5 mm.</p><p><italic>Head</italic>. Antenna with 29 segments and 1.3 times as long as fore wing; length of third segment 1.3 times fourth segment, length of third, fourth and penultimate segments 4.0, 3.0, and 3.0 times their width, respectively malar suture partly shallowly impressed (<xref ref-type="fig" rid="F59">Fig. 244</xref>); length of maxillary palp 0.9 times height of head; labial palp segments normal, elongate; occipital carina moderately far removed from hypostomal carina and dorsally absent (<xref ref-type="fig" rid="F59">Fig. 243</xref>); hypostomal carina rather narrow; length of eye in dorsal view 3.5 times temple; frons glabrous, smooth and strongly shiny and with shallow longitudinal depression medially, slightly convex; face largely smooth, medially slightly elevated; width of clypeus twice its maximum height and 0.5 times width of face; clypeus rather flattened and superficially sculptured, ventrally depressed, not protruding forwards and its ventral margin obtuse and slightly concave malar suture partly shallowly impressed (<xref ref-type="fig" rid="F59">Fig. 242</xref>); hypoclypeal depression medium-sized (<xref ref-type="fig" rid="F59">Fig. 242</xref>); malar suture partly superficially impressed near eye (<xref ref-type="fig" rid="F59">Fig. 243</xref>); mandible gradually widened basally, with narrow and non-protruding ventral carina (<xref ref-type="fig" rid="F59">Fig. 243</xref>).</p><p><italic>Mesosoma</italic>. Length of mesosoma 1.5 times its height; dorsal pronope large and round (<xref ref-type="fig" rid="F59">Fig. 246</xref>); pronotal side smooth and posterior groove largely absent; epicnemial area smooth; precoxal sulcus only medially impressed, narrow and comparatively deep, only with some micro-sculpture (<xref ref-type="fig" rid="F58">Fig. 237</xref>); pleural sulcus smooth; anterior groove of metapleuron crenulate ventrally; notauli absent on disc, only anteriorly indicated by shallow depressions; mesoscutum glabrous except for a few setae along imaginary notaulic courses (<xref ref-type="fig" rid="F59">Fig. 239</xref>); medio-posterior depression of mesoscutum absent; lateral carina of mesoscutum largely absent anteriorly; scutellar sulcus finely crenulate; scutellum smooth or nearly so and flattened; surface of propodeum rather coarsely rugose, without distinct transverse or median carinae (<xref ref-type="fig" rid="F59">Fig. 239</xref>).</p><p><!--PageBreak--><italic>Wings</italic>. Fore wing (<xref ref-type="fig" rid="F59">Fig. 238</xref>): pterostigma narrow elliptical, narrowed apically; 1-R1 reaching wing apex and 1.2 times as long as pterostigma; r:3-SR:SR1 = 4:30:75; r slender; 2-SR:3-SR:r-m = 17:30:8; 1-M nearly straight; SR1 slightly curved; m-cu narrowly postfurcal; cu-a postfurcal and 1-CU1 widened; first subdiscal cell closed, CU1b short. Hind wing (<xref ref-type="fig" rid="F59">Fig. 238</xref>): M+CU:1-M:1r-m = 15:13:8; cu-a straight; m-cu absent.</p><p><italic>Legs</italic>. Length of femur, tibia and basitarsus of hind leg 4.1, 10.6 and 7.1 times as long as wide, respectively; hind femur with long setae and of tibia medium-sized (<xref ref-type="fig" rid="F59">Fig. 241</xref>).</p><p><italic>Metasoma</italic>. Length of first tergite 1.2 times its apical width, its surface weakly and gradually convex and with widely spaced rugae and with granulate interspaces, dorsal carinae irregular and up to its posterior fifth (<xref ref-type="fig" rid="F59">Fig. 240</xref>); second and third tergites superficially granulate, division of tergites slightly elevated (<xref ref-type="fig" rid="F59">Fig. 240</xref>); length of ventrally visible setose part of ovipositor sheath 0.10 times fore wing and 0.35 times hind tibia (<xref ref-type="fig" rid="F58">Figs 237</xref>, <xref ref-type="fig" rid="F59">245</xref>); apex of hypopygium rather protruding (<xref ref-type="fig" rid="F59">Fig. 245</xref>).</p><p><italic>Colour</italic>. Blackish-brown or dark brown; palpi, coxae and trochanters ivory; legs pale yellowish (but hind tibia apically and basally, and hind tarsus more or less infuscate); antenna (but scapus largely yellowish), ovipositor sheath, pterostigma and veins dark brown; wing membrane subhyaline; tegulae, face largely (except medially), frons (except medially), temple largely and metasoma largely laterally yellowish-brown; mesopleuron ventrally and antero-dorsally and remainder of metasoma (except first tergite) more or less brown.</p><p><!--PageBreak--><!--PageBreak--><italic>Molecular data</italic>. None.</p><fig id="F58" position="float" orientation="portrait"><label>Figure 237.</label><caption><p><italic><tp:taxon-name>Phaedrotoma depressiclypealis</tp:taxon-name></italic> sp. n., female, holotype. Habitus lateral.</p></caption><graphic xmlns:xlink="http://www.w3.org/1999/xlink" xlink:href="ZooKeys-268-001-g058.jpg" position="float" orientation="portrait" xlink:type="simple"/></fig><fig id="F59" position="float" orientation="portrait"><label>Figures 238–246.</label><caption><p><italic><tp:taxon-name>Phaedrotoma depressiclypealis</tp:taxon-name></italic> sp. n., female, holotype. <bold>238</bold> Wings <bold>239</bold> mesosoma dorsal <bold>240</bold> propodeum and 1<sup>st</sup>-3<sup>rd</sup> metasomal tergites dorsal <bold>241</bold> hind leg <bold>242</bold> head anterior <bold>243</bold> mandible <bold>244</bold> antenna <bold>245</bold> ovipositor sheath <bold>246</bold> pronope dorsal.</p></caption><graphic xmlns:xlink="http://www.w3.org/1999/xlink" xlink:href="ZooKeys-268-001-g059.jpg" position="float" orientation="portrait" xlink:type="simple"/></fig></tp:treatment-sec><tp:treatment-sec sec-type="Distribution"><title>Distribution.</title><p>*China (Hunan).</p></tp:treatment-sec><tp:treatment-sec sec-type="Biology"><title>Biology.</title><p>Unknown.</p></tp:treatment-sec><tp:treatment-sec sec-type="Etymology"><title>Etymology.</title><p>Name derived from “depressus” (Latin for “pressed down”) and cly-peus, because of the ventrally depressed clypeus.</p></tp:treatment-sec><tp:treatment-sec sec-type="Notes"><title>Notes.</title><p>The new species runs in the key by <xref ref-type="bibr" rid="B24">Chen and Weng (2005)</xref> to <italic><tp:taxon-name>Phaedrotoma larga</tp:taxon-name></italic> (Weng &amp; Chen, 2005) comb. n. <italic><tp:taxon-name>Phaedrotoma depressiclypealis</tp:taxon-name></italic> differs by having vein 3-SR of fore wing 1.8 times vein 2-SR (1.6 times in <italic><tp:taxon-name>Phaedrotoma larga</tp:taxon-name></italic>), the mandible hardly widened basally (distinctly widened) and the length of the first tergite 1.2 times its apical width (0.9 times).</p></tp:treatment-sec><ref-list><ref id="B24"><mixed-citation xmlns:xlink="http://www.w3.org/1999/xlink" xlink:type="simple"><person-group><name name-style="western"><surname>Chen</surname><given-names>J-H</given-names></name><name name-style="western"><surname>Weng</surname><given-names>R-Q</given-names></name></person-group> (<year>2005</year>)<source> Systematic studies on Opiinae of China (Hymenoptera: Braconidae). Fujian Science and Technology Publishing House, Fujian, 1–269.</source></mixed-citation></ref></ref-list></tp:taxon-treatment>
