# Supplementary material for: Revision of the subfamily Opiinae (Hymenoptera, Braconidae) from Hunan (China), including thirty-six new species and two new genera
Source: Zookeys. 2013 Feb 13;(268):1–186. doi: 10.3897/zookeys.268.4071 (PMC3592199; doi:10.3897/zookeys.268.4071)
Supplement: XML Treatment for Phaedrotoma flavisoma [file zookeys.268.4071-treatment42.xml]

<!DOCTYPE tp:taxon-treatment
  PUBLIC "-//TaxonX//DTD Taxonomic Treatment Publishing DTD v0 20100105//EN" "tax-treatment-NSO.dtd">
<tp:taxon-treatment xmlns:tp="http://www.plazi.org/taxpub"><tp:treatment-meta><mixed-citation publication-type="journal"><person-group><name><surname>Li</surname><given-names>Xi-Ying</given-names></name><name><surname>van Achterberg</surname><given-names>Cornelis</given-names></name><name><surname>Tan</surname><given-names>Ji-Cai</given-names></name></person-group><article-title>Revision of the subfamily Opiinae (Hymenoptera, Braconidae) from Hunan (China), including thirty-six new species and two new genera</article-title><source>Zookeys</source><day>13</day><month>2</month><year>2013</year><volume>2013</volume><issue>268</issue><fpage>1</fpage><lpage>186</lpage><pub-id pub-id-type="doi">10.3897/zookeys.268.4071</pub-id></mixed-citation></tp:treatment-meta><tp:nomenclature><tp:taxon-name>
                        <tp:taxon-name-part taxon-name-part-type="genus">Phaedrotoma</tp:taxon-name-part>
                        <tp:taxon-name-part taxon-name-part-type="species">flavisoma</tp:taxon-name-part>
                    <object-id xmlns:xlink="http://www.w3.org/1999/xlink" xlink:type="simple">urn:lsid:zoobank.org:act:BF4EDC56-57E6-428A-8DE3-D165D014D21F</object-id>
								<object-id xmlns:xlink="http://www.w3.org/1999/xlink" xlink:type="simple">http://species-id.net/wiki/Phaedrotoma_flavisoma</object-id>
								</tp:taxon-name><tp:taxon-authority>Li &amp; van Achterberg</tp:taxon-authority><tp:taxon-status xmlns:xlink="http://www.w3.org/1999/xlink" xlink:type="simple">sp. n.</tp:taxon-status><xref ref-type="fig" rid="F60">Figs 247</xref><xref ref-type="fig" rid="F61">–256</xref></tp:nomenclature><tp:treatment-sec sec-type="Type material"><title>Type material.</title><p>Holotype, ♂ (ZUH), “S. China: Hunan, Taoyuan, Wuyunjie Mts., Houxi, 6–8.VI.2010, 500 m, Xi-Ying Li, No. 38”.</p></tp:treatment-sec><tp:treatment-sec sec-type="Diagnosis"><title>Diagnosis.</title><p>Pronotal side smooth (<xref ref-type="fig" rid="F60">Fig. 247</xref>); head moderately transverse and yellow; clypeus comparatively narrow, truncate ventrally, semi-circular and about 3.5 times as wide as high (<xref ref-type="fig" rid="F61">Fig. 252</xref>); vein SR1 of fore wing 1.9 times as long as vein 3-SR; mesosoma completely pale yellow; propodeum, second and third metasomal tergite smooth (<xref ref-type="fig" rid="F61">Figs 249</xref>, <xref ref-type="fig" rid="F61">250</xref>); first tergite superficially granulate (<xref ref-type="fig" rid="F61">Fig. 250</xref>); anterior groove of metapleuron smooth; apical half of first metasomal tergite subparallel-sided (<xref ref-type="fig" rid="F61">Fig. 250</xref>); occipital carina far removed from hypostomal carina; malar suture absent; hind tarsus pale yellowish as basal half of hind tibia; length of malar space 0.3 times basal width of mandible; third antennal segment about 3.5 (♂) times as long as wide; antenna 1.6 times longer than fore wing; face ivory and mesosoma pale yellowish; first tergite twice as long as wide apically (<xref ref-type="fig" rid="F61">Fig. 240</xref>).</p></tp:treatment-sec><tp:treatment-sec sec-type="Description"><title>Description.</title><p>Holotype, ♂, length of body 1.7 mm, of fore wing 1.9 mm.</p><p><italic>Head</italic>. Antenna with 27 segments and 1.4 times as long as fore wing; length of third segment 1.1 times fourth segment, length of third, fourth and penultimate segments 3.3, 3.0 and 2.8 times their width, respectively (<xref ref-type="fig" rid="F61">Fig. 255</xref>); length of maxillary palp about equal to height of head; labial palp segments normal; occipital carina far removed from hypostomal carina and dorsally absent; hypostomal carina narrow; length of eye in dorsal view 4.0 times temple; frons smooth, glabrous, flattened (<xref ref-type="fig" rid="F61">Fig. 254</xref>); face smooth, glabrous, medially weakly elevated (<xref ref-type="fig" rid="F61">Fig. 252</xref>); width of clypeus 3.3 times its maximum height and 0.6 times width of face; clypeus comparatively narrow and truncate medially, normal ventrally and semi-circular, its ventral margin thin and straight (<xref ref-type="fig" rid="F61">Figs 252</xref>, <xref ref-type="fig" rid="F61">253</xref>); hypoclypeal depression large (<xref ref-type="fig" rid="F61">Fig. 252</xref>); malar suture absent; length of malar space 0.3 times basal width of mandible gradually widened basally, with a ventral carina (<xref ref-type="fig" rid="F61">Fig. 253</xref>).</p><p><!--PageBreak--><italic>Mesosoma</italic>. Length of mesosoma 1.4 times its height; dorsal pronope absent; pronotal side smooth; epicnemial area smooth dorsally (<xref ref-type="fig" rid="F60">Fig. 247</xref>); precoxal sulcus only medially impressed, smooth; rest of mesopleuron smooth, glabrous; pleural sulcus smooth; anterior groove of metapleuron smooth; notauli absent on disc, only anteriorly indicated by shallow depressions (<xref ref-type="fig" rid="F61">Fig. 249</xref>); mesoscutum glabrous except for a few setae along imaginary notaulic courses; medio-posterior depression of mesoscutum absent; scutellar sulcus finely crenulate; scutellum smooth and flattened; surface of propodeum smooth (<xref ref-type="fig" rid="F61">Fig. 249</xref>).</p><p><italic>Wings</italic>. Fore wing (<xref ref-type="fig" rid="F61">Fig. 248</xref>): pterostigma triangular; 1-R1 reaching wing apex and 1.6 times as long as pterostigma; r:3-SR:SR1 = 2:33:60; 2-SR:3-SR:r-m = 20:33:9; r rather short; 1-M slightly curved; SR1 nearly straight; m-cu postfurcal; cu-a slightly <!--PageBreak--><!--PageBreak-->postfurcal and 1-CU1 widened; first subdiscal cell closed, CU1b medium-sized. Hind wing (<xref ref-type="fig" rid="F61">Fig. 248</xref>): M+CU:1-M:1r-m = 22:18:9; cu-a straight; m-cu absent.</p><p><italic>Legs</italic>. Length of femur, tibia and basitarsus of hind leg 7.0, 10.0 and 6.0 times as long as wide, respectively; hind femur with long setae and of tibia medium-sized (<xref ref-type="fig" rid="F61">Fig. 256</xref>).</p><p><italic>Metasoma</italic>. Length of first tergite 1.5 times its apical width, its surface moderately convex and largely finely rugose, dorsal carinae united in its anterior 0.5 and absent behind it (<xref ref-type="fig" rid="F61">Fig. 250</xref>); second and following tergites smooth.</p><p><italic>Colour</italic>. Yellow; antenna, pronotal side, mesopleuron, tegulae, pale yellowish; face, mandible, clypeus, palpi, malar space and legs ivory; pterostigma brown, veins yellowish-brown; wing membrane subhyaline.</p><p><italic>Molecular data</italic>.None.</p><fig id="F60" position="float" orientation="portrait"><label>Figure 247.</label><caption><p><italic><tp:taxon-name>Phaedrotoma flavisoma</tp:taxon-name></italic> sp. n., male, holotype. Habitus lateral.</p></caption><graphic xmlns:xlink="http://www.w3.org/1999/xlink" xlink:href="ZooKeys-268-001-g060.jpg" position="float" orientation="portrait" xlink:type="simple"/></fig><fig id="F61" position="float" orientation="portrait"><label>Figures 248–256.</label><caption><p><italic><tp:taxon-name>Phaedrotoma flavisoma</tp:taxon-name></italic> sp. n., male, holotype. <bold>248</bold> Wings <bold>249</bold> mesosoma dorsal <bold>250</bold> propodeum and 1<sup>st</sup>-3<sup>rd</sup> metasomal tergites dorsal <bold>251</bold> mesosternum ventral <bold>252</bold> head anterior <bold>253</bold> mandible <bold>254</bold> head dorsal <bold>255</bold> antenna <bold>256</bold> hind leg.</p></caption><graphic xmlns:xlink="http://www.w3.org/1999/xlink" xlink:href="ZooKeys-268-001-g061.jpg" position="float" orientation="portrait" xlink:type="simple"/></fig></tp:treatment-sec><tp:treatment-sec sec-type="Distribution"><title>Distribution.</title><p>*China (Hunan).</p></tp:treatment-sec><tp:treatment-sec sec-type="Biology"><title>Biology.</title><p>Unknown.</p></tp:treatment-sec><tp:treatment-sec sec-type="Etymology"><title>Etymology.</title><p>Name derived from “flavus” (Latin for “yellow”) and “soma” (Greek for body), because of the yellow body.</p></tp:treatment-sec><tp:treatment-sec sec-type="Notes"><title>Notes.</title><p>The new species runs in the key by <xref ref-type="bibr" rid="B24">Chen and Weng (2005)</xref> to <italic><tp:taxon-name>Phaedrotoma rugulosa</tp:taxon-name></italic> (Chen &amp; Weng, 2005) comb. n. and differs by having the clypeus 3.5 times wider than high (2.4 times in <italic><tp:taxon-name>Phaedrotoma rugulosa</tp:taxon-name></italic>), the malar space 0.3 times basal width of mandible (about 0.8 times), vein m-cu of fore wing far postfurcal (subinterstitial) and the triangular pterostigma (narrow elliptical).</p></tp:treatment-sec><ref-list><ref id="B24"><mixed-citation xmlns:xlink="http://www.w3.org/1999/xlink" xlink:type="simple"><person-group><name name-style="western"><surname>Chen</surname><given-names>J-H</given-names></name><name name-style="western"><surname>Weng</surname><given-names>R-Q</given-names></name></person-group> (<year>2005</year>)<source> Systematic studies on Opiinae of China (Hymenoptera: Braconidae). Fujian Science and Technology Publishing House, Fujian, 1–269.</source></mixed-citation></ref></ref-list></tp:taxon-treatment>
