# Supplementary material for: Revision of the subfamily Opiinae (Hymenoptera, Braconidae) from Hunan (China), including thirty-six new species and two new genera
Source: Zookeys. 2013 Feb 13;(268):1–186. doi: 10.3897/zookeys.268.4071 (PMC3592199; doi:10.3897/zookeys.268.4071)
Supplement: XML Treatment for Phaedrotoma nigrisoma [file zookeys.268.4071-treatment43.xml]

<!DOCTYPE tp:taxon-treatment
  PUBLIC "-//TaxonX//DTD Taxonomic Treatment Publishing DTD v0 20100105//EN" "tax-treatment-NSO.dtd">
<tp:taxon-treatment xmlns:tp="http://www.plazi.org/taxpub"><tp:treatment-meta><mixed-citation publication-type="journal"><person-group><name><surname>Li</surname><given-names>Xi-Ying</given-names></name><name><surname>van Achterberg</surname><given-names>Cornelis</given-names></name><name><surname>Tan</surname><given-names>Ji-Cai</given-names></name></person-group><article-title>Revision of the subfamily Opiinae (Hymenoptera, Braconidae) from Hunan (China), including thirty-six new species and two new genera</article-title><source>Zookeys</source><day>13</day><month>2</month><year>2013</year><volume>2013</volume><issue>268</issue><fpage>1</fpage><lpage>186</lpage><pub-id pub-id-type="doi">10.3897/zookeys.268.4071</pub-id></mixed-citation></tp:treatment-meta><tp:nomenclature><tp:taxon-name>
                        <tp:taxon-name-part taxon-name-part-type="genus">Phaedrotoma</tp:taxon-name-part>
                        <tp:taxon-name-part taxon-name-part-type="species">nigrisoma</tp:taxon-name-part>
                    <object-id xmlns:xlink="http://www.w3.org/1999/xlink" xlink:type="simple">urn:lsid:zoobank.org:act:18ABBFEF-F413-4117-959B-F63FD6F45066</object-id>
								<object-id xmlns:xlink="http://www.w3.org/1999/xlink" xlink:type="simple">http://species-id.net/wiki/Phaedrotoma_nigrisoma</object-id>
								</tp:taxon-name><tp:taxon-authority>Li &amp; van Achterberg</tp:taxon-authority><tp:taxon-status xmlns:xlink="http://www.w3.org/1999/xlink" xlink:type="simple">sp. n.</tp:taxon-status><xref ref-type="fig" rid="F62">Figs 257–263</xref></tp:nomenclature><tp:treatment-sec sec-type="Type material"><title>Type material.</title><p>Holotype, ♂ (ZUH), “S. China: Hunan, nr Changsha, Ningxiang, 5.X.1986, Xiao-ming Ou”.</p></tp:treatment-sec><tp:treatment-sec sec-type="Diagnosis"><title>Diagnosis.</title><p>Antenna of male with about 21 segments and about as long as fore wing; clypeus comparatively narrow, width of clypeus 4.0 times its maximum height (<xref ref-type="fig" rid="F62">Fig. 260</xref>); body black; legs dark brown; vein SR1 of fore wing 3 times as long as vein 3-SR; vein 3-SR 1.7 times as long as vein 2-SR (<xref ref-type="fig" rid="F62">Fig. 258</xref>); length of hind femur about 5.6 times its width.</p></tp:treatment-sec><tp:treatment-sec sec-type="Description"><title>Description.</title><p>Holotype, ♂, length of body 1.4 mm, of fore wing 1.6 mm.</p><p><italic>Head</italic>. Antenna with 21 segments and about as long as fore wing; length of third segment 1.2 times fourth segment, length of third, fourth and penultimate segments 3.2, 2.8, and 1.9 times their width, respectively (<xref ref-type="fig" rid="F62">Fig. 257</xref>); length of maxillary palp 0.9 times height of head; labial palp segments normal; occipital carina removed from hypostomal carina and dorsally absent; length of eye in dorsal view 1.6 times temple; frons glabrous, slightly convex laterally; face largely smooth but laterally superficially punctate, medially distinctly elevated (<xref ref-type="fig" rid="F62">Fig. 260</xref>); width of clypeus 4.0 times its maximum height and 0.8 times width of face; clypeus distinctly convex, punctate and its <!--PageBreak-->ventral margin curved (<xref ref-type="fig" rid="F62">Fig. 260</xref>); hypoclypeal depression large (<xref ref-type="fig" rid="F62">Fig. 260</xref>); malar suture present; malar space 0.3 times basal width of mandible; mandible gradually widened basally, with narrow and ventral carina (<xref ref-type="fig" rid="F62">Fig. 261</xref>).</p><p><italic>Mesosoma</italic>. Length of mesosoma 1.2 times its height; dorsal pronope round (<xref ref-type="fig" rid="F62">Fig. 263</xref>); pronotal side largely smooth but partly superficially granulate (<xref ref-type="fig" rid="F62">Fig. 257</xref>); epicnemial area smooth dorsally; precoxal sulcus only medially impressed, finely sculptured; <!--PageBreak-->remainder of mesopleuron and pleural sulcus smooth; anterior groove of metapleuron smooth; notauli absent on disc, only anteriorly indicated by shallow depressions (<xref ref-type="fig" rid="F62">Fig. 259</xref>); mesoscutum glabrous; medio-posterior depression of mesoscutum absent; scutellar sulcus moderately crenulate; scutellum smooth or nearly so; surface of propodeum largely smooth, without carinae (<xref ref-type="fig" rid="F62">Fig. 259</xref>).</p><p><italic>Wings</italic>. Fore wing (<xref ref-type="fig" rid="F62">Fig. 258</xref>): pterostigma slender elliptical, narrowed apically; 1-R1 not reaching wing apex and 0.9 times as long as pterostigma; r:3-SR:SR1 = 4:16:52; r widened; 2-SR:3-SR:r-m = 13:16:5; 1-M straight; SR1 nearly straight; m-cu distinctly postfurcal; cu-a postfurcal and 1-CU1 widened; first subdiscal cell opened, CU1b absent; Hind wing (<xref ref-type="fig" rid="F62">Fig. 258</xref>): M+CU:1-M:1r-m = 11:20:9; cu-a straight; m-cu absent.</p><p><italic>Legs</italic>. Length of femur, tibia and basitarsus of hind leg 5.6, 7.4 and 3.8 times as long as wide, respectively; hind femur and tibia with medium-sized setae (<xref ref-type="fig" rid="F62">Fig. 257</xref>).</p><p><italic>Metasoma</italic>. Length of first tergite 0.7 times its apical width, its surface distinctly convex and largely smooth (<xref ref-type="fig" rid="F62">Fig. 263</xref>); second and third tergites smooth.</p><p><italic>Colour</italic>. Black; antenna, palpi and legs dark brown; pterostigma and veins dark brown; wing membrane subhyaline.</p><p><italic>Molecular data</italic>. None.</p><fig id="F62" position="float" orientation="portrait"><label>Figures 257–263.</label><caption><p><italic><tp:taxon-name>Phaedrotoma nigrisoma</tp:taxon-name></italic> sp. n., male, holotype. <bold>257</bold> Habitus lateral <bold>258</bold> wings <bold>259</bold> mesosoma dorsal <bold>260</bold> head anterior <bold>261</bold> mandible <bold>262</bold> propodeum and 1<sup>st</sup>-3<sup>rd</sup> metasomal tergites dorsal <bold>263</bold> temple andpronope dorsal.</p></caption><graphic xmlns:xlink="http://www.w3.org/1999/xlink" xlink:href="ZooKeys-268-001-g062.jpg" position="float" orientation="portrait" xlink:type="simple"/></fig></tp:treatment-sec><tp:treatment-sec sec-type="Distribution"><title>Distribution.</title><p>*China (Hunan).</p></tp:treatment-sec><tp:treatment-sec sec-type="Biology"><title>Biology.</title><p>Unknown.</p></tp:treatment-sec><tp:treatment-sec sec-type="Etymology"><title>Etymology.</title><p>Name derived from “niger” (Latin for “black”) and “soma”(Latin for “body”), because of the black body.</p></tp:treatment-sec><tp:treatment-sec sec-type="Notes"><title>Notes.</title><p>The new species runs with difficulty in the key by <xref ref-type="bibr" rid="B24">Chen and Weng (2005)</xref> to <italic><tp:taxon-name>Rhogadopsis sulcifer</tp:taxon-name></italic> (Fischer, 1975) comb. n., but <italic><tp:taxon-name>Phaedrotoma nigrisoma</tp:taxon-name></italic> has vein m-cu angled with veins 2-M and 2-CU1 (linear or gradually merging in <italic><tp:taxon-name>Rhogadopsis sulcifer</tp:taxon-name></italic>), malar space 0.3 times as long as basal width of mandible (equal) and propodeum smooth (areolate).</p></tp:treatment-sec><ref-list><ref id="B24"><mixed-citation xmlns:xlink="http://www.w3.org/1999/xlink" xlink:type="simple"><person-group><name name-style="western"><surname>Chen</surname><given-names>J-H</given-names></name><name name-style="western"><surname>Weng</surname><given-names>R-Q</given-names></name></person-group> (<year>2005</year>)<source> Systematic studies on Opiinae of China (Hymenoptera: Braconidae). Fujian Science and Technology Publishing House, Fujian, 1–269.</source></mixed-citation></ref></ref-list></tp:taxon-treatment>
