# Supplementary material for: Revision of the subfamily Opiinae (Hymenoptera, Braconidae) from Hunan (China), including thirty-six new species and two new genera
Source: Zookeys. 2013 Feb 13;(268):1–186. doi: 10.3897/zookeys.268.4071 (PMC3592199; doi:10.3897/zookeys.268.4071)
Supplement: XML Treatment for Phaedrotoma semiplanata [file zookeys.268.4071-treatment46.xml]

<!DOCTYPE tp:taxon-treatment
  PUBLIC "-//TaxonX//DTD Taxonomic Treatment Publishing DTD v0 20100105//EN" "tax-treatment-NSO.dtd">
<tp:taxon-treatment xmlns:tp="http://www.plazi.org/taxpub"><tp:treatment-meta><mixed-citation publication-type="journal"><person-group><name><surname>Li</surname><given-names>Xi-Ying</given-names></name><name><surname>van Achterberg</surname><given-names>Cornelis</given-names></name><name><surname>Tan</surname><given-names>Ji-Cai</given-names></name></person-group><article-title>Revision of the subfamily Opiinae (Hymenoptera, Braconidae) from Hunan (China), including thirty-six new species and two new genera</article-title><source>Zookeys</source><day>13</day><month>2</month><year>2013</year><volume>2013</volume><issue>268</issue><fpage>1</fpage><lpage>186</lpage><pub-id pub-id-type="doi">10.3897/zookeys.268.4071</pub-id></mixed-citation></tp:treatment-meta><tp:nomenclature><tp:taxon-name>
                        <tp:taxon-name-part taxon-name-part-type="genus">Phaedrotoma</tp:taxon-name-part>
                        <tp:taxon-name-part taxon-name-part-type="species">semiplanata</tp:taxon-name-part>
                    <object-id xmlns:xlink="http://www.w3.org/1999/xlink" xlink:type="simple">urn:lsid:zoobank.org:act:6B389F90-3761-432E-AAB1-6168A2493C63</object-id>
								<object-id xmlns:xlink="http://www.w3.org/1999/xlink" xlink:type="simple">http://species-id.net/wiki/Phaedrotoma_semiplanata</object-id>
								</tp:taxon-name><tp:taxon-authority>Li &amp; van Achterberg</tp:taxon-authority><tp:taxon-status xmlns:xlink="http://www.w3.org/1999/xlink" xlink:type="simple">sp. n.</tp:taxon-status><xref ref-type="fig" rid="F67">Figs 286</xref><xref ref-type="fig" rid="F68">–294</xref></tp:nomenclature><tp:treatment-sec sec-type="Type material"><title>Type material.</title><p>Holotype, ♀ (ZJUH), “S. China: Hunan, nr Zhangjiajie, Badagong Mts, Tian Ping Mt., 9-13.vii.2009, 550 m, Xi-Ying Li, RMNH’10”, “CVA4256, sp. 22”.</p></tp:treatment-sec><tp:treatment-sec sec-type="Diagnosis"><title>Diagnosis.</title><p>Vein 1r-m of hind wing about 0.4 times as long as vein 1-M (<xref ref-type="fig" rid="F68">Fig. 287</xref>); posterior groove of pronotal side and anterior groove of metapleuron smooth (<xref ref-type="fig" rid="F67">Fig. 286</xref>).</p></tp:treatment-sec><tp:treatment-sec sec-type="Description"><title>Description.</title><p>Holotype, ♀, length of body1.8 mm, of fore wing 2.1 mm.</p><p><italic>Head</italic>. Antenna with 23 segments and 1.2 times as long as fore wing; third segment 1.4 times as long as fourth segment, length of third, fourth and penultimate segments 4.5, 3.2 and 2.2 times their width, respectively (<xref ref-type="fig" rid="F68">Fig. 294</xref>); length of maxillary palp 1.1 times height of head; labial palp segments normal; occipital carina widely removed from hypostomal carina and dorsally absent (<xref ref-type="fig" rid="F68">Fig. 292</xref>); hypostomal carina medium-sized; length of eye in dorsal view 2.3 times temple; frons slightly depressed behind antennal sockets and in front of anterior ocellus and glabrous, smooth; face smooth, medially elevated; width of clypeus 2.7 times its maximum height and 0.45 times width of face; clypeus rather convex but slightly protruding forwards and largely smooth (except for some punctures) and its ventral margin slightly concave and sharp (<xref ref-type="fig" rid="F68">Fig. 291</xref>); hypoclypeal depression rather large (<xref ref-type="fig" rid="F68">Fig. 291</xref>); malar suture deep; mandible triangular and with narrow ventral carina (<xref ref-type="fig" rid="F68">Fig. 292</xref>).</p><p><!--PageBreak--><!--PageBreak--><italic>Mesosoma</italic>. Length of mesosoma 1.2 times its height; dorsal pronope large, deep and round (<xref ref-type="fig" rid="F68">Fig. 293</xref>); pronotal side smooth and posterior groove largely absent (<xref ref-type="fig" rid="F67">Fig. 286</xref>); epicnemial area smooth dorsally; precoxal sulcus medially subvertical, deep and slightly finely crenulate (<xref ref-type="fig" rid="F67">Fig. 286</xref>); rest of mesopleuron smooth; pleural sulcus smooth; mesosternal sulcus deep and moderately crenulate; anterior groove of metapleuron largely smooth; notauli absent on disc, only anteriorly with pair of short smooth impressions (<xref ref-type="fig" rid="F68">Fig. 288</xref>); mesoscutum glabrous and strongly shiny; medio-posterior depression of mesoscutum absent; scutellar sulcus moderately crenulate; scutellum convex medially, smooth; propodeum with short medio-longitudinal carina and rugose anteriorly, surface posteriorly mainly superficially rugulose (<xref ref-type="fig" rid="F68">Fig. 289</xref>).</p><p><italic>Wings</italic>. Fore wing (<xref ref-type="fig" rid="F68">Fig. 287</xref>): pterostigma elongate triangular; 1-R1 ending at wing apex and1.4 times as long as pterostigma; r:3-SR:SR1 = 2:25:62; 2-SR:3-SR:r-m = 17:25:7; r somewhat widened; 1-M slightly curved and SR1 straight; m-cu distinctly postfurcal; cu-a slightly postfurcal and 1-CU1 widened; first subdiscal cell closed, CU1b medium-sized; apical quarter of M+CU1 sclerotized. Hind wing (<xref ref-type="fig" rid="F68">Fig. 287</xref>): M+CU:1-M:1r-m = 5:5:2; cu-a straight; m-cu present as faint unpigmented trace.</p><p><italic>Legs</italic>. Length of femur, tibia and basitarsus of hind leg 4.2, 9.4 and 5.0 times as long as wide, respectively; hind femur with long and tibia with medium-sized setae (<xref ref-type="fig" rid="F68">Fig. 290</xref>).</p><p><italic>Metasoma</italic>. Length of first tergite 1.3 times its apical width, its surface evenly moderately convex and coarsely vermiculate, its dorsal carinae developed in basal 0.4 of tergite, straight (<xref ref-type="fig" rid="F68">Fig. 289</xref>); second suture slightly indicated; second and third tergites superficially longitudinally rugulose (<xref ref-type="fig" rid="F68">Fig. 289</xref>); length of setose part of ovipositor sheath 0.07 times fore wing and 0.2 times length of hind tibia (<xref ref-type="fig" rid="F67">Figs 286</xref>, <xref ref-type="fig" rid="F68">293</xref>).</p><p><italic>Colour</italic>. Black; antenna (but scapus yellowish laterally and ventrally), stemmaticum, head dorsally (except near eyes), first tergite, most of fourth and following tergites, ovipositor sheath and pterostigma dark brown; face, malar space, palpi, mandible and legs (but hind tarsus and telotarsi darkened) pale yellow; tegulae and veins brown; wing membrane subhyaline.</p><p><italic>Molecular data</italic>.COI, 16S, 28S (CVA4256).</p><fig id="F67" position="float" orientation="portrait"><label>Figure 286.</label><caption><p><italic><tp:taxon-name>Phaedrotoma semiplanata</tp:taxon-name></italic> sp. n., female, holotype. Habitus lateral.</p></caption><graphic xmlns:xlink="http://www.w3.org/1999/xlink" xlink:href="ZooKeys-268-001-g067.jpg" position="float" orientation="portrait" xlink:type="simple"/></fig><fig id="F68" position="float" orientation="portrait"><label>Figures 287–294.</label><caption><p><italic><tp:taxon-name>Phaedrotoma semiplanata</tp:taxon-name></italic> sp. n., female, holotype. <bold>287</bold> Wings <bold>288</bold> mesosoma dorsal <bold>289</bold> propodeum and 1<sup>st</sup>-3<sup>rd</sup> metasomal tergites dorsal <bold>290</bold> hind leg <bold>291</bold> head anterior <bold>292</bold> mandible <bold>293</bold> ovipositor sheath <bold>294</bold> antennae.</p></caption><graphic xmlns:xlink="http://www.w3.org/1999/xlink" xlink:href="ZooKeys-268-001-g068.jpg" position="float" orientation="portrait" xlink:type="simple"/></fig></tp:treatment-sec><tp:treatment-sec sec-type="Distribution"><title>Distribution.</title><p>*China (Hunan).</p></tp:treatment-sec><tp:treatment-sec sec-type="Biology"><title>Biology.</title><p>Unknown.</p></tp:treatment-sec><tp:treatment-sec sec-type="Etymology"><title>Etymology.</title><p>Name derived from “semi” (Latin for “half”) and “planus” (Latin for “flat”), because of the rather flat clypeus.</p><p><bold>Notes.</bold> The new species runs in the key by <xref ref-type="bibr" rid="B24">Chen and Weng (2005)</xref> to <italic><tp:taxon-name>Phaedrotoma dimidia</tp:taxon-name></italic> (Chen&amp; Weng, 2005) comb. n. <italic><tp:taxon-name>Phaedrotoma semiplanata</tp:taxon-name></italic> differs by having the setose part of the ovipositor sheath 0.7 times as long as first tergite ((about 3 times in <italic><tp:taxon-name>Phaedrotoma dimidia</tp:taxon-name></italic>), the notauli largely absent on the mesoscutal disc and smooth (anterior half present on disc and crenulate) and the propodeum without a transverse carina or posterior areola (present).</p><!--PageBreak--></tp:treatment-sec><ref-list><ref id="B24"><mixed-citation xmlns:xlink="http://www.w3.org/1999/xlink" xlink:type="simple"><person-group><name name-style="western"><surname>Chen</surname><given-names>J-H</given-names></name><name name-style="western"><surname>Weng</surname><given-names>R-Q</given-names></name></person-group> (<year>2005</year>)<source> Systematic studies on Opiinae of China (Hymenoptera: Braconidae). Fujian Science and Technology Publishing House, Fujian, 1–269.</source></mixed-citation></ref></ref-list></tp:taxon-treatment>
