# Supplementary material for: Revision of the subfamily Opiinae (Hymenoptera, Braconidae) from Hunan (China), including thirty-six new species and two new genera
Source: Zookeys. 2013 Feb 13;(268):1–186. doi: 10.3897/zookeys.268.4071 (PMC3592199; doi:10.3897/zookeys.268.4071)
Supplement: XML Treatment for Phaedrotoma striatinota [file zookeys.268.4071-treatment47.xml]

<!DOCTYPE tp:taxon-treatment
  PUBLIC "-//TaxonX//DTD Taxonomic Treatment Publishing DTD v0 20100105//EN" "tax-treatment-NSO.dtd">
<tp:taxon-treatment xmlns:tp="http://www.plazi.org/taxpub"><tp:treatment-meta><mixed-citation publication-type="journal"><person-group><name><surname>Li</surname><given-names>Xi-Ying</given-names></name><name><surname>van Achterberg</surname><given-names>Cornelis</given-names></name><name><surname>Tan</surname><given-names>Ji-Cai</given-names></name></person-group><article-title>Revision of the subfamily Opiinae (Hymenoptera, Braconidae) from Hunan (China), including thirty-six new species and two new genera</article-title><source>Zookeys</source><day>13</day><month>2</month><year>2013</year><volume>2013</volume><issue>268</issue><fpage>1</fpage><lpage>186</lpage><pub-id pub-id-type="doi">10.3897/zookeys.268.4071</pub-id></mixed-citation></tp:treatment-meta><tp:nomenclature><tp:taxon-name>
                        <tp:taxon-name-part taxon-name-part-type="genus">Phaedrotoma</tp:taxon-name-part>
                        <tp:taxon-name-part taxon-name-part-type="species">striatinota</tp:taxon-name-part>
                    <object-id xmlns:xlink="http://www.w3.org/1999/xlink" xlink:type="simple">urn:lsid:zoobank.org:act:C1156DDB-5E95-4B2D-8B9B-B74AE5B47E10</object-id>
								<object-id xmlns:xlink="http://www.w3.org/1999/xlink" xlink:type="simple">http://species-id.net/wiki/Phaedrotoma_striatinota</object-id>
								</tp:taxon-name><tp:taxon-authority>Li &amp; van Achterberg</tp:taxon-authority><tp:taxon-status xmlns:xlink="http://www.w3.org/1999/xlink" xlink:type="simple">sp. n.</tp:taxon-status><xref ref-type="fig" rid="F69">Figs 295</xref><xref ref-type="fig" rid="F70">–303</xref></tp:nomenclature><tp:treatment-sec sec-type="Type material"><title>Type material.</title><p>Holotype, ♀ (ZUH), “S. China: Hunan, Shaoyang, Chengbu, Nan Mts., 1.VI.1985, Bai-Hua Xia, No. 300”.</p></tp:treatment-sec><tp:treatment-sec sec-type="Diagnosis"><title>Diagnosis.</title><p>Head strongly transverse and yellow; clypeus very wide (<xref ref-type="fig" rid="F70">Fig. 300</xref>); mandible large, gradually widened baso-ventrally and resulting in comparatively robust teeth (<xref ref-type="fig" rid="F70">Fig. 301</xref>); occipital carina slightly curved ventrally and remaining removed from hypostomal carina; pronotal side striate; notauli nearly complete, basal half crenulate and gradually reduced posteriorly (<xref ref-type="fig" rid="F70">Fig. 297</xref>); scutellar sulcus wide and coarsely crenulate (<xref ref-type="fig" rid="F70">Fig. 297</xref>); surface of propodeum coarsely and densely rugose and without a transverse carina subbasally (<xref ref-type="fig" rid="F70">Fig. 298</xref>); vein 1r-m of hind wing distinctly oblique and 0.3 times vein 1-M (<xref ref-type="fig" rid="F70">Fig. 296</xref>); second tergite smooth.</p></tp:treatment-sec><tp:treatment-sec sec-type="Description"><title>Description.</title><p>Holotype, ♀, length of body 4.2 mm, of fore wing 3.6 mm.</p><p><italic>Head</italic>. Antenna on unique specimen broken (only 7 segments remaining); third segment 1.1 times as long as fourth segment, length of third and fourth segments 2.0 and 2.0 times their width, respectively (<xref ref-type="fig" rid="F69">Fig. 295</xref>); length of maxillary palp 0.8 times height of head; labial palp segments short; occipital carina far removed from hypo-stomal carina and dorsally absent; hypostomal carina medium-sized; length of eye in dorsal view 0.9 times temple; frons depressed behind antennal sockets and glabrous, smooth (<xref ref-type="fig" rid="F70">Fig. 302</xref>); face smooth, medially broadly elevated (<xref ref-type="fig" rid="F70">Fig. 300</xref>); width of clypeus 3.0 times its maximum height and 0.7 times width of face, clypeus flattened, smooth except for some punctures and its ventral margin thick and distinctly concave (<xref ref-type="fig" rid="F70">Fig. 301</xref>); hypoclypeal depression wide (<xref ref-type="fig" rid="F70">Fig. 300</xref>); malar suture reduced; length of malar space slightly less than basal width of mandible; mandible large, gradually widened baso-ventrally and with a narrow ventral carina (<xref ref-type="fig" rid="F70">Fig. 301</xref>).</p><p><italic>Mesosoma</italic>. Length of mesosoma 1.3 times its height; dorsal pronope shallow (<xref ref-type="fig" rid="F70">Fig. 302</xref>); pronotal side largely striate (<xref ref-type="fig" rid="F70">Fig. 303</xref>); epicnemial area coarsely crenulate dorsally; precoxal sulcus wide, deep and coarsely crenulate, smooth as rest of mesopleuron (<xref ref-type="fig" rid="F70">Fig. 303</xref>); pleural sulcus smooth; notauli nearly complete, crenulate and gradually reduced posteriorly (<xref ref-type="fig" rid="F70">Fig. 297</xref>); mesoscutum smooth and glabrous; medio-posterior depression of mesoscutum elliptical (<xref ref-type="fig" rid="F70">Fig. 297</xref>); scutellar sulcus wide and coarsely crenulate; scutellum smooth, slightly convex medially; surface of propodeum coarsely and densely rugose (<xref ref-type="fig" rid="F70">Fig. 298</xref>).</p><p><italic>Wings</italic>. Fore wing (<xref ref-type="fig" rid="F70">Fig. 296</xref>): pterostigma triangular; 1-R1 reaching wing apex and 1.2 times as long as pterostigma; r:3-SR:SR1 = 10:45:93; 2-SR:3-SR:r-m = 37:45:15; 1-M slightly curved, 1-SR+M sinuate and SR1 nearly straight; m-cu and cu-a slightly postfurcal; 1-CU1 hardly widened; first subdiscal cell robust, 3-CU1:CU1b=11:9; apical fifth of M+CU1 unsclerotized. Hind wing (<xref ref-type="fig" rid="F70">Fig. 296</xref>): M+CU:1-M:1r-m = 51:53:17; cu-a straight; m-cu absent; SR present.</p><p><!--PageBreak--><italic>Legs</italic>. Length of femur, tibia and basitarsus of hind leg 3.0, 6.2 and 4.0 times as long as wide, respectively; hind femur and tibia with medium-sized setae (<xref ref-type="fig" rid="F70">Fig. 299</xref>).</p><p><italic>Metasoma</italic>. Length of first tergite 0.9 times its apical width, its surface evenly convex medially, coarsely rugose and with dorsal carinae united near apical fifth of tergite (<xref ref-type="fig" rid="F70">Fig. 298</xref>); second and following tergites smooth and normally sclerotized.</p><p><italic>Colour</italic>. Body black; antenna dark brown; head, tegulae and legs (but hind coxa and hind tarsus brown) yellow; pterostigma and veins brown; wing membrane subhyaline.</p><fig id="F69" position="float" orientation="portrait"><label>Figure 295.</label><caption><p><italic><tp:taxon-name>Phaedrotoma striatinota</tp:taxon-name></italic> sp. n., male, holotype. Habitus lateral.</p></caption><graphic xmlns:xlink="http://www.w3.org/1999/xlink" xlink:href="ZooKeys-268-001-g069.jpg" position="float" orientation="portrait" xlink:type="simple"/></fig><fig id="F70" position="float" orientation="portrait"><label>Figures 296–303.</label><caption><p><italic><tp:taxon-name>Phaedrotoma striatinota</tp:taxon-name></italic> sp. n., male, holotype. <bold>296</bold> Wings <bold>297</bold> mesosoma dorsal <bold>298</bold> propodeum and 1<sup>st</sup>-2<sup>nd</sup> metasomal tergites dorsal <bold>299</bold> hind leg <bold>300</bold> head anterior <bold>301</bold> clypeus and mandible anterior <bold>302</bold> head dorsal <bold>303</bold> mesosoma lateral.</p></caption><graphic xmlns:xlink="http://www.w3.org/1999/xlink" xlink:href="ZooKeys-268-001-g070.jpg" position="float" orientation="portrait" xlink:type="simple"/></fig></tp:treatment-sec><tp:treatment-sec sec-type="Distribution"><title>Distribution.</title><p>*China (Hunan).</p></tp:treatment-sec><tp:treatment-sec sec-type="Biology"><title>Biology.</title><p>Unknown.</p></tp:treatment-sec><tp:treatment-sec sec-type="Etymology"><title>Etymology.</title><p>Etymology. Name derived from “stria” (Latin for “furrow, line”) and “notos” (Greek for “back”), because of the longitudinally striate pronotal sides.</p></tp:treatment-sec><tp:treatment-sec sec-type="Notes"><title>Notes.</title><p>The new species does not run well in the key by <xref ref-type="bibr" rid="B24">Chen and Weng (2005)</xref>; it ends near <italic><tp:taxon-name>Xynobius indagatrix</tp:taxon-name></italic> (Weng &amp; Chen, 2005)comb. n. and <italic><tp:taxon-name>Xynobius multiarculatus</tp:taxon-name></italic> (Chen &amp; Weng, 2005) comb. n. Both species have dorsope, which is absent in <italic><tp:taxon-name>Phaedrotoma striatinota</tp:taxon-name></italic>. The pronotal side of both species lacks striae (present in <italic><tp:taxon-name>Phaedrotoma striatinota</tp:taxon-name></italic>) and the male of the new species has normally sclerotized tergites (male holotype of <italic><tp:taxon-name>Xynobius indagatrix</tp:taxon-name></italic> has third-sixth tergites largely membranous).</p><!--PageBreak--><!--PageBreak--></tp:treatment-sec><ref-list><ref id="B24"><mixed-citation xmlns:xlink="http://www.w3.org/1999/xlink" xlink:type="simple"><person-group><name name-style="western"><surname>Chen</surname><given-names>J-H</given-names></name><name name-style="western"><surname>Weng</surname><given-names>R-Q</given-names></name></person-group> (<year>2005</year>)<source> Systematic studies on Opiinae of China (Hymenoptera: Braconidae). Fujian Science and Technology Publishing House, Fujian, 1–269.</source></mixed-citation></ref></ref-list></tp:taxon-treatment>
