# Supplementary material for: Revision of the subfamily Opiinae (Hymenoptera, Braconidae) from Hunan (China), including thirty-six new species and two new genera
Source: Zookeys. 2013 Feb 13;(268):1–186. doi: 10.3897/zookeys.268.4071 (PMC3592199; doi:10.3897/zookeys.268.4071)
Supplement: XML Treatment for Rhogadopsis [file zookeys.268.4071-treatment50.xml]

<!DOCTYPE tp:taxon-treatment
  PUBLIC "-//TaxonX//DTD Taxonomic Treatment Publishing DTD v0 20100105//EN" "tax-treatment-NSO.dtd">
<tp:taxon-treatment xmlns:tp="http://www.plazi.org/taxpub"><tp:treatment-meta><mixed-citation publication-type="journal"><person-group><name><surname>Li</surname><given-names>Xi-Ying</given-names></name><name><surname>van Achterberg</surname><given-names>Cornelis</given-names></name><name><surname>Tan</surname><given-names>Ji-Cai</given-names></name></person-group><article-title>Revision of the subfamily Opiinae (Hymenoptera, Braconidae) from Hunan (China), including thirty-six new species and two new genera</article-title><source>Zookeys</source><day>13</day><month>2</month><year>2013</year><volume>2013</volume><issue>268</issue><fpage>1</fpage><lpage>186</lpage><pub-id pub-id-type="doi">10.3897/zookeys.268.4071</pub-id></mixed-citation></tp:treatment-meta><tp:nomenclature><tp:taxon-name>
                        <tp:taxon-name-part taxon-name-part-type="genus">Rhogadopsis</tp:taxon-name-part>
                    </tp:taxon-name><tp:taxon-authority>Brèthes, 1913</tp:taxon-authority><tp:taxon-status xmlns:xlink="http://www.w3.org/1999/xlink" xlink:type="simple">stat. n.</tp:taxon-status><xref ref-type="fig" rid="F73">Figs 314</xref><xref ref-type="fig" rid="F84">–373</xref><tp:nomenclature-citation-list><tp:nomenclature-citation><tp:taxon-name>Rhogadopsis</tp:taxon-name><comment> Brèthes, 1913: 44; <xref ref-type="bibr" rid="B64">Shenefelt 1975</xref>: 1212; <xref ref-type="bibr" rid="B79">Wharton 1987</xref>: 66(synonymy with subgenus <italic><tp:taxon-name>Lissosema</tp:taxon-name></italic>). Type species (by monotypy): <italic><tp:taxon-name>Rhogadopsis miniacea</tp:taxon-name></italic> Brèthes, 1913 [examined].</comment></tp:nomenclature-citation><tp:nomenclature-citation><tp:taxon-name>Lissosema</tp:taxon-name><comment> Fischer, 1972a: 359. Type species (by original designation): <italic><tp:taxon-name>Opius parvungula</tp:taxon-name></italic> Thomson, 1895 [examined].</comment></tp:nomenclature-citation></tp:nomenclature-citation-list></tp:nomenclature><tp:treatment-sec sec-type="Diagnosis"><title>Diagnosis.</title><p>Propodeum with a medio-longitudinal carina anteriorly (<xref ref-type="fig" rid="F74">Figs 317</xref>, <xref ref-type="fig" rid="F36">327</xref>, <xref ref-type="fig" rid="F78">336</xref>, <xref ref-type="fig" rid="F80">344</xref>, <xref ref-type="fig" rid="F82">352</xref>, <xref ref-type="fig" rid="F84">366</xref>); vein m-cu of fore wing gradually merging into 2-CU1 and linear with vein 2-M or nearly so; vein 1r-m of hind wing less oblique and 0.7-1.0 times as long as vein 1-M; anterior groove of metapleuron crenulate, but smooth in <italic><tp:taxon-name>Rhogadopsis semiplanata</tp:taxon-name></italic>; vein CU1b of fore wing medium-sized.</p></tp:treatment-sec><tp:treatment-sec sec-type="Biology"><title>Biology.</title><p>Parasitoids of Agromyzidae.</p><p><bold>Notes.</bold> <italic><tp:taxon-name>Lissosema</tp:taxon-name></italic> Fischer, 1972, is a junior synonym of <italic><tp:taxon-name>Rhogadopsis</tp:taxon-name></italic> Brèthes (Wharton, 1987), its type species has a short malar space with no distinct malar suture. Both names have been used as subgenera in the genus <italic><tp:taxon-name>Opius</tp:taxon-name></italic> (<xref ref-type="bibr" rid="B38">Fischer 1972b</xref>; <xref ref-type="bibr" rid="B79">Wharton 1987</xref>), but according to the molecular data and the derived wing venation this group forms a separate clade and, therefore, <italic><tp:taxon-name>Rhogadopsis</tp:taxon-name></italic> is elevated to generic rank.</p><!--PageBreak--></tp:treatment-sec><tp:treatment-sec><!--Section generated to contain objects referenced in tp:taxon-treatment.--><fig id="F73" position="float" orientation="portrait"><label>Figure 314.</label><caption><p><italic><tp:taxon-name>Rhogadopsis latipennis</tp:taxon-name></italic> sp. n., female, holotype. Habitus lateral.</p></caption><graphic xmlns:xlink="http://www.w3.org/1999/xlink" xlink:href="ZooKeys-268-001-g073.jpg" position="float" orientation="portrait" xlink:type="simple"/></fig><fig id="F84" position="float" orientation="portrait"><label>Figures 364–373.</label><caption><p><italic><tp:taxon-name>Rhogadopsis sculpturator</tp:taxon-name></italic> sp. n., male, holotype. <bold>364</bold> Wings <bold>365</bold> detail first subdiscal cell of fore wing <bold>366</bold> mesosoma dorsal <bold>367</bold> propodeum and 1<sup>st</sup>-3<sup>rd</sup> metasomal tergites dorsal <bold>368</bold> hind leg <bold>369</bold> head anterior <bold>370</bold> mandible <bold>371</bold> clypeus lateral <bold>372</bold> pronope dorsal <bold>373</bold> antennae.</p></caption><graphic xmlns:xlink="http://www.w3.org/1999/xlink" xlink:href="ZooKeys-268-001-g084.jpg" position="float" orientation="portrait" xlink:type="simple"/></fig><fig id="F74" position="float" orientation="portrait"><label>Figures 315–324.</label><caption><p><italic><tp:taxon-name>Rhogadopsis latipennis</tp:taxon-name></italic> sp. n., female, holotype. <bold>315</bold> Fore wing <bold>316</bold> hind wing <bold>317</bold> mesosoma dorsal <bold>318</bold> metasoma dorsal <bold>319</bold> antennae <bold>320</bold> head anterior <bold>321</bold> mandible <bold>322</bold> head dorsal <bold>323</bold> hind leg <bold>324</bold> ovipositor sheath.</p></caption><graphic xmlns:xlink="http://www.w3.org/1999/xlink" xlink:href="ZooKeys-268-001-g074.jpg" position="float" orientation="portrait" xlink:type="simple"/></fig><fig id="F36" position="float" orientation="portrait"><label>Figure 126.</label><caption><p><italic><tp:taxon-name>Opius crenuliferus</tp:taxon-name></italic> sp. n., female, holotype. Habitus lateral.</p></caption><graphic xmlns:xlink="http://www.w3.org/1999/xlink" xlink:href="ZooKeys-268-001-g036.jpg" position="float" orientation="portrait" xlink:type="simple"/></fig><fig id="F78" position="float" orientation="portrait"><label>Figures 335–341.</label><caption><p><italic><tp:taxon-name>Rhogadopsis longuria</tp:taxon-name></italic> (Chen &amp; Weng), male, Hunan, Bamaoxi. <bold>335</bold> Wings <bold>336</bold> mesosoma dorsal <bold>337</bold> propodeum and 1<sup>st</sup>-2<sup>nd</sup> metasomal tergites dorsal <bold>338</bold> antennae <bold>339</bold> head anterior <bold>340 </bold>mandible <bold>341</bold> hind leg.</p></caption><graphic xmlns:xlink="http://www.w3.org/1999/xlink" xlink:href="ZooKeys-268-001-g078.jpg" position="float" orientation="portrait" xlink:type="simple"/></fig><fig id="F80" position="float" orientation="portrait"><caption><p><bold>Figures 343–350.</bold> <italic><tp:taxon-name>Rhogadopsis maculosa</tp:taxon-name></italic> sp. n., male, holotype. <bold>343</bold> Wings <bold>344</bold> mesosoma dorsal <bold>345 </bold>propodeum and 1<sup>st</sup>-2<sup>nd</sup> metasomal tergites dorsal <bold>346</bold> hind leg <bold>347</bold> head anterior <bold>348</bold> mandible <bold>349</bold> mesosoma lateral <bold>350</bold> antenna.</p></caption><graphic xmlns:xlink="http://www.w3.org/1999/xlink" xlink:href="ZooKeys-268-001-g080.jpg" position="float" orientation="portrait" xlink:type="simple"/></fig><fig id="F82" position="float" orientation="portrait"><caption><p><bold>Figures 352–362.</bold> <italic><tp:taxon-name>Rhogadopsis obliqua</tp:taxon-name></italic> sp. n., female but 357 male paratype, holotype. <bold>352</bold> wings <bold>353</bold> mesosoma dorsal <bold>354</bold> propodeum and 1<sup>st</sup>-2<sup>nd</sup> metasomal tergites dorsal <bold>355</bold> hind leg <bold>356</bold>, <bold>357</bold> antennae <bold>358</bold> head anterior <bold>359</bold> mandible <bold>361</bold> ovipositor sheath <bold>362</bold> pronope dorsal.</p></caption><graphic xmlns:xlink="http://www.w3.org/1999/xlink" xlink:href="ZooKeys-268-001-g082.jpg" position="float" orientation="portrait" xlink:type="simple"/></fig></tp:treatment-sec><ref-list><ref id="B64"><mixed-citation xmlns:xlink="http://www.w3.org/1999/xlink" xlink:type="simple"><person-group><name name-style="western"><surname>Shenefelt</surname><given-names>RD</given-names></name></person-group> (<year>1975</year>)<article-title> Braconidae, 8. Hymenopterorum Catalogus (nov. ed.</article-title><source>) </source><volume>12</volume>: <fpage>1115</fpage>-<lpage>1262</lpage>.</mixed-citation></ref><ref id="B79"><mixed-citation xmlns:xlink="http://www.w3.org/1999/xlink" xlink:type="simple"><person-group><name name-style="western"><surname>Wharton</surname><given-names>RA</given-names></name></person-group> (<year>1987</year>)<article-title> Changes in nomenclature and classification of some opiine Braconidae (Hymenoptera).</article-title><source>Proceedings of the Entomological Society of Washington </source><volume>89</volume> (<issue>1</issue>): <fpage>61</fpage>-<lpage>73</lpage>.</mixed-citation></ref><ref id="B38"><mixed-citation xmlns:xlink="http://www.w3.org/1999/xlink" xlink:type="simple"><person-group><name name-style="western"><surname>Fischer</surname><given-names>M</given-names></name></person-group> (<year>1972b</year>)<article-title> Hymenoptera Braconidae (Opiinae I). (Paläarktische Region).</article-title><source>Das Tierreich </source><volume>91</volume>: <fpage>1</fpage>-<lpage>620</lpage>.</mixed-citation></ref></ref-list></tp:taxon-treatment>
