# Supplementary material for: Revision of the subfamily Opiinae (Hymenoptera, Braconidae) from Hunan (China), including thirty-six new species and two new genera
Source: Zookeys. 2013 Feb 13;(268):1–186. doi: 10.3897/zookeys.268.4071 (PMC3592199; doi:10.3897/zookeys.268.4071)
Supplement: XML Treatment for Rhogadopsis latipennis [file zookeys.268.4071-treatment51.xml]

<!DOCTYPE tp:taxon-treatment
  PUBLIC "-//TaxonX//DTD Taxonomic Treatment Publishing DTD v0 20100105//EN" "tax-treatment-NSO.dtd">
<tp:taxon-treatment xmlns:tp="http://www.plazi.org/taxpub"><tp:treatment-meta><mixed-citation publication-type="journal"><person-group><name><surname>Li</surname><given-names>Xi-Ying</given-names></name><name><surname>van Achterberg</surname><given-names>Cornelis</given-names></name><name><surname>Tan</surname><given-names>Ji-Cai</given-names></name></person-group><article-title>Revision of the subfamily Opiinae (Hymenoptera, Braconidae) from Hunan (China), including thirty-six new species and two new genera</article-title><source>Zookeys</source><day>13</day><month>2</month><year>2013</year><volume>2013</volume><issue>268</issue><fpage>1</fpage><lpage>186</lpage><pub-id pub-id-type="doi">10.3897/zookeys.268.4071</pub-id></mixed-citation></tp:treatment-meta><tp:nomenclature><tp:taxon-name>
                        <tp:taxon-name-part taxon-name-part-type="genus">Rhogadopsis</tp:taxon-name-part>
                        <tp:taxon-name-part taxon-name-part-type="species">latipennis</tp:taxon-name-part>
                    <object-id xmlns:xlink="http://www.w3.org/1999/xlink" xlink:type="simple">urn:lsid:zoobank.org:act:04155CB2-4A2F-4BC5-95A4-07EE11276996</object-id>
								<object-id xmlns:xlink="http://www.w3.org/1999/xlink" xlink:type="simple">http://species-id.net/wiki/Rhogadopsis_latipennis</object-id>
								</tp:taxon-name><tp:taxon-authority>Li &amp; van Achterberg</tp:taxon-authority><tp:taxon-status xmlns:xlink="http://www.w3.org/1999/xlink" xlink:type="simple">sp. n.</tp:taxon-status><xref ref-type="fig" rid="F73">Figs 314</xref><xref ref-type="fig" rid="F74">–324</xref></tp:nomenclature><tp:treatment-sec sec-type="Type material"><title>Type material.</title><p>Holotype, ♀ (ZUH), “S. China: Hunan, Yongzhou, Jiangyong, Yuankou, 28.VI.1988, Jian-Ping Liu, No. 184”.</p></tp:treatment-sec><tp:treatment-sec sec-type="Diagnosis"><title>Diagnosis.</title><p>Length of eye about 2.0 times temple in dorsal view; hypoclypeal depression medium-sized (<xref ref-type="fig" rid="F74">Fig. 321</xref>); ventral half of posterior groove of pronotal side crenulate; precoxal sulcus moderately wide and crenulate (<xref ref-type="fig" rid="F73">Fig. 314</xref>); anterior groove of metapleuron crenulate; medio-posterior depression of mesoscutum large, round and deep (<xref ref-type="fig" rid="F74">Fig. 317</xref>); propodeum with medio-longitudinal carina anteriorly (<xref ref-type="fig" rid="F74">Fig. 317</xref>); vein 1r-m of hind wing about 1.3 times as long as vein 1-M (<xref ref-type="fig" rid="F74">Fig. 316</xref>); area below pterostigma hyaline; first tergite about as long as wide (<xref ref-type="fig" rid="F74">Fig. 318</xref>).</p></tp:treatment-sec><tp:treatment-sec sec-type="Description"><title>Description.</title><p>Holotype, ♀, length of body 3.0 mm, of fore wing 2.8 mm.</p><p><italic>Head</italic>. Antenna with 23+ segments; third segment 1.3 times as long as fourth segment, length of third and fourth segments 2.2 and 1.7 times their width, respectively (<xref ref-type="fig" rid="F74">Fig. 319</xref>); length of maxillary palp 0.7 times height of head; labial palp segments slender; occipital carina rather close to hypostomal carina and dorsally absent; hypostomal carina wide; length of eye in dorsal view 2.0 times temple; frons medially convex, depressed behind antennal sockets, smooth and glabrous (<xref ref-type="fig" rid="F74">Fig. 322</xref>); face coarsely punctate, setose and medially widely elevated (<xref ref-type="fig" rid="F74">Fig. 320</xref>); width of clypeus 2.6 times its maximum height and 0.6 times width of face; clypeus convex, protruding forwards and punctate and its ventral margin slightly concave and thick (<xref ref-type="fig" rid="F74">Figs 320</xref>, <xref ref-type="fig" rid="F74">321</xref>); hypoclypeal depression medium-sized (<xref ref-type="fig" rid="F74">Fig. 321</xref>); malar suture deep; length of malar space 0.6 times basal width of mandible; mandible triangular and with narrow ventral carina (<xref ref-type="fig" rid="F74">Fig. 321</xref>).</p><p><!--PageBreak--><!--PageBreak--><italic>Mesosoma</italic>. Length of mesosoma 1.3 times its height; pronotal side largely smooth, but medial groove and oblique groove coarsely crenulate (<xref ref-type="fig" rid="F73">Fig. 314</xref>); epicnemial area mainly smooth dorsally, but finely crenulate laterally; precoxal sulcus moderately wide and crenulate; remainder of mesopleuron smooth (<xref ref-type="fig" rid="F73">Fig. 314</xref>); pleural sulcus smooth; anterior groove of metapleuron crenulate; notauli absent on disc, only anteriorly indicated by shallow depressions (<xref ref-type="fig" rid="F74">Fig. 317</xref>); mesoscutum glabrous except for row of long setae along notaulic courses; medio-posterior depression of mesoscutum large, round and deep (<xref ref-type="fig" rid="F74">Fig. 317</xref>); scutellar sulcus wide and coarsely crenulate (<xref ref-type="fig" rid="F74">Fig. 317</xref>); scutellum slightly convex medially, smooth; propodeum with nearly complete medio-longitudinal carina and remainder largely reticulate-rugose (<xref ref-type="fig" rid="F74">Fig. 317</xref>).</p><p><italic>Wings</italic>. Fore wing (<xref ref-type="fig" rid="F74">Fig. 315</xref>): pterostigma triangular; 1-R1 not reaching wing apex and 1.2 times as long as pterostigma; r:3-SR:SR1 = 17:42:67; 2-SR:3-SR:r-m = 30:42:17; r long; 1-M distinctly curved, SR1 nearly straight; m-cu postfurcal; cu-a subinterstitial; first subdiscal cell closed, CU1b medium-sized; apical third of M+CU1 desclerotized. Hind wing (<xref ref-type="fig" rid="F74">Fig. 316</xref>): M+CU:1-M:1r-m = 37:21:27; cu-a straight; m-cu completely absent.</p><p><italic>Legs</italic>. Length of femur, tibia and basitarsus of hind leg 3.5, 7.0 and 4.0 times as long as wide, respectively; hind femur and tibia with medium-sized setae (<xref ref-type="fig" rid="F74">Fig. 323</xref>).</p><p><italic>Metasoma</italic>. Length of first tergite 1.1 times its apical width, its surface longitudinally striate and evenly convex medially (<xref ref-type="fig" rid="F74">Fig. 318</xref>); second and following tergites smooth; length of ovipositor sheath 0.5 times (setose part 0.4 times) as long as hind tibia (<xref ref-type="fig" rid="F73">Figs 314</xref>, <xref ref-type="fig" rid="F74">324</xref>).</p><p><italic>Colour</italic>. Dark brown; head (except medio-dorsally and posteriorly), notaulic courses, tegulae, ovipositor sheath yellowish-brown; palpi and legs yellow; pterostigma and veins brown; wing membrane subhyaline.</p><fig id="F73" position="float" orientation="portrait"><label>Figure 314.</label><caption><p><italic><tp:taxon-name>Rhogadopsis latipennis</tp:taxon-name></italic> sp. n., female, holotype. Habitus lateral.</p></caption><graphic xmlns:xlink="http://www.w3.org/1999/xlink" xlink:href="ZooKeys-268-001-g073.jpg" position="float" orientation="portrait" xlink:type="simple"/></fig><fig id="F74" position="float" orientation="portrait"><label>Figures 315–324.</label><caption><p><italic><tp:taxon-name>Rhogadopsis latipennis</tp:taxon-name></italic> sp. n., female, holotype. <bold>315</bold> Fore wing <bold>316</bold> hind wing <bold>317</bold> mesosoma dorsal <bold>318</bold> metasoma dorsal <bold>319</bold> antennae <bold>320</bold> head anterior <bold>321</bold> mandible <bold>322</bold> head dorsal <bold>323</bold> hind leg <bold>324</bold> ovipositor sheath.</p></caption><graphic xmlns:xlink="http://www.w3.org/1999/xlink" xlink:href="ZooKeys-268-001-g074.jpg" position="float" orientation="portrait" xlink:type="simple"/></fig></tp:treatment-sec><tp:treatment-sec sec-type="Distribution"><title>Distribution.</title><p>*<tp:taxon-name>China</tp:taxon-name> (Hunan).</p></tp:treatment-sec><tp:treatment-sec sec-type="Etymology"><title>Etymology.</title><p>Name derived from “latus” (Latin for “wide”) and “penna” (Latin for “wing”), because of the wide hind wing.</p></tp:treatment-sec><tp:treatment-sec sec-type="Notes"><title>Notes.</title><p>The new species runs in the key by <xref ref-type="bibr" rid="B24">Chen and Weng (2005)</xref> with some difficulty to <italic><tp:taxon-name>Opius aquacaducus</tp:taxon-name></italic> Chen &amp; Weng, 2005, but <italic><tp:taxon-name>Rhogadopsis latipennis</tp:taxon-name></italic> has normal mandibles (asymmetrical in <italic><tp:taxon-name>Opius aquacaducus</tp:taxon-name></italic>), the medio-posterior depression is round (droplet-shaped) and the scutellum is slightly convex (strongly tuberculate convex). <italic><tp:taxon-name>Rhogadopsis tabidula</tp:taxon-name></italic>(Weng &amp; Chen, 2005) comb. n. and<italic><tp:taxon-name>Rhogadopsis pratellae</tp:taxon-name></italic><bold>(</bold>Weng &amp; Chen, 2005) comb. n. are similar but have vein 1r-m of hind wing less enlarged (about as long as vein 1-M and about 1.3 times in <italic><tp:taxon-name>Rhogadopsis latipennis</tp:taxon-name></italic>) and the setose part of the ovipositor sheath is either shorter (0.3 times hind tibia in <italic><tp:taxon-name>Rhogadopsis tabidula</tp:taxon-name></italic>) or longer (0.6 times hind tibia in <italic><tp:taxon-name>Rhogadopsis pratellae</tp:taxon-name></italic>) than in <italic><tp:taxon-name>Rhogadopsis latipennis</tp:taxon-name></italic> (0.4 times hind tibia). <italic><tp:taxon-name>Rhogadopsis tabidula</tp:taxon-name></italic> has a droplet shaped medio-posterior depression of the mesoscutum (round in <italic><tp:taxon-name>Rhogadopsis latipennis</tp:taxon-name></italic>) and the anterior half of the notauli present on the disc (as in <italic><tp:taxon-name>Rhogadopsis latipennis</tp:taxon-name></italic>; absent in <italic><tp:taxon-name>Rhogadopsis tabidula</tp:taxon-name></italic>).</p><!--PageBreak--></tp:treatment-sec><ref-list><ref id="B24"><mixed-citation xmlns:xlink="http://www.w3.org/1999/xlink" xlink:type="simple"><person-group><name name-style="western"><surname>Chen</surname><given-names>J-H</given-names></name><name name-style="western"><surname>Weng</surname><given-names>R-Q</given-names></name></person-group> (<year>2005</year>)<source> Systematic studies on Opiinae of China (Hymenoptera: Braconidae). Fujian Science and Technology Publishing House, Fujian, 1–269.</source></mixed-citation></ref></ref-list></tp:taxon-treatment>
