# Supplementary material for: Revision of the subfamily Opiinae (Hymenoptera, Braconidae) from Hunan (China), including thirty-six new species and two new genera
Source: Zookeys. 2013 Feb 13;(268):1–186. doi: 10.3897/zookeys.268.4071 (PMC3592199; doi:10.3897/zookeys.268.4071)
Supplement: XML Treatment for Rhogadopsis longicaudifera [file zookeys.268.4071-treatment52.xml]

<!DOCTYPE tp:taxon-treatment
  PUBLIC "-//TaxonX//DTD Taxonomic Treatment Publishing DTD v0 20100105//EN" "tax-treatment-NSO.dtd">
<tp:taxon-treatment xmlns:tp="http://www.plazi.org/taxpub"><tp:treatment-meta><mixed-citation publication-type="journal"><person-group><name><surname>Li</surname><given-names>Xi-Ying</given-names></name><name><surname>van Achterberg</surname><given-names>Cornelis</given-names></name><name><surname>Tan</surname><given-names>Ji-Cai</given-names></name></person-group><article-title>Revision of the subfamily Opiinae (Hymenoptera, Braconidae) from Hunan (China), including thirty-six new species and two new genera</article-title><source>Zookeys</source><day>13</day><month>2</month><year>2013</year><volume>2013</volume><issue>268</issue><fpage>1</fpage><lpage>186</lpage><pub-id pub-id-type="doi">10.3897/zookeys.268.4071</pub-id></mixed-citation></tp:treatment-meta><tp:nomenclature><tp:taxon-name>
                        <tp:taxon-name-part taxon-name-part-type="genus">Rhogadopsis</tp:taxon-name-part>
                        <tp:taxon-name-part taxon-name-part-type="species">longicaudifera</tp:taxon-name-part>
                    <object-id xmlns:xlink="http://www.w3.org/1999/xlink" xlink:type="simple">urn:lsid:zoobank.org:act:5A361F3E-3FD2-419E-9DE5-5BE285A03279</object-id>
								<object-id xmlns:xlink="http://www.w3.org/1999/xlink" xlink:type="simple">http://species-id.net/wiki/Rhogadopsis_longicaudifera</object-id>
								</tp:taxon-name><tp:taxon-authority>Li &amp; van Achterberg</tp:taxon-authority><tp:taxon-status xmlns:xlink="http://www.w3.org/1999/xlink" xlink:type="simple">sp. n.</tp:taxon-status><xref ref-type="fig" rid="F75">Figs 325</xref><xref ref-type="fig" rid="F76">–333</xref></tp:nomenclature><tp:treatment-sec sec-type="Type material"><title>Type material.</title><p>Holotype, ♀ (ZUH), “S. China: Hunan, Yongzhou, Jiangyong, Yuankou, 28.V.1988, Jian-Ping Liu, No. 181”.</p></tp:treatment-sec><tp:treatment-sec sec-type="Diagnosis"><title>Diagnosis.</title><p>Posterior groove of pronotal side crenulate; medio-posterior depression of mesoscutum absent (<xref ref-type="fig" rid="F76">Fig. 327</xref>); anterior groove of metapleuron crenulate; propodeum with medio-longitudinal carina anteriorly (<xref ref-type="fig" rid="F76">Fig. 328</xref>); vein m-cu of fore wing postfurcal (<xref ref-type="fig" rid="F76">Fig. 326</xref>); vein 1r-m of hind wing about 0.9 times as long as vein 1-M; vein CU1b of fore wing medium-sized (<xref ref-type="fig" rid="F76">Fig. 326</xref>); first tergite normal and without median carina (<xref ref-type="fig" rid="F76">Fig. 328</xref>); length of setose part of ovipositor sheath 0.5 times fore wing and twice as long as hind tibia (<xref ref-type="fig" rid="F76">Fig. 333</xref>).</p></tp:treatment-sec><tp:treatment-sec sec-type="Description"><title>Description.</title><p>Holotype, ♀, length of body 2.1 mm, of fore wing 2.6 mm.</p><p><italic>Head</italic>. Antenna with 27 segments and 1.1 times as long as fore wing; third segment 1.2 times as long as fourth segment, length of third, fourth and penultimate segments 4.0, 3.4 and 1.3 times their width, respectively (<xref ref-type="fig" rid="F76">Fig. 332</xref>); length of maxillary palp 0.8 times height of head; labial palp segments short; occipital carina close to hypostomal carina and dorsally absent; hypostomal carina wide; length of eye in dorsal view 1.3 times temple; frons flat, smooth and glabrous; face smooth, medially elevated (<xref ref-type="fig" rid="F76">Fig. 330</xref>); width of clypeus 1.8 times its maximum height and 0.4 times width of face; clypeus moderately convex, largely smooth, slightly concave and thin (<xref ref-type="fig" rid="F76">Fig. 330</xref>); hypoclypeal depression medium-sized (<xref ref-type="fig" rid="F76">Fig. 330</xref>); malar suture absent; length of malar space about equal to basal width of mandible; mandible triangular and with narrow ventral carina (<xref ref-type="fig" rid="F76">Fig. 331</xref>).</p><p><italic>Mesosoma</italic>. Length of mesosoma 1.2 times its height; dorsal pronope obsolescent; pronotal side smooth; epicnemial area smooth dorsally; precoxal sulcus wide and crenulate; remainder of mesopleuron smooth; pleural sulcus smooth; anterior groove of metapleuron smooth; notauli absent on disc, only anteriorly with pair of narrow and short smooth impressions (<xref ref-type="fig" rid="F76">Fig. 327</xref>); mesoscutum glabrous; medio-posterior depression of mesoscutum absent; scutellar sulcus moderately wide and crenulate; scutellum slightly convex medially, smooth, glabrous; propodeum with nearly complete medio-longitudinal carina and remainder largely rugulose (<xref ref-type="fig" rid="F76">Fig. 327</xref>).</p><p><italic>Wings</italic>. Fore wing (<xref ref-type="fig" rid="F76">Fig. 326</xref>): pterostigma triangular; 1-R1 ending at wing apex and 1.3 times as long as pterostigma; r:3-SR:SR1 = 10:30:80; 2-SR:3-SR:r-m = 25:30:11; r widened; 1-M and SR1 nearly straight; m-cu postfurcal; cu-a postfurcal; first subdiscal cell closed, CU1b short; apical quarter of M+CU1 sclerotized. Hind wing (<xref ref-type="fig" rid="F76">Fig. 326</xref>): M+CU:1-M:1r-m = 21:20:17; cu-a straight; m-cu completely absent.</p><p><italic>Legs</italic>. Length of femur, tibia and basitarsus of hind leg 4.0, 7.1 and 5.0 times as long as wide, respectively; hind femur and tibia with medium-sized setae (<xref ref-type="fig" rid="F76">Fig. 329</xref>).</p><p><!--PageBreak--><italic>Metasoma</italic>. Length of first tergite 1.3 times its apical width, its surface evenly gradually convex medially, longitudinally rugose and with dorsal carinae separated and up to apex (<xref ref-type="fig" rid="F76">Fig. 328</xref>); basal half of second tergite densely and finely granulate; third tergite and following tergites smooth; length of setose part of ovipositor sheath 0.5 times fore wing and twice hind tibia (<xref ref-type="fig" rid="F75">Figs 325</xref>, <xref ref-type="fig" rid="F76">333</xref>).</p><p><italic>Colour</italic>. Yellowish-brown; antenna, pterostigma, veins, vertex, mesoscutum medially and laterally, third and following tergites, tarsi and ovipositor sheath dark brown; remainder of legs and palpi yellowish. wing membrane subhyaline.</p><p><italic>Molecular data</italic>. None.</p><fig id="F75" position="float" orientation="portrait"><label>Figure 325.</label><caption><p><italic><tp:taxon-name>Rhogadopsis longicaudifera</tp:taxon-name></italic> sp. n., female, holotype. Habitus lateral.</p></caption><graphic xmlns:xlink="http://www.w3.org/1999/xlink" xlink:href="ZooKeys-268-001-g075.jpg" position="float" orientation="portrait" xlink:type="simple"/></fig><fig id="F76" position="float" orientation="portrait"><label>Figures 326–333.</label><caption><p><italic><tp:taxon-name>Rhogadopsis longicaudifera</tp:taxon-name></italic> sp. n., female, holotype. <bold>326</bold> Wings <bold>327</bold> mesosoma dorsal <bold>328</bold> propodeum and 1<sup>st</sup>-2<sup>nd</sup> metasomal tergites dorsal <bold>329</bold> hind leg <bold>330</bold> head anterior <bold>331</bold> mandible <bold>332</bold> antennae <bold>333</bold> ovipositor sheath.</p></caption><graphic xmlns:xlink="http://www.w3.org/1999/xlink" xlink:href="ZooKeys-268-001-g076.jpg" position="float" orientation="portrait" xlink:type="simple"/></fig></tp:treatment-sec><tp:treatment-sec sec-type="Distribution"><title>Distribution.</title><p>*China (Hunan).</p></tp:treatment-sec><tp:treatment-sec sec-type="Biology"><title>Biology.</title><p>Unknown.</p></tp:treatment-sec><tp:treatment-sec sec-type="Etymology"><title>Etymology.</title><p>Name derived from “longus” (Latin for “long”), “caudus” (Latin for “tail”) and “ferum” (suffix in Latin meaning carrying or having), because of the long ovipositor sheath.</p><!--PageBreak--><!--PageBreak--></tp:treatment-sec><tp:treatment-sec sec-type="Notes"><title>Notes.</title><p>The new species runs in the key by <xref ref-type="bibr" rid="B24">Chen and Weng (2005)</xref> to <italic><tp:taxon-name>Rhogadopsis dimidia</tp:taxon-name></italic> (Chen &amp; Weng, 2005) comb. n. or <italic><tp:taxon-name>Xynobius complexus</tp:taxon-name></italic> (Weng &amp; Chen, 2005) comb. n. The new species differs from the latter because of absence of the dorsope (present in <italic><tp:taxon-name>Xynobius complexus</tp:taxon-name></italic>), no notauli on the mesoscutal disc (entirely impressed) and the normally sclerotized second and following tergites (partly desclerotized). The new species differs from <italic><tp:taxon-name>Rhogadopsis dimidia</tp:taxon-name></italic> by having the length of eye 1.3 times temple in dorsal view (about 7 times in <italic><tp:taxon-name>Rhogadopsis dimidia</tp:taxon-name></italic>), basal half of notauli absent on mesoscutal disc (present and crenulate), and second and third tergites granulate (longitudinally striate). <italic><tp:taxon-name>Rhogadopsis diutia</tp:taxon-name></italic> (Chen &amp; Weng, 2005) comb. n. is similar, but <italic><tp:taxon-name>Rhogadopsis longicaudifera</tp:taxon-name></italic> has the ovipositor sheath about 4 times as long as the first tergite (about half as long in <italic><tp:taxon-name>Rhogadopsis diutia</tp:taxon-name></italic>), the pleural sulcus smooth (crenulate), length of the malar space about equal to basal width of mandible (0.6 times) and the pterostigma triangular (elliptical).</p></tp:treatment-sec><ref-list><ref id="B24"><mixed-citation xmlns:xlink="http://www.w3.org/1999/xlink" xlink:type="simple"><person-group><name name-style="western"><surname>Chen</surname><given-names>J-H</given-names></name><name name-style="western"><surname>Weng</surname><given-names>R-Q</given-names></name></person-group> (<year>2005</year>)<source> Systematic studies on Opiinae of China (Hymenoptera: Braconidae). Fujian Science and Technology Publishing House, Fujian, 1–269.</source></mixed-citation></ref></ref-list></tp:taxon-treatment>
