# Supplementary material for: Revision of the subfamily Opiinae (Hymenoptera, Braconidae) from Hunan (China), including thirty-six new species and two new genera
Source: Zookeys. 2013 Feb 13;(268):1–186. doi: 10.3897/zookeys.268.4071 (PMC3592199; doi:10.3897/zookeys.268.4071)
Supplement: XML Treatment for Rhogadopsis longuria [file zookeys.268.4071-treatment53.xml]

<!DOCTYPE tp:taxon-treatment
  PUBLIC "-//TaxonX//DTD Taxonomic Treatment Publishing DTD v0 20100105//EN" "tax-treatment-NSO.dtd">
<tp:taxon-treatment xmlns:tp="http://www.plazi.org/taxpub"><tp:treatment-meta><mixed-citation publication-type="journal"><person-group><name><surname>Li</surname><given-names>Xi-Ying</given-names></name><name><surname>van Achterberg</surname><given-names>Cornelis</given-names></name><name><surname>Tan</surname><given-names>Ji-Cai</given-names></name></person-group><article-title>Revision of the subfamily Opiinae (Hymenoptera, Braconidae) from Hunan (China), including thirty-six new species and two new genera</article-title><source>Zookeys</source><day>13</day><month>2</month><year>2013</year><volume>2013</volume><issue>268</issue><fpage>1</fpage><lpage>186</lpage><pub-id pub-id-type="doi">10.3897/zookeys.268.4071</pub-id></mixed-citation></tp:treatment-meta><tp:nomenclature><tp:taxon-name>
                        <tp:taxon-name-part taxon-name-part-type="genus">Rhogadopsis</tp:taxon-name-part>
                        <tp:taxon-name-part taxon-name-part-type="species">longuria</tp:taxon-name-part>
                    <object-id xmlns:xlink="http://www.w3.org/1999/xlink" xlink:type="simple">http://species-id.net/wiki/Rhogadopsis_longuria</object-id>
								</tp:taxon-name><tp:taxon-authority>(Chen &amp; Weng, 2005)</tp:taxon-authority><tp:taxon-status xmlns:xlink="http://www.w3.org/1999/xlink" xlink:type="simple">comb. n.</tp:taxon-status><xref ref-type="fig" rid="F77">Figs 334</xref><xref ref-type="fig" rid="F78">–341</xref><tp:nomenclature-citation-list><tp:nomenclature-citation><tp:taxon-name>Opius longurius</tp:taxon-name><comment> Chen &amp; Weng, 2005: 95, 97–98 (fig. 40), 100, 183, 197, photos 145–149.</comment></tp:nomenclature-citation></tp:nomenclature-citation-list></tp:nomenclature><tp:treatment-sec sec-type="Type material"><title>Type material.</title><p>Holotype, ♀ (FAFU), “[China:] Fujian, Wuyi Mt., Sangang, 30.VI.1988, Zhang Xia-bin”. Paratypes (FAFU): 1 ♀, topotypic, but 14.V.1994, 1 ♂ id., but Dazhulan, 18.VI.1993, 1 ♀ id., but Guhuangkeng, 25.VI.1993 and 1 ♂ “[China:] Fujian, Longqi Mt., Jiangle, 11.VII.1994, Wu Zu-shan”.</p></tp:treatment-sec><tp:treatment-sec sec-type="Additional material"><title>Additional material.</title><p>2 ♂ (ZUH, RMNH), “S. China: Hunan, nr Zhangjiajie, Badagong Mts, Bamaoxi, 2–3.VI.2009, 540 m, Xi-Ying Li, RMNH’09”.</p></tp:treatment-sec><tp:treatment-sec sec-type="Diagnosis"><title>Diagnosis.</title><p>Vein 1r-m of hind wing 0.7–1.0 times as long as vein 1-M (<xref ref-type="fig" rid="F78">Fig. 335</xref>); anterior groove of metapleuron crenulate; posterior groove of pronotal side largely absent and remainder nearly smooth; first tergite elongate and with median carina (<xref ref-type="fig" rid="F78">Fig. 337</xref>); medio-posterior depression of mesoscutum absent (<xref ref-type="fig" rid="F78">Fig. 336</xref>).</p></tp:treatment-sec><tp:treatment-sec sec-type="Description"><title>Description.</title><p>Male from Bamaoxi, length of body 2.8 mm, of fore wing 2.9 mm.</p><p><italic>Head</italic>. Antenna with 32 segments and 1.3 times as long as fore wing; third segment 1.3 times as long as fourth segment, length of third, fourth and penultimate segments 4.0, 3.0 and 2.5 times their width, respectively (<xref ref-type="fig" rid="F78">Fig. 338</xref>); length of maxillary palp 1.2 times height of head; labial palp segments slender; occipital carina rather close to hypostomal carina and dorsally absent; hypostomal carina wide; length of eye in dorsal view 3.8 times temple; frons rather depressed anteriorly and glabrous, largely smooth; face largely coarsely punctate and with distinct smooth interspaces, medially elevated (<xref ref-type="fig" rid="F78">Fig. 339</xref>); width of clypeus 2.9 times its maximum height and 0.65 times width of face; clypeus rather convex, distinctly protruding forwards and coarsely punctate and its ventral margin slightly concave and thin, acute (<xref ref-type="fig" rid="F78">Fig. 339</xref>); hypoclypeal depression large (<xref ref-type="fig" rid="F78">Fig. 339</xref>); malar suture absent; length of malar space 0.3 times basal width of mandible; mandible triangular and with narrow ventral carina (<xref ref-type="fig" rid="F78">Fig. 340</xref>).</p><p><!--PageBreak--><italic>Mesosoma</italic>. Length of mesosoma 1.3 times its height; dorsal pronope absent; pronotal side smooth, but posterior groove partly impressed and narrowly superficially crenulate (<xref ref-type="fig" rid="F77">Fig. 334</xref>); epicnemial area mainly smooth dorsally except for some fine punctures; precoxal sulcus medially oblique and moderately crenulate (<xref ref-type="fig" rid="F77">Fig. 334</xref>); rest of mesopleuron smooth; pleural sulcus smooth; mesosternal sulcus shallow and moderately crenulate; anterior groove of metapleuron crenulate; notauli absent on disc, only anteriorly with pair of narrow and short smooth impressions; mesoscutum glabrous except for row of setae along imaginary notaulic courses and strongly shiny (<xref ref-type="fig" rid="F78">Fig. 336</xref>); medio-posterior depression of mesoscutum absent; scutellar sulcus moderately wide and coarsely crenulate (<xref ref-type="fig" rid="F78">Fig. 336</xref>); scutellum slightly convex medially, smooth; <!--PageBreak-->propodeum with nearly complete medio-longitudinal carina and remainder largely smooth (<xref ref-type="fig" rid="F78">Fig. 336</xref>).</p><p><italic>Wings</italic>. Fore wing (<xref ref-type="fig" rid="F78">Fig. 335</xref>): pterostigma triangular; 1-R1 ending at wing apex and 1.4 times as long as pterostigma; r:3-SR:SR1 = 4:41:69; 2-SR:3-SR:r-m = 28:41:12; r widened; 1-M and SR1 slightly curved; m-cu narrowly postfurcal; cu-a subinterstitial; first subdiscal cell closed, CU1b medium-sized; apical quarter of M+CU1 sclerotized. Hind wing (<xref ref-type="fig" rid="F78">Fig. 335</xref>): M+CU:1-M:1r-m = 20:17:13; cu-a straight; m-cu completely absent.</p><p><!--PageBreak--><italic>Legs</italic>. Length of femur, tibia and basitarsus of hind leg 4.5, 8.5 and 5.2 times as long as wide, respectively; hind femur and tibia with medium-sized setae (<xref ref-type="fig" rid="F78">Fig. 341</xref>).</p><p><italic>Metasoma</italic>. Length of first tergite 1.5 times its apical width, its surface keel-like convex and largely smooth, its dorsal carinae united at basal 0.3 and with long median carina (<xref ref-type="fig" rid="F78">Fig. 337</xref>); second suture slightly indicated; second and following tergites smooth.</p><p><italic>Colour</italic>. Dark brown, head (except medio-dorsally and posteriorly), scapus and apically pedicellus brownish-yellow; notaulic courses, mesoscutum laterally, mesopleuron antero-dorsally, streak below precoxal sulcus, apex of second, apex and base of following tergites yellowish-brown; pterostigma dark brown; remainder of antenna and veins brown; palpi, tegulae, legs and metasoma ventrally pale yellow; wing membrane subhyaline.</p><p><italic>Variation</italic>. Second male from Bamaoxi has 34 antennal segments, length of fore wing 3.0 mm and surroundings of medio-longitudinal carina of propodeum finely crenulate.</p><p><italic>Molecular data</italic>. None.</p><fig id="F77" position="float" orientation="portrait"><label>Figure 334.</label><caption><p><italic><tp:taxon-name>Rhogadopsis longuria</tp:taxon-name></italic> (Chen &amp; Weng), male, Hunan, Bamaoxi. Habitus lateral.</p></caption><graphic xmlns:xlink="http://www.w3.org/1999/xlink" xlink:href="ZooKeys-268-001-g077.jpg" position="float" orientation="portrait" xlink:type="simple"/></fig><fig id="F78" position="float" orientation="portrait"><label>Figures 335–341.</label><caption><p><italic><tp:taxon-name>Rhogadopsis longuria</tp:taxon-name></italic> (Chen &amp; Weng), male, Hunan, Bamaoxi. <bold>335</bold> Wings <bold>336</bold> mesosoma dorsal <bold>337</bold> propodeum and 1<sup>st</sup>-2<sup>nd</sup> metasomal tergites dorsal <bold>338</bold> antennae <bold>339</bold> head anterior <bold>340 </bold>mandible <bold>341</bold> hind leg.</p></caption><graphic xmlns:xlink="http://www.w3.org/1999/xlink" xlink:href="ZooKeys-268-001-g078.jpg" position="float" orientation="portrait" xlink:type="simple"/></fig></tp:treatment-sec><tp:treatment-sec sec-type="Distribution"><title>Distribution.</title><p>China (Fujian, Hunan).</p></tp:treatment-sec><tp:treatment-sec sec-type="Biology"><title>Biology.</title><p>Unknown.</p></tp:treatment-sec><tp:treatment-sec sec-type="Notes"><title>Notes.</title><p>The males run in the key by <xref ref-type="bibr" rid="B24">Chen and Weng (2005)</xref> to <italic><tp:taxon-name>Opius diutius</tp:taxon-name></italic> Chen &amp; Weng, 2005. <italic><tp:taxon-name>Rhogadopsis longuria</tp:taxon-name></italic> differs by having the propodeum with a nearly complete medio-longitudinal carina and remainder largely smooth (entirely reticulate-rugose in <italic><tp:taxon-name>Opius diutius</tp:taxon-name></italic>), the width of the clypeus about 3 times its height (about twice), the length of the malar space 0.3 times the basal width of mandible (0.6 times) and the first tergite with a keel-like convexity medially (flattened medially and without keel).</p></tp:treatment-sec><ref-list><ref id="B24"><mixed-citation xmlns:xlink="http://www.w3.org/1999/xlink" xlink:type="simple"><person-group><name name-style="western"><surname>Chen</surname><given-names>J-H</given-names></name><name name-style="western"><surname>Weng</surname><given-names>R-Q</given-names></name></person-group> (<year>2005</year>)<source> Systematic studies on Opiinae of China (Hymenoptera: Braconidae). Fujian Science and Technology Publishing House, Fujian, 1–269.</source></mixed-citation></ref></ref-list></tp:taxon-treatment>
