# Supplementary material for: Revision of the subfamily Opiinae (Hymenoptera, Braconidae) from Hunan (China), including thirty-six new species and two new genera
Source: Zookeys. 2013 Feb 13;(268):1–186. doi: 10.3897/zookeys.268.4071 (PMC3592199; doi:10.3897/zookeys.268.4071)
Supplement: XML Treatment for Rhogadopsis maculosa [file zookeys.268.4071-treatment54.xml]

<!DOCTYPE tp:taxon-treatment
  PUBLIC "-//TaxonX//DTD Taxonomic Treatment Publishing DTD v0 20100105//EN" "tax-treatment-NSO.dtd">
<tp:taxon-treatment xmlns:tp="http://www.plazi.org/taxpub"><tp:treatment-meta><mixed-citation publication-type="journal"><person-group><name><surname>Li</surname><given-names>Xi-Ying</given-names></name><name><surname>van Achterberg</surname><given-names>Cornelis</given-names></name><name><surname>Tan</surname><given-names>Ji-Cai</given-names></name></person-group><article-title>Revision of the subfamily Opiinae (Hymenoptera, Braconidae) from Hunan (China), including thirty-six new species and two new genera</article-title><source>Zookeys</source><day>13</day><month>2</month><year>2013</year><volume>2013</volume><issue>268</issue><fpage>1</fpage><lpage>186</lpage><pub-id pub-id-type="doi">10.3897/zookeys.268.4071</pub-id></mixed-citation></tp:treatment-meta><tp:nomenclature><tp:taxon-name>
                        <tp:taxon-name-part taxon-name-part-type="genus">Rhogadopsis</tp:taxon-name-part>
                        <tp:taxon-name-part taxon-name-part-type="species">maculosa</tp:taxon-name-part>
                    <object-id xmlns:xlink="http://www.w3.org/1999/xlink" xlink:type="simple">urn:lsid:zoobank.org:act:DBEDD3C3-4FB3-429A-853F-752F87348880</object-id>
								<object-id xmlns:xlink="http://www.w3.org/1999/xlink" xlink:type="simple">http://species-id.net/wiki/Rhogadopsis_maculosa</object-id>
								</tp:taxon-name><tp:taxon-authority>Li, van Achterberg &amp; Tan</tp:taxon-authority><tp:taxon-status xmlns:xlink="http://www.w3.org/1999/xlink" xlink:type="simple">sp. n.</tp:taxon-status><xref ref-type="fig" rid="F79">Figs 342</xref><xref ref-type="fig" rid="F80">–350</xref></tp:nomenclature><tp:treatment-sec sec-type="Type material"><title>Type material.</title><p>Holotype, ♂ (ZUH), “S. China: Hunan, Chenzhou, Yizhang, Mang Mts, 7.V.1989, Ben-Zhu Dai, No. 301”.</p></tp:treatment-sec><tp:treatment-sec sec-type="Diagnosis"><title>Diagnosis.</title><p>Length of body about 3.8 mm; antennal segments about 43; area below pterostigma slightly infuscate; length of eye in dorsal view about equal to temple in dorsal view; mesoscutum about as long as wide; anterior groove of metapleuron crenulate; precoxal sulcus widely crenulate (<xref ref-type="fig" rid="F80">Fig. 349</xref>); medio-posterior depression of mesoscutum elongate (<xref ref-type="fig" rid="F80">Fig. 344</xref>); propodeum with medio-longitudinal carina anteriorly (<xref ref-type="fig" rid="F80">Fig. 345</xref>); vein CU1b of fore wing medium-sized; vein 1r-m of hind wing 0.6 times as long as vein 1-M (<xref ref-type="fig" rid="F80">Fig. 343</xref>); second submarginal cell of fore wing narrowed apically; first tergite about as long as wide (<xref ref-type="fig" rid="F80">Fig. 345</xref>).</p></tp:treatment-sec><tp:treatment-sec sec-type="Description"><title>Description.</title><p>Holotype, ♂, length of body 3.8 mm, of fore wing 4.1 mm.</p><p><italic>Head</italic>. Antenna with 43 segments and 1.3 times as long as fore wing; third segment 1.2 times as long as fourth segment, length of third, fourth and penultimate segments 3.0, 2.5 and 1.5 times their width, respectively (<xref ref-type="fig" rid="F79">Figs 342</xref>, <xref ref-type="fig" rid="F80">350</xref>); length of maxillary palp 1.1 times height of head; labial palp segments slender; occipital carina moder<!--PageBreak-->ately close to hypostomal carina and medio-dorsally absent; hypostomal carina wide; length of eye in dorsal view about equal to temple; frons medially convex, depressed behind antennal sockets, largely smooth and glabrous; face largely punctate, medially distinctly elevated (<xref ref-type="fig" rid="F80">Fig. 347</xref>); width of clypeus 2.7 times its maximum height and 0.6 times width of face; clypeus rather convex, distinctly protruding forwards and coarsely punctate and its ventral margin concave and thick (<xref ref-type="fig" rid="F80">Fig. 347</xref>); hypoclypeal depression large (<xref ref-type="fig" rid="F80">Fig. 347</xref>); malar suture absent; length of malar space 0.7 times basal width of mandible; mandible triangular and with narrow ventral carina (<xref ref-type="fig" rid="F80">Fig. 348</xref>).</p><p><italic>Mesosoma</italic>. Length of mesosoma 1.3 times its height; dorsal pronope absent; pronotal side smooth, but medial groove and oblique groove coarsely crenulate (<xref ref-type="fig" rid="F80">Fig. 349</xref>); epicnemial area mainly smooth dorsally except for some fine punctures; precoxal sulcus widely crenulate (<xref ref-type="fig" rid="F80">Fig. 349</xref>); rest of mesopleuron smooth; pleural sulcus smooth; notauli absent on disc, only anteriorly present with pair of short smooth impressions (<xref ref-type="fig" rid="F80">Fig. 344</xref>); mesoscutum glabrous except for row of setae along imaginary notaulic courses; medio-posterior depression of mesoscutum elongate (<xref ref-type="fig" rid="F80">Fig. 344</xref>); scutellar sulcus wide and coarsely crenulate (<xref ref-type="fig" rid="F80">Fig. 344</xref>); scutellum slightly convex medially, smooth; propodeum with nearly complete medio-longitudinal carina and remainder largely reticulate-rugose, posteriorly areolate (<xref ref-type="fig" rid="F80">Fig. 345</xref>).</p><p><italic>Wings</italic>. Fore wing (<xref ref-type="fig" rid="F80">Fig. 343</xref>): pterostigma triangular; 1-R1 reaching wing apex and 1.3times as long as pterostigma (<xref ref-type="fig" rid="F80">Fig. 343</xref>); r:3-SR:SR1 = 7:60:100; 2-SR:3-SR:r-m = <!--PageBreak--><!--PageBreak-->40:60:16; 1-M slightly curved; 1-SR+M sinuate and SR1 nearly straight; m-cu postfurcal; cu-a subinterstitial; first subdiscal cell closed, 3-CU1:CU1b=2:1; apical quarter of M+CU1 sclerotized. Hind wing (<xref ref-type="fig" rid="F80">Fig. 343</xref>): M+CU:1-M:1r-m = 33:45:27; cu-a straight; m-cu completely absent.</p><p><italic>Legs</italic>. Length of femur, tibia and basitarsus of hind leg 4.0, 8.0 and 5.0 times as long as wide, respectively; hind femur and tibia with medium-sized setae. (<xref ref-type="fig" rid="F80">Fig. 346</xref>)</p><p><italic>Metasoma</italic>. Length of first tergite about equal to its apical width, its surface evenly convex medially, dorsally coarsely rugose and laterally with longitudinally striate; dorsal carinae protruding, remain separated from each other and reaching apex of tergite (<xref ref-type="fig" rid="F80">Fig. 345</xref>); second tergite mainly smooth (except for some indistinct striae) and following tergites entirely smooth.</p><p><italic>Colour</italic>. Black; antenna (but scapus and pedicellus yellowish-brown), head (but near eyes yellowish-brown), second and following tergites dark brown; clypeus and mandible yellowish-brown; palpi, tegulae and legs yellow; pterostigma and veins brown; wing membrane subhyaline, but area below pterostigma slightly infuscate.</p></tp:treatment-sec><tp:treatment-sec sec-type="Distribution"><title>Distribution.</title><p>*China (Hunan).</p></tp:treatment-sec><tp:treatment-sec sec-type="Biology"><title>Biology.</title><p>Unknown.</p></tp:treatment-sec><tp:treatment-sec sec-type="Etymology"><title>Etymology.</title><p>Name derived from “macula” (Latin for “spot”), because of the faintly spotted fore wings.</p></tp:treatment-sec><tp:treatment-sec sec-type="Notes"><title>Notes.</title><p>The new species does not run to any species in the key by <xref ref-type="bibr" rid="B24">Chen and Weng (2005)</xref>. Examination of the holotypes in FAFU (Fuzhou) showed that <italic><tp:taxon-name>Rhogadopsis tabidula</tp:taxon-name></italic>(Weng &amp; Chen, 2005) comb. n.and <italic><tp:taxon-name>Rhogadopsis pratellae</tp:taxon-name></italic><bold>(</bold>Weng &amp; Chen, 2005) comb. n.are similar. However, both have fewer antennal segments (24 and 29, respectively), the area below the pterostigma is subhyaline and <italic><tp:taxon-name>Rhogadopsis tabidula</tp:taxon-name></italic> has the third tergite basally narrowly striate.</p><fig id="F79" position="float" orientation="portrait"><label>Figure 342.</label><caption><p><italic><tp:taxon-name>Rhogadopsis maculosa</tp:taxon-name></italic> sp. n., male, holotype. Habitus lateral.</p></caption><graphic xmlns:xlink="http://www.w3.org/1999/xlink" xlink:href="ZooKeys-268-001-g079.jpg" position="float" orientation="portrait" xlink:type="simple"/></fig><fig id="F80" position="float" orientation="portrait"><caption><p><bold>Figures 343–350.</bold> <italic><tp:taxon-name>Rhogadopsis maculosa</tp:taxon-name></italic> sp. n., male, holotype. <bold>343</bold> Wings <bold>344</bold> mesosoma dorsal <bold>345 </bold>propodeum and 1<sup>st</sup>-2<sup>nd</sup> metasomal tergites dorsal <bold>346</bold> hind leg <bold>347</bold> head anterior <bold>348</bold> mandible <bold>349</bold> mesosoma lateral <bold>350</bold> antenna.</p></caption><graphic xmlns:xlink="http://www.w3.org/1999/xlink" xlink:href="ZooKeys-268-001-g080.jpg" position="float" orientation="portrait" xlink:type="simple"/></fig></tp:treatment-sec><ref-list><ref id="B24"><mixed-citation xmlns:xlink="http://www.w3.org/1999/xlink" xlink:type="simple"><person-group><name name-style="western"><surname>Chen</surname><given-names>J-H</given-names></name><name name-style="western"><surname>Weng</surname><given-names>R-Q</given-names></name></person-group> (<year>2005</year>)<source> Systematic studies on Opiinae of China (Hymenoptera: Braconidae). Fujian Science and Technology Publishing House, Fujian, 1–269.</source></mixed-citation></ref></ref-list></tp:taxon-treatment>
