# Supplementary material for: Revision of the subfamily Opiinae (Hymenoptera, Braconidae) from Hunan (China), including thirty-six new species and two new genera
Source: Zookeys. 2013 Feb 13;(268):1–186. doi: 10.3897/zookeys.268.4071 (PMC3592199; doi:10.3897/zookeys.268.4071)
Supplement: XML Treatment for Rhogadopsis obliqua [file zookeys.268.4071-treatment55.xml]

<!DOCTYPE tp:taxon-treatment
  PUBLIC "-//TaxonX//DTD Taxonomic Treatment Publishing DTD v0 20100105//EN" "tax-treatment-NSO.dtd">
<tp:taxon-treatment xmlns:tp="http://www.plazi.org/taxpub"><tp:treatment-meta><mixed-citation publication-type="journal"><person-group><name><surname>Li</surname><given-names>Xi-Ying</given-names></name><name><surname>van Achterberg</surname><given-names>Cornelis</given-names></name><name><surname>Tan</surname><given-names>Ji-Cai</given-names></name></person-group><article-title>Revision of the subfamily Opiinae (Hymenoptera, Braconidae) from Hunan (China), including thirty-six new species and two new genera</article-title><source>Zookeys</source><day>13</day><month>2</month><year>2013</year><volume>2013</volume><issue>268</issue><fpage>1</fpage><lpage>186</lpage><pub-id pub-id-type="doi">10.3897/zookeys.268.4071</pub-id></mixed-citation></tp:treatment-meta><tp:nomenclature><tp:taxon-name>
                        <tp:taxon-name-part taxon-name-part-type="genus">Rhogadopsis</tp:taxon-name-part>
                        <tp:taxon-name-part taxon-name-part-type="species">obliqua</tp:taxon-name-part>
                    <object-id xmlns:xlink="http://www.w3.org/1999/xlink" xlink:type="simple">urn:lsid:zoobank.org:act:A3642234-43D0-400A-9E5B-06935644688A</object-id>
								<object-id xmlns:xlink="http://www.w3.org/1999/xlink" xlink:type="simple">http://species-id.net/wiki/Rhogadopsis_obliqua</object-id>
								</tp:taxon-name><tp:taxon-authority>Li &amp; van Achterberg</tp:taxon-authority><tp:taxon-status xmlns:xlink="http://www.w3.org/1999/xlink" xlink:type="simple">sp. n.</tp:taxon-status><xref ref-type="fig" rid="F81">Figs 351</xref><xref ref-type="fig" rid="F82">–362</xref></tp:nomenclature><tp:treatment-sec sec-type="Type material"><title>Type material.</title><p>Holotype, ♀ (ZUH), “S. China: Hunan, nr Zhangjiajie, Badagong Mts, Tian Ping Mt., 9–13.vii.2009, 550 m, Xi-Ying Li, RMNH’10”, “CVA4241, sp. 7”. Paratype, 1 ♂ (RMNH), same locality label data.</p></tp:treatment-sec><tp:treatment-sec sec-type="Diagnosis"><title>Diagnosis.</title><p>Vein 1r-m of hind wing 0.7–1.0 times as long as vein 1-M (<xref ref-type="fig" rid="F82">Fig. 352</xref>); posterior groove of pronotal side and anterior groove of metapleuron crenulate (<xref ref-type="fig" rid="F81">Fig. 351</xref>); ventral half of posterior groove of pronotal side crenulate; first tergite normal; medio-posterior depression of mesoscutum present (<xref ref-type="fig" rid="F82">Fig. 353</xref>); vein m-cu of fore wing slightly longer than vein 2-SR+M (<xref ref-type="fig" rid="F82">Fig. 352</xref>); basal cell of hind wing wide and vein 1r-m of hind wing 0.8-1.0 times as long as vein 1-M (<xref ref-type="fig" rid="F82">Fig. 352</xref>); second and third tergites smooth (<xref ref-type="fig" rid="F82">Fig. 354</xref>).</p></tp:treatment-sec><tp:treatment-sec sec-type="Description"><title>Description.</title><p>Holotype, ♀, length of body 2.5 mm, of fore wing 2.6 mm.</p><p><!--PageBreak--><italic>Head</italic>. Antenna with 24 segments and as long as fore wing; third segment 1.3 times as long as fourth segment, length of third, fourth and penultimate segments 2.5, 2.0 and 1.6 times their width, respectively (<xref ref-type="fig" rid="F82">Figs 356</xref>, <xref ref-type="fig" rid="F82">357</xref>); length of maxillary palp 0.9 times height of head; labial palp segments normal; occipital carina rather close to hypostomal carina and dorsally absent; hypostomal carina narrow; length of eye in dorsal view 3.8 times temple; frons slightly depressed behind antennal sockets and glabrous, smooth; face smooth, medially elevated (<xref ref-type="fig" rid="F82">Fig. 358</xref>); width of clypeus 2.1 times its maximum height and 0.55 times width of face; clypeus rather convex, slightly protruding forwards and largely smooth (except for some punctures) and its ventral margin slightly concave and obtuse (<xref ref-type="fig" rid="F82">Fig. 358</xref>); hypoclypeal depression rather large (<xref ref-type="fig" rid="F82">Fig. 360</xref>); malar suture deep; length of malar space 0.6 times basal width of mandible; mandible triangular and with narrow ventral carina (<xref ref-type="fig" rid="F82">Fig. 359</xref>).</p><p><italic>Mesosoma</italic>. Length of mesosoma 1.2 times its height; dorsal pronope large, deep and round (<xref ref-type="fig" rid="F82">Fig. 362</xref>); pronotal side largely smooth, but posterior groove entirely crenulate and oblique groove with some crenulae (<xref ref-type="fig" rid="F81">Fig. 351</xref>); epicnemial area mainly smooth dorsally, with some minute punctures; precoxal sulcus medially oblique and moderately crenulate (<xref ref-type="fig" rid="F81">Fig. 351</xref>); rest of mesopleuron smooth; pleural sulcus smooth; mesosternal sulcus deep and finely crenulate; anterior groove of metapleuron crenulate; notauli absent on disc, only anteriorly with pair of short smooth impressions (<xref ref-type="fig" rid="F82">Fig. 353</xref>); meso-scutum glabrous and strongly shiny; medio-posterior depression of mesoscutum round <!--PageBreak--><!--PageBreak-->and medium-sized in a shallow longitudinal impression (<xref ref-type="fig" rid="F82">Fig. 353</xref>); scutellar sulcus widely crenulate; scutellum slightly convex medially, smooth; propodeum with short medio-longitudinal carina and irregular coarsely reticulate-rugose (<xref ref-type="fig" rid="F82">Fig. 353</xref>).</p><p><italic>Wings</italic>. Fore wing (<xref ref-type="fig" rid="F82">Fig. 352</xref>): pterostigma triangular; 1-R1 ending at wing apex and 1.5 times as long as pterostigma; r:3-SR:SR1 = 2:23:32; 2-SR:3-SR:r-m = 14:23:6; r slender; 1-M and SR1 slightly curved; m-cu far postfurcal; cu-a interstitial; first subdiscal cell closed, CU1b rather long; apical third of M+CU1 sclerotized. Hind wing (<xref ref-type="fig" rid="F82">Fig. 352</xref>): M+CU:1-M:1r-m = 3:2:2; cu-a straight; m-cu present as faint unpigmented trace.</p><p><italic>Legs</italic>. Length of femur, tibia and basitarsus of hind leg 4.5, 9.0 and 7.0 times as long as wide, respectively; hind femur with long and tibia with medium-sized setae (<xref ref-type="fig" rid="F82">Fig. 355</xref>).</p><p><italic>Metasoma</italic>. Length of first tergite 1.1 times its apical width, its surface convex and densely reticulate-rugose, its dorsal carinae united at apex of tergite (in paratype at basal 0.3), straight (<xref ref-type="fig" rid="F82">Fig. 354</xref>); second suture slightly indicated; second and third tergites smooth; length of setose part of ovipositor sheath 0.06 times fore wing and 0.2 times length of hind tibia (<xref ref-type="fig" rid="F82">Fig. 361</xref>).</p><p><italic>Colour</italic>. Black; antenna (but scapus yellowish laterally and ventrally) and metasoma (except first tergite) ovipositor sheath and pterostigma dark brown; clypeus and mandible largely chestnut-brown; palpi, tegulae and legs (but hind tarsus and telotarsi darkened) pale yellow; veins brown; wing membrane subhyaline.</p><p><italic>Variation</italic>. The male paratype has length of fore wing 2.7 mm, antenna with 29 similar short antennal segments and 1.1 times as long as fore wing (<xref ref-type="fig" rid="F82">Fig. 357</xref>), inner apex of hind tibia dark brown and vein 1r-m of hind wing 0.8 times as long as vein 1-M.</p><p><italic>Molecular data</italic>. COI, 16S, 28S (CVA4241).</p><fig id="F81" position="float" orientation="portrait"><label>Figure 351.</label><caption><p><italic><tp:taxon-name>Rhogadopsis obliqua</tp:taxon-name></italic> sp. n., female, holotype. Habitus lateral.</p></caption><graphic xmlns:xlink="http://www.w3.org/1999/xlink" xlink:href="ZooKeys-268-001-g081.jpg" position="float" orientation="portrait" xlink:type="simple"/></fig><fig id="F82" position="float" orientation="portrait"><caption><p><bold>Figures 352–362.</bold> <italic><tp:taxon-name>Rhogadopsis obliqua</tp:taxon-name></italic> sp. n., female but 357 male paratype, holotype. <bold>352</bold> wings <bold>353</bold> mesosoma dorsal <bold>354</bold> propodeum and 1<sup>st</sup>-2<sup>nd</sup> metasomal tergites dorsal <bold>355</bold> hind leg <bold>356</bold>, <bold>357</bold> antennae <bold>358</bold> head anterior <bold>359</bold> mandible <bold>361</bold> ovipositor sheath <bold>362</bold> pronope dorsal.</p></caption><graphic xmlns:xlink="http://www.w3.org/1999/xlink" xlink:href="ZooKeys-268-001-g082.jpg" position="float" orientation="portrait" xlink:type="simple"/></fig></tp:treatment-sec><tp:treatment-sec sec-type="Distribution"><title>Distribution.</title><p>*China (Hunan).</p></tp:treatment-sec><tp:treatment-sec sec-type="Biology"><title>Biology.</title><p>Unknown.</p></tp:treatment-sec><tp:treatment-sec sec-type="Etymology"><title>Etymology.</title><p>Name derived from “obliquus” (Latin for “slanting”), because of the more or less oblique carinae of the propodeum.</p></tp:treatment-sec><tp:treatment-sec sec-type="Notes"><title>Notes.</title><p>The new species runs in the key by <xref ref-type="bibr" rid="B24">Chen and Weng (2005)</xref> to <italic><tp:taxon-name>Opius aquacaducus</tp:taxon-name></italic> Chen &amp; Weng, 2005. <italic><tp:taxon-name>Rogadopsis obliqua</tp:taxon-name></italic> differs by having the width of the clypeus 2.1 times its height (about 3.1 times in <italic><tp:taxon-name>Opius aquacaducus</tp:taxon-name></italic>), the medio-posterior depression of the mesoscutum round (teardrop-shaped), the propodeum mainly irregularly coarsely reticulate-rugose (densely punctate), the length of malar space 0.6 times the basal width of mandible (0.9 times), the length of the eye in dorsal view 3.8 times the temple (equal) and the antenna with 24–29 segments (34–36 segments).</p><p>The long vein m-cu of the fore wing is shared with <italic><tp:taxon-name>Rhogadopsis sculpta</tp:taxon-name></italic> (Chen &amp; Weng, 2005) comb. n., but <italic><tp:taxon-name>Rhogadopsis sculpta</tp:taxon-name></italic> has the anterior half of the notauli linearly impressed and nearly smooth, face laterally and dorsally yellowish-brown; malar space shorter, vein r of fore wing oblique, second submarginal cell of fore wing is more elongate.</p><!--PageBreak--></tp:treatment-sec><ref-list><ref id="B24"><mixed-citation xmlns:xlink="http://www.w3.org/1999/xlink" xlink:type="simple"><person-group><name name-style="western"><surname>Chen</surname><given-names>J-H</given-names></name><name name-style="western"><surname>Weng</surname><given-names>R-Q</given-names></name></person-group> (<year>2005</year>)<source> Systematic studies on Opiinae of China (Hymenoptera: Braconidae). Fujian Science and Technology Publishing House, Fujian, 1–269.</source></mixed-citation></ref></ref-list></tp:taxon-treatment>
