# Supplementary material for: Revision of the subfamily Opiinae (Hymenoptera, Braconidae) from Hunan (China), including thirty-six new species and two new genera
Source: Zookeys. 2013 Feb 13;(268):1–186. doi: 10.3897/zookeys.268.4071 (PMC3592199; doi:10.3897/zookeys.268.4071)
Supplement: XML Treatment for Rhogadopsis sculpturator [file zookeys.268.4071-treatment56.xml]

<!DOCTYPE tp:taxon-treatment
  PUBLIC "-//TaxonX//DTD Taxonomic Treatment Publishing DTD v0 20100105//EN" "tax-treatment-NSO.dtd">
<tp:taxon-treatment xmlns:tp="http://www.plazi.org/taxpub"><tp:treatment-meta><mixed-citation publication-type="journal"><person-group><name><surname>Li</surname><given-names>Xi-Ying</given-names></name><name><surname>van Achterberg</surname><given-names>Cornelis</given-names></name><name><surname>Tan</surname><given-names>Ji-Cai</given-names></name></person-group><article-title>Revision of the subfamily Opiinae (Hymenoptera, Braconidae) from Hunan (China), including thirty-six new species and two new genera</article-title><source>Zookeys</source><day>13</day><month>2</month><year>2013</year><volume>2013</volume><issue>268</issue><fpage>1</fpage><lpage>186</lpage><pub-id pub-id-type="doi">10.3897/zookeys.268.4071</pub-id></mixed-citation></tp:treatment-meta><tp:nomenclature><tp:taxon-name>
                        <tp:taxon-name-part taxon-name-part-type="genus">Rhogadopsis</tp:taxon-name-part>
                        <tp:taxon-name-part taxon-name-part-type="species">sculpturator</tp:taxon-name-part>
                    <object-id xmlns:xlink="http://www.w3.org/1999/xlink" xlink:type="simple">urn:lsid:zoobank.org:act:1C517906-274E-4502-9C60-A983183FFB94</object-id>
								<object-id xmlns:xlink="http://www.w3.org/1999/xlink" xlink:type="simple">http://species-id.net/wiki/Rhogadopsis_sculpturator</object-id>
								</tp:taxon-name><tp:taxon-authority>Li &amp; van Achterberg</tp:taxon-authority><tp:taxon-status xmlns:xlink="http://www.w3.org/1999/xlink" xlink:type="simple">sp. n.</tp:taxon-status><xref ref-type="fig" rid="F83">Figs 363</xref><xref ref-type="fig" rid="F84">–373</xref></tp:nomenclature><tp:treatment-sec sec-type="Type material"><title>Type material.</title><p>Holotype, ♂ (ZUH), “S. China: Hunan, nr Zhangjiajie, Badagong Mts, Bamaoxi, 2–3.VI.2009, 540 m, Xi-Ying Li, RMNH’09”.</p></tp:treatment-sec><tp:treatment-sec sec-type="Diagnosis"><title>Diagnosis.</title><p>Anterior groove of metapleuron and ventral half of posterior groove of pronotal side crenulate; first tergite normal; medio-posterior depression of meso-scutum present (<xref ref-type="fig" rid="F84">Fig. 366</xref>); vein m-cu of fore wing distinctly longer than vein 2-SR+M (<xref ref-type="fig" rid="F84">Fig. 364</xref>); basal cell of hind wing comparatively narrow and vein 1r-m of hind wing 0.7 times as long as vein 1-M (<xref ref-type="fig" rid="F84">Fig. 364</xref>); second and third tergites finely longitudinally rugulose (<xref ref-type="fig" rid="F84">Fig. 367</xref>).</p></tp:treatment-sec><tp:treatment-sec sec-type="Description"><title>Description.</title><p>Holotype, ♂, length of body 2.3 mm, of fore wing 2.4 mm.</p><p><italic>Head</italic>. Antenna with 28 segments and 1.3 times as long as fore wing; third segment 1.4 times as long as fourth segment, length of third, fourth and penultimate segments 4.3, 3.2 and 2.2 times their width, respectively (<xref ref-type="fig" rid="F84">Fig. 373</xref>); length of maxillary palp 1.2 times height of head; labial palp segments normal; occipital carina rather close to hypostomal carina and dorsally absent; hypostomal carina narrow; length of eye in dorsal view 4.0 times temple; frons slightly depressed behind antennal sockets and glabrous, smooth; face smooth, medially elevated (<xref ref-type="fig" rid="F84">Fig. 369</xref>); width of clypeus twice its maximum height and 0.5 times width of face; clypeus rather convex, slightly protruding forwards and largely smooth (except for some punctures) and its ventral margin slightly concave and obtuse (<xref ref-type="fig" rid="F84">Figs 369, 370, 371</xref>); hypoclypeal depression rather large (<xref ref-type="fig" rid="F84">Fig. 369</xref>); malar suture deep; mandible triangular and with narrow ventral carina (<xref ref-type="fig" rid="F84">Fig. 369</xref>).</p><p><italic>Mesosoma</italic>. Length of mesosoma 1.2 times its height; dorsal pronope small, shallow and round (<xref ref-type="fig" rid="F84">Fig. 372</xref>); pronotal side largely smooth, but ventral half of posterior groove finely crenulate (<xref ref-type="fig" rid="F83">Fig. 363</xref>); epicnemial area mainly smooth dorsally; precoxal sulcus medially oblique and finely crenulate (<xref ref-type="fig" rid="F83">Fig. 363</xref>); rest of mesopleuron smooth; pleural sulcus smooth; mesosternal sulcus deep and finely crenulate; anterior groove of metapleuron crenulate; notauli absent on disc, only anteriorly with pair of narrow and short smooth impressions (<xref ref-type="fig" rid="F84">Fig. 366</xref>); mesoscutum glabrous except for row of setae along imaginary notaulic courses and strongly shiny; medio-posterior depression of mesoscutum droplet-shaped, medium-sized (<xref ref-type="fig" rid="F84">Fig. 366</xref>); scutellar sulcus wide but only finely punctate (<xref ref-type="fig" rid="F84">Fig. 366</xref>); scutellum slightly convex medially, smooth; propodeum with short medio-longitudinal carina anteriorly with some irregular rugae and rugulae, posteriorly depressed and largely smooth, except for some fine transverse aciculae (<xref ref-type="fig" rid="F84">Fig. 366</xref>).</p><p><italic>Wings</italic>. Fore wing (<xref ref-type="fig" rid="F84">Fig. 364</xref>): pterostigma triangular; 1-R1 ending at wing apex and 1.4 times as long as pterostigma; r:3-SR:SR1 = 3:36:52; 2-SR:3-SR:r-m = 20:36:15; r slightly widened; 1-M and SR1 slightly curved; m-cu far postfurcal; cu-a interstitial; first subdiscal cell closed, CU1b medium-sized (<xref ref-type="fig" rid="F84">Fig. 365</xref>); apical third of M+CU1 sclerotized. Hind wing (<xref ref-type="fig" rid="F84">Fig. 364</xref>): M+CU:1-M:1r-m = 20:16:11; cu-a straight; m-cu present as a long faint unpigmented trace.</p><p><!--PageBreak--><italic>Legs</italic>. Length of femur, tibia and basitarsus of hind leg 4.0, 7.4 and 5.2 times as long as wide, respectively; hind femur with long and tibia with medium-sized setae (<xref ref-type="fig" rid="F84">Fig. 368</xref>).</p><p><italic>Metasoma</italic>. Length of first tergite 1.4 times its apical width, its surface convex and finely longitudinally rugose, its dorsal carinae united at basal 0.3 (<xref ref-type="fig" rid="F84">Fig. 367</xref>); second suture slightly indicated; second and basal half of third tergite finely longitudinally aciculate (<xref ref-type="fig" rid="F84">Fig. 367</xref>).</p><p><italic>Colour</italic>. Dark brown, including antenna (but scapus and ventrally pedicellus yellow); head dorsally, first, second and basal half of third tergites black; clypeus, tegulae, mandible, pronotum ventrally, propleuron, area below precoxal sulcus and metasoma ventrally yellowish-brown; pterostigma and veins brown; palpi, and legs (but hind tarsus darkened) pale yellow; wing membrane subhyaline.</p><p><italic>Molecular data</italic>. None.</p><fig id="F83" position="float" orientation="portrait"><label>Figure 363.</label><caption><p><italic><tp:taxon-name>Rhogadopsis sculpturator</tp:taxon-name></italic> sp. n., male, holotype. Habitus lateral.</p></caption><graphic xmlns:xlink="http://www.w3.org/1999/xlink" xlink:href="ZooKeys-268-001-g083.jpg" position="float" orientation="portrait" xlink:type="simple"/></fig><fig id="F84" position="float" orientation="portrait"><label>Figures 364–373.</label><caption><p><italic><tp:taxon-name>Rhogadopsis sculpturator</tp:taxon-name></italic> sp. n., male, holotype. <bold>364</bold> Wings <bold>365</bold> detail first subdiscal cell of fore wing <bold>366</bold> mesosoma dorsal <bold>367</bold> propodeum and 1<sup>st</sup>-3<sup>rd</sup> metasomal tergites dorsal <bold>368</bold> hind leg <bold>369</bold> head anterior <bold>370</bold> mandible <bold>371</bold> clypeus lateral <bold>372</bold> pronope dorsal <bold>373</bold> antennae.</p></caption><graphic xmlns:xlink="http://www.w3.org/1999/xlink" xlink:href="ZooKeys-268-001-g084.jpg" position="float" orientation="portrait" xlink:type="simple"/></fig></tp:treatment-sec><tp:treatment-sec sec-type="Distribution"><title>Distribution.</title><p>*China (Hunan).</p></tp:treatment-sec><tp:treatment-sec sec-type="Biology"><title>Biology.</title><p>Unknown.</p></tp:treatment-sec><tp:treatment-sec sec-type="Etymology"><title>Etymology.</title><p>Name derived from “sculptus” (Latin for “carve”), because of the sculptured second and third metasomal tergites.</p><p><bold>Notes.</bold> The new species runs in the key by <xref ref-type="bibr" rid="B24">Chen and Weng (2005)</xref> to <italic><tp:taxon-name>Rhogadopsis sculpta</tp:taxon-name></italic> (Chen &amp; Weng, 2005) comb. n. <italic><tp:taxon-name>Rogadopsis sculpturator</tp:taxon-name></italic>differs by having <!--PageBreak-->the length of mesosoma 1.2 times its height (1.4 times in <italic><tp:taxon-name>Rhogadopsis sculpta</tp:taxon-name></italic>), the length of the third antennal segment about 4 times as long as wide (about twice) and the propodeum largely smooth posteriorly (reticulate). According to Fig. 206 in <xref ref-type="bibr" rid="B24">Chen and Weng (2005)</xref> the second tergite of <italic><tp:taxon-name>Rhogadopsis sculpta</tp:taxon-name></italic> is smooth. If this character is considered <!--PageBreak-->to be variable then also <italic><tp:taxon-name>Apodesmia puncta</tp:taxon-name></italic> (Weng &amp; Chen, 2005) comb. n. might be considered. This species has (besides the smooth second tergite and the curved occipital carina) 36 antennal segments, the first tergite 1.2 times as long as wide posteriorly and the propodeum with a large areola. <italic><tp:taxon-name>Rhogadopsis apii</tp:taxon-name></italic> (Chen &amp; Weng, 2005)comb. n.is similar but has the first tergite about 1.1 times as long as wide, the antenna 1.0-1.1 times as long as the body, the clypeus narrow semi-elliptical and second and third tergites striate.</p></tp:treatment-sec><ref-list><ref id="B24"><mixed-citation xmlns:xlink="http://www.w3.org/1999/xlink" xlink:type="simple"><person-group><name name-style="western"><surname>Chen</surname><given-names>J-H</given-names></name><name name-style="western"><surname>Weng</surname><given-names>R-Q</given-names></name></person-group> (<year>2005</year>)<source> Systematic studies on Opiinae of China (Hymenoptera: Braconidae). Fujian Science and Technology Publishing House, Fujian, 1–269.</source></mixed-citation></ref></ref-list></tp:taxon-treatment>
