# Supplementary material for: Revision of the subfamily Opiinae (Hymenoptera, Braconidae) from Hunan (China), including thirty-six new species and two new genera
Source: Zookeys. 2013 Feb 13;(268):1–186. doi: 10.3897/zookeys.268.4071 (PMC3592199; doi:10.3897/zookeys.268.4071)
Supplement: XML Treatment for Utetes [file zookeys.268.4071-treatment57.xml]

<!DOCTYPE tp:taxon-treatment
  PUBLIC "-//TaxonX//DTD Taxonomic Treatment Publishing DTD v0 20100105//EN" "tax-treatment-NSO.dtd">
<tp:taxon-treatment xmlns:tp="http://www.plazi.org/taxpub"><tp:treatment-meta><mixed-citation publication-type="journal"><person-group><name><surname>Li</surname><given-names>Xi-Ying</given-names></name><name><surname>van Achterberg</surname><given-names>Cornelis</given-names></name><name><surname>Tan</surname><given-names>Ji-Cai</given-names></name></person-group><article-title>Revision of the subfamily Opiinae (Hymenoptera, Braconidae) from Hunan (China), including thirty-six new species and two new genera</article-title><source>Zookeys</source><day>13</day><month>2</month><year>2013</year><volume>2013</volume><issue>268</issue><fpage>1</fpage><lpage>186</lpage><pub-id pub-id-type="doi">10.3897/zookeys.268.4071</pub-id></mixed-citation></tp:treatment-meta><tp:nomenclature><tp:taxon-name>
                        <tp:taxon-name-part taxon-name-part-type="genus">Utetes</tp:taxon-name-part>
                    <object-id xmlns:xlink="http://www.w3.org/1999/xlink" xlink:type="simple">http://species-id.net/wiki/Utetes</object-id>
								</tp:taxon-name><tp:taxon-authority>Foerster, 1862</tp:taxon-authority><xref ref-type="fig" rid="F85">Figs 374</xref><xref ref-type="fig" rid="F86">–383</xref><tp:nomenclature-citation-list><tp:nomenclature-citation><tp:taxon-name>Utetes</tp:taxon-name><comment> Foerster, 1862: 261. Type species (by original designation): <italic><tp:taxon-name>Opius testaceus</tp:taxon-name></italic> Wesmael, 1838 [examined].</comment></tp:nomenclature-citation><tp:nomenclature-citation><tp:taxon-name>Therobolus</tp:taxon-name><comment> Foerster, 1862: 260. Type species (by original designation): <italic><tp:taxon-name>Opius ruficeps</tp:taxon-name></italic> Wesmael, 1835 [examined].</comment></tp:nomenclature-citation><tp:nomenclature-citation><tp:taxon-name>Frekius</tp:taxon-name><comment> Fischer, 1972a: 389 (nom. nud.), 1972b: 78; Wharton, 2006: 341 (as subgenus of <italic><tp:taxon-name>Utetes</tp:taxon-name></italic> Foerster).Type species (by original designation): <italic><tp:taxon-name>Opius castaneus</tp:taxon-name></italic> Granger, 1949 [examined].</comment></tp:nomenclature-citation></tp:nomenclature-citation-list></tp:nomenclature><tp:treatment-sec sec-type="Diagnosis"><title>Diagnosis.</title><p>Hind tibia with an oblique carina basally (<xref ref-type="fig" rid="F86">Fig. 378</xref>) or with series of fine oblique striae; face without tubercles; in front of anterior ocellus with a distinct semi-circular or triangular depression, rarely absent; frons with pair of distinct depressions above antennal sockets (<xref ref-type="fig" rid="F86">Fig. 381</xref>); occipital carina present laterally not or slightly curved ventrally and remaining removed from hypostomal carina, near level of middle of eye straight or nearly so, without transverse carina or crest, or completely absent; clypeus more or less convex and high or usually narrow, or longer, not impressed; labrum normal, without emargination ventrally; hypoclypeal depression distinct; scapus, fore coxa and trochanter at most weakly compressed; epistomal suture without large depressions (<xref ref-type="fig" rid="F86">Fig. 379</xref>); mandible usually shorter and wider, slender basally and twisted apically, with protruding carina (<xref ref-type="fig" rid="F86">Fig. 380</xref>) or distinctly widened to a baso-ventral tooth or lobe; medio-posterior depression of mesoscutum usually present (<xref ref-type="fig" rid="F86">Fig. 376</xref>); pro-nope slit-like or elliptical, very large to large and deep (<xref ref-type="fig" rid="F86">Fig. 381</xref>) or absent; scutellar sulcus usually rather wide; propodeum coarsely (reticulate-)rugose (<xref ref-type="fig" rid="F86">Fig. 376</xref>); precoxal sulcus usually distinctly sculptured; postpectal carina completely absent; vein 2-SR of fore wing present, rarely absent; first subdiscal cell of fore wing at least partly closed by vein 3-CU1 postero-apically (<xref ref-type="fig" rid="F86">Fig. 375</xref>); vein 1-M of fore wing more or less curved and in part of species vein 1-SR comparatively long; vein cu-a of hind wing nearly always present; vein 3-SR of fore wing distinctly longer than vein 2-SR; if subequal then vein m-cu of hind wing or precoxal sulcus (almost) absent; length of fore wing usually more than 3.5 mm; second and basal half of third tergite without sharp lateral crease, if sometimes weakly developed then second tergite smooth; length of second and third tergites combined less than 0.7 times length <!--PageBreak-->of metasoma behind first tergite; fourth and following tergites (at least partly) exposed; ovipositor sheath more or less setose basally, its length 0.1–0.7 times fore wing.</p></tp:treatment-sec><tp:treatment-sec sec-type="Biology"><title>Biology.</title><p>Parasitoids of fruit infesting <tp:taxon-name>Tephritidae</tp:taxon-name> and to a lesser degree of <tp:taxon-name>Agromyzidae</tp:taxon-name> and <tp:taxon-name>Anthomyiidae</tp:taxon-name>; at least part of the records of latter families may be the result of misidentification of the hosts.</p></tp:treatment-sec><tp:treatment-sec sec-type="Distribution"><title>Distribution.</title><p>Cosmopolitan.</p></tp:treatment-sec><tp:treatment-sec><!--Section generated to contain objects referenced in tp:taxon-treatment.--><fig id="F85" position="float" orientation="portrait"><label>Figure 374.</label><caption><p><italic><tp:taxon-name>Utetes longicarinatus</tp:taxon-name></italic> sp. n., male, holotype. Habitus lateral.</p></caption><graphic xmlns:xlink="http://www.w3.org/1999/xlink" xlink:href="ZooKeys-268-001-g085.jpg" position="float" orientation="portrait" xlink:type="simple"/></fig><fig id="F86" position="float" orientation="portrait"><label>Figures 375–383.</label><caption><p><italic><tp:taxon-name>Utetes longicarinatus</tp:taxon-name></italic> sp. n., male, holotype. <bold>375</bold> Wings <bold>376</bold> mesosoma dorsal <bold>377 </bold>propodeum and 1<sup>st</sup>-2<sup>nd</sup> metasomal tergites dorsal <bold>378</bold> base of hind tibia inner side <bold>379</bold> head anterior <bold>380</bold> mandible <bold>381</bold> head dorsal <bold>382</bold> antenna <bold>383</bold> hind leg.</p></caption><graphic xmlns:xlink="http://www.w3.org/1999/xlink" xlink:href="ZooKeys-268-001-g086.jpg" position="float" orientation="portrait" xlink:type="simple"/></fig></tp:treatment-sec></tp:taxon-treatment>
