# Supplementary material for: Revision of the subfamily Opiinae (Hymenoptera, Braconidae) from Hunan (China), including thirty-six new species and two new genera
Source: Zookeys. 2013 Feb 13;(268):1–186. doi: 10.3897/zookeys.268.4071 (PMC3592199; doi:10.3897/zookeys.268.4071)
Supplement: XML Treatment for Utetes longicarinatus [file zookeys.268.4071-treatment58.xml]

<!DOCTYPE tp:taxon-treatment
  PUBLIC "-//TaxonX//DTD Taxonomic Treatment Publishing DTD v0 20100105//EN" "tax-treatment-NSO.dtd">
<tp:taxon-treatment xmlns:tp="http://www.plazi.org/taxpub"><tp:treatment-meta><mixed-citation publication-type="journal"><person-group><name><surname>Li</surname><given-names>Xi-Ying</given-names></name><name><surname>van Achterberg</surname><given-names>Cornelis</given-names></name><name><surname>Tan</surname><given-names>Ji-Cai</given-names></name></person-group><article-title>Revision of the subfamily Opiinae (Hymenoptera, Braconidae) from Hunan (China), including thirty-six new species and two new genera</article-title><source>Zookeys</source><day>13</day><month>2</month><year>2013</year><volume>2013</volume><issue>268</issue><fpage>1</fpage><lpage>186</lpage><pub-id pub-id-type="doi">10.3897/zookeys.268.4071</pub-id></mixed-citation></tp:treatment-meta><tp:nomenclature><tp:taxon-name>
                        <tp:taxon-name-part taxon-name-part-type="genus">Utetes</tp:taxon-name-part>
                        <tp:taxon-name-part taxon-name-part-type="species">longicarinatus</tp:taxon-name-part>
                    <object-id xmlns:xlink="http://www.w3.org/1999/xlink" xlink:type="simple">urn:lsid:zoobank.org:act:550123D1-D4BA-4571-8638-B13FE5EAEDA2</object-id>
								<object-id xmlns:xlink="http://www.w3.org/1999/xlink" xlink:type="simple">http://species-id.net/wiki/Utetes_longicarinatus</object-id>
								</tp:taxon-name><tp:taxon-authority>Li &amp; van Achterberg</tp:taxon-authority><tp:taxon-status xmlns:xlink="http://www.w3.org/1999/xlink" xlink:type="simple">sp. n.</tp:taxon-status><xref ref-type="fig" rid="F85">Figs 374</xref><xref ref-type="fig" rid="F86">–383</xref></tp:nomenclature><tp:treatment-sec sec-type="Type material"><title>Type material.</title><p>Holotype, ♂ (ZUH), “S. China: Hunan, Shanyang, Chengbu, Nan Mts., 16.VII.1985, Fu-Xing Li, No. 310”.</p></tp:treatment-sec><tp:treatment-sec sec-type="Diagnosis"><title>Diagnosis.</title><p>Mandible triangular, normal (<xref ref-type="fig" rid="F86">Fig. 380</xref>); ventral margin of clypeus truncate and thick; pronope slit-shaped and deep (<xref ref-type="fig" rid="F86">Fig. 381</xref>); medio-posterior depression of mesoscutum elliptical, large and deep (<xref ref-type="fig" rid="F86">Fig. 376</xref>); precoxal sulcus largely smooth; propodeum with complete medio-longitudinal carina (<xref ref-type="fig" rid="F86">Fig. 376</xref>); vein m-cu of fore wing subinterstitial (<xref ref-type="fig" rid="F86">Fig. 375</xref>); inner side of hind tibia with oblique carinula baso-laterally (<xref ref-type="fig" rid="F86">Fig. 378</xref>).</p></tp:treatment-sec><tp:treatment-sec sec-type="Description"><title>Description.</title><p>Holotype, ♂, length of body 3.6 mm, of fore wing 3.8 mm.</p><p><italic>Head</italic>. Antenna with 35 segments and 0.9 times as long as fore wing; length of third segment 1.3 times fourth segment, length of third, fourth and penultimate segments 2.5, 2.1and 1.5 times their width, respectively (<xref ref-type="fig" rid="F86">Fig. 382</xref>); length of maxillary palp 0.7 times height of head; labial palp segments short; occipital carina moderately close to hypostomal carina and dorsally absent; hypostomal carina wide; length of eye in dorsal view 1.3 times temple; frons depressed behind antennal sockets and glabrous, smooth, medially convex (<xref ref-type="fig" rid="F86">Fig. 381</xref>); face smooth, medially broadly elevated; width of clypeus 3.0 times its maximum height and 0.6 times width of face, clypeus evenly convex, sparsely punctate and its ventral margin truncate and thick (<xref ref-type="fig" rid="F86">Fig. 380</xref>); hypoclypeal depression medium-sized (<xref ref-type="fig" rid="F86">Fig. 379</xref>); malar suture obsolescent; mandible slightly convex (<xref ref-type="fig" rid="F86">Fig. 380</xref>).</p><p><italic>Mesosoma</italic>. Length of mesosoma 1.2 times its height; pronope slit-shaped and deep (<xref ref-type="fig" rid="F86">Fig. 381</xref>); pronotal side smooth (<xref ref-type="fig" rid="F85">Fig. 374</xref>); epicnemial area more or less crenulate dorsally; precoxal sulcus largely smooth; rest of mesopleuron smooth; pleural sulcus smooth; notauli absent on disc, except for a short smooth part anteriorly (<xref ref-type="fig" rid="F86">Fig. 376</xref>); mesoscutum glabrous; medio-posterior depression of mesoscutum elliptical, large and deep (<xref ref-type="fig" rid="F86">Fig. 376</xref>); scutellar sulcus moderately crenulate; scutellum smooth and evenly convex; propodeum with complete medio-longitudinal carina, surface of propodeum largely reticulate-rugose (<xref ref-type="fig" rid="F86">Fig. 377</xref>).</p><p><italic>Wings</italic>. Fore wing (<xref ref-type="fig" rid="F86">Fig. 375</xref>): pterostigma triangular; 1-R1 reaching wing apex and 1.3 times as long as pterostigma; r:3-SR:SR1 = 11:53:100; 2-SR:3-SR:r-m = 40:53:20; r widened; 1-M weakly curved; 1-SR+M sinuate; SR1 nearly straight; m-cu subintersti<!--PageBreak-->tial; cu-a postfurcal and 1-CU1 widened; first subdiscal cell closed, CU1b short; apical quarter of M+CU1 sclerotized. Hind wing (<xref ref-type="fig" rid="F86">Fig. 375</xref>): M+CU:1-M:1r-m= 47:40:33; cu-a straight; m-cu absent.</p><p><italic>Legs</italic>. Length of femur, tibia and basitarsus of hind leg 2.8, 8.0 and 5.6 times as long as wide, respectively (<xref ref-type="fig" rid="F86">Fig. 383</xref>); setae of hind femur and tibia moderately long; inner side of hind tibia with medium-sized carinula baso-laterally (<xref ref-type="fig" rid="F86">Fig. 378</xref>).</p><p><italic>Metasoma</italic>. Length of first tergite 0.8 times its apical width, its surface evenly convex medially and with longitudinal carinae and dorsal carinae separated from each other and reaching apex of tergite (<xref ref-type="fig" rid="F86">Fig. 377</xref>); second and following tergites smooth.</p><p><italic>Colour</italic>. Yellowish brown; apex of mandible, antenna, pleural sulcus (and its surroundings) and propodeum dark brown; basal half of first tergite, tarsus, pterostigma and veins brown; wing membrane subhyaline.</p><p><italic>Molecular data</italic>. None.</p><fig id="F85" position="float" orientation="portrait"><label>Figure 374.</label><caption><p><italic><tp:taxon-name>Utetes longicarinatus</tp:taxon-name></italic> sp. n., male, holotype. Habitus lateral.</p></caption><graphic xmlns:xlink="http://www.w3.org/1999/xlink" xlink:href="ZooKeys-268-001-g085.jpg" position="float" orientation="portrait" xlink:type="simple"/></fig><fig id="F86" position="float" orientation="portrait"><label>Figures 375–383.</label><caption><p><italic><tp:taxon-name>Utetes longicarinatus</tp:taxon-name></italic> sp. n., male, holotype. <bold>375</bold> Wings <bold>376</bold> mesosoma dorsal <bold>377 </bold>propodeum and 1<sup>st</sup>-2<sup>nd</sup> metasomal tergites dorsal <bold>378</bold> base of hind tibia inner side <bold>379</bold> head anterior <bold>380</bold> mandible <bold>381</bold> head dorsal <bold>382</bold> antenna <bold>383</bold> hind leg.</p></caption><graphic xmlns:xlink="http://www.w3.org/1999/xlink" xlink:href="ZooKeys-268-001-g086.jpg" position="float" orientation="portrait" xlink:type="simple"/></fig></tp:treatment-sec><tp:treatment-sec sec-type="Distribution"><title>Distribution.</title><p>*China (Hunan).</p></tp:treatment-sec><tp:treatment-sec sec-type="Biology"><title>Biology.</title><p>Unknown.</p></tp:treatment-sec><tp:treatment-sec sec-type="Etymology"><title>Etymology.</title><p>Name derived from “longus” (Latin for “long”) and “carina” (Latin for “keel, ridge”) because of the long carina of the hind tibia.</p></tp:treatment-sec><tp:treatment-sec sec-type="Notes"><title>Notes.</title><p>Runs in the key by <xref ref-type="bibr" rid="B24">Chen and Weng (2005)</xref> with difficulty to <italic><tp:taxon-name>Areotetes laevigatus</tp:taxon-name></italic> (Weng &amp; Chen, 2005) comb. n., but <italic><tp:taxon-name>Utetes longicarinatus</tp:taxon-name></italic> has the ventral margin of the clypeus thick (thin in <italic><tp:taxon-name>Areotetes laevigatus</tp:taxon-name></italic>), the propodeum densely reticulate-rugose (mainly areolate), the second metasomal tergite smooth (finely striate) and pronope large and slit-shaped (large elliptical).</p><!--PageBreak--><!--PageBreak--></tp:treatment-sec><ref-list><ref id="B24"><mixed-citation xmlns:xlink="http://www.w3.org/1999/xlink" xlink:type="simple"><person-group><name name-style="western"><surname>Chen</surname><given-names>J-H</given-names></name><name name-style="western"><surname>Weng</surname><given-names>R-Q</given-names></name></person-group> (<year>2005</year>)<source> Systematic studies on Opiinae of China (Hymenoptera: Braconidae). Fujian Science and Technology Publishing House, Fujian, 1–269.</source></mixed-citation></ref></ref-list></tp:taxon-treatment>
