# Supplementary material for: Revision of the subfamily Opiinae (Hymenoptera, Braconidae) from Hunan (China), including thirty-six new species and two new genera
Source: Zookeys. 2013 Feb 13;(268):1–186. doi: 10.3897/zookeys.268.4071 (PMC3592199; doi:10.3897/zookeys.268.4071)
Supplement: XML Treatment for Xynobius [file zookeys.268.4071-treatment59.xml]

<!DOCTYPE tp:taxon-treatment
  PUBLIC "-//TaxonX//DTD Taxonomic Treatment Publishing DTD v0 20100105//EN" "tax-treatment-NSO.dtd">
<tp:taxon-treatment xmlns:tp="http://www.plazi.org/taxpub"><tp:treatment-meta><mixed-citation publication-type="journal"><person-group><name><surname>Li</surname><given-names>Xi-Ying</given-names></name><name><surname>van Achterberg</surname><given-names>Cornelis</given-names></name><name><surname>Tan</surname><given-names>Ji-Cai</given-names></name></person-group><article-title>Revision of the subfamily Opiinae (Hymenoptera, Braconidae) from Hunan (China), including thirty-six new species and two new genera</article-title><source>Zookeys</source><day>13</day><month>2</month><year>2013</year><volume>2013</volume><issue>268</issue><fpage>1</fpage><lpage>186</lpage><pub-id pub-id-type="doi">10.3897/zookeys.268.4071</pub-id></mixed-citation></tp:treatment-meta><tp:nomenclature><label>Genus</label><tp:taxon-name>
                        <tp:taxon-name-part taxon-name-part-type="genus">Xynobius</tp:taxon-name-part>
                    <object-id xmlns:xlink="http://www.w3.org/1999/xlink" xlink:type="simple">http://species-id.net/wiki/Xynobius</object-id>
								</tp:taxon-name><tp:taxon-authority>Foerster, 1862</tp:taxon-authority><xref ref-type="fig" rid="F87">Figs 384</xref><xref ref-type="fig" rid="F88">–393</xref><tp:nomenclature-citation-list><tp:nomenclature-citation><tp:taxon-name>Xynobius</tp:taxon-name><comment> Foerster, 1862: 235. Type species (by original designation): <italic><tp:taxon-name>Xynobius pallipes</tp:taxon-name></italic> Foerster, 1862 (= <italic><tp:taxon-name>Opius caelatus</tp:taxon-name></italic> Haliday, 1837) [examined].</comment></tp:nomenclature-citation><tp:nomenclature-citation><tp:taxon-name>Aclisis</tp:taxon-name><comment> Foerster, 1862: 267. Type species (by original designation): <italic><tp:taxon-name>Aclisis isomera</tp:taxon-name></italic> Foerster, 1862 (= <italic><tp:taxon-name>Opius caelatus</tp:taxon-name></italic> Haliday, 1837) [examined].</comment></tp:nomenclature-citation><tp:nomenclature-citation><tp:taxon-name>Holconotus</tp:taxon-name><comment> Foerster, 1862: 259 (nec Schmidt-Göbel, 1846). Type species (by original designation): <italic><tp:taxon-name>Opius comatus</tp:taxon-name></italic> Wesmael, 1835) [examined].</comment></tp:nomenclature-citation><tp:nomenclature-citation><tp:taxon-name>Aulonotus</tp:taxon-name><comment> Ashmead, 1900b: 368 (new name for <italic><tp:taxon-name>Holconotus</tp:taxon-name></italic> Foerster). Type species (by original designation): <italic><tp:taxon-name>Opius comatus</tp:taxon-name></italic> Wesmael, 1835) [examined].</comment></tp:nomenclature-citation><tp:nomenclature-citation><tp:taxon-name>Eristernaulax</tp:taxon-name><comment> Viereck, 1914a: 362. Type species (by original designation): <italic><tp:taxon-name>Eristernaulax leucotaenia</tp:taxon-name></italic> Viereck, 1914) [examined].</comment></tp:nomenclature-citation><tp:nomenclature-citation><tp:taxon-name>Stigmatopoea</tp:taxon-name><comment> Fischer, 1986: 610, 611 (as subgenus of <italic><tp:taxon-name>Opius</tp:taxon-name></italic> Wesmael), 1998: 25 (key to species); Wharton, 1988: 356; 2006: 338 (as subgenus of <italic><tp:taxon-name>Eurytenes</tp:taxon-name></italic> Foerster, 1862; possible paraphyly in <italic><tp:taxon-name>Xynobius</tp:taxon-name></italic>). Type species (by original designation): <italic><tp:taxon-name>Opius macrocerus</tp:taxon-name></italic> Thomson, 1895 [examined]. Syn. by van Achterberg (2004).</comment></tp:nomenclature-citation><tp:nomenclature-citation><tp:taxon-name>Xynobiotenes</tp:taxon-name><comment> Fischer, 1998: 23 (as subgenus of <italic><tp:taxon-name>Eurytenes</tp:taxon-name></italic> Foerster, 1862). Type species (by original designation): <italic><tp:taxon-name>Opius scutellatus</tp:taxon-name></italic> Fischer, 1962 [examined]. <bold>Syn. n.</bold></comment></tp:nomenclature-citation></tp:nomenclature-citation-list></tp:nomenclature><tp:treatment-sec sec-type="Diagnosis"><title>Diagnosis.</title><p>Hypoclypeal depression present, large, and medially ventral margin of cly-peus above upper level of condyli of mandibles (“subcyclostome condition”; <xref ref-type="fig" rid="F88">Fig. 388</xref>); mandible simple basally, at most with a narrow ventral carina (<xref ref-type="fig" rid="F88">Fig. 390</xref>); notauli complete (<xref ref-type="fig" rid="F88">Fig. 386</xref>) or largely absent; medio-posterior depression of mesoscutum present (<xref ref-type="fig" rid="F88">Fig. 386</xref>); below precoxal sulcus without a second sculptured sulcus; vein m-cu of fore wing usually (sub)parallel to vein 1-M (<xref ref-type="fig" rid="F88">Fig. 385</xref>); vein r more or less angled with vein 3-SR of fore wing and distinctly shorter than vein 2-SR (<xref ref-type="fig" rid="F88">Fig. 385</xref>); pterostigma long and narrow and more or less widened towards its apex (<xref ref-type="fig" rid="F88">Fig. 385</xref>), or elliptical or triangular; dorsope present (<xref ref-type="fig" rid="F88">Fig. 389</xref>); hypopygium of ♀ at most slightly incised (<xref ref-type="fig" rid="F88">Fig. 392</xref>).</p></tp:treatment-sec><tp:treatment-sec sec-type="Biology"><title>Biology.</title><p>Koinobionts endoparasitoids of leaf miners of <tp:taxon-name>Anthomyiidae</tp:taxon-name> (species of the genus <italic><tp:taxon-name>Pegomya</tp:taxon-name></italic> Robineau-Desvoidy, 1830), of <tp:taxon-name>Tephritidae</tp:taxon-name> (species of the genera <italic><tp:taxon-name>Euleia</tp:taxon-name></italic> Walker, 1835, and <italic><tp:taxon-name>Trypeta</tp:taxon-name></italic> Meigen, 1803) and <tp:taxon-name>Scathophagidae</tp:taxon-name> (species of the genus <italic><tp:taxon-name>Parallelomma</tp:taxon-name></italic> Becker, 1894 (= <italic><tp:taxon-name>Chylizosoma</tp:taxon-name></italic> Hendel, 1924)).</p></tp:treatment-sec><tp:treatment-sec sec-type="Notes"><title>Notes.</title><p><xref ref-type="bibr" rid="B80">Wharton (1988)</xref> treated <italic><tp:taxon-name>Xynobius</tp:taxon-name></italic> as a synonym of the genus <italic><tp:taxon-name>Opius</tp:taxon-name></italic> Wesmael, 1837, but it has a distinct dorsope and usually (at least in the type species) normal mandibles, and therefore it cannot be included in the genus <italic><tp:taxon-name>Opius</tp:taxon-name></italic>. The molecular data clearly show that <italic><tp:taxon-name>Xynobius</tp:taxon-name></italic> is distantly related to <italic><tp:taxon-name>Opius</tp:taxon-name></italic> (Figs 1-3 and unpublished data of S. Yaakop). Part of it (the subgenus <italic><tp:taxon-name>Stigmatopoea</tp:taxon-name></italic> Fischer, 1986) has been included by <xref ref-type="bibr" rid="B46">Fischer (1998)</xref> and Weng and Chen (2005) in the genus <italic><tp:taxon-name>Eurytenes</tp:taxon-name></italic> Foerster, 1862, but it fits better in the genus <italic><tp:taxon-name>Xynobius</tp:taxon-name></italic> (van Achterberg, 2004a). <xref ref-type="bibr" rid="B80">Wharton (1988</xref>, 2006) and <xref ref-type="bibr" rid="B78">Walker and Wharton (2011)</xref> placed <italic><tp:taxon-name>Xynobius</tp:taxon-name></italic> as a subgenus of <italic><tp:taxon-name>Eurytenes</tp:taxon-name></italic> but we consider it better to keep them separated till more data are known about their relationships.</p><!--PageBreak--></tp:treatment-sec><tp:treatment-sec><!--Section generated to contain objects referenced in tp:taxon-treatment.--><fig id="F87" position="float" orientation="portrait"><label>Figure 384.</label><caption><p><italic><tp:taxon-name>Xynobius notauliferus</tp:taxon-name></italic> sp. n., female, holotype. Habitus lateral.</p></caption><graphic xmlns:xlink="http://www.w3.org/1999/xlink" xlink:href="ZooKeys-268-001-g087.jpg" position="float" orientation="portrait" xlink:type="simple"/></fig><fig id="F88" position="float" orientation="portrait"><label>Figures 385–393.</label><caption><p><italic><tp:taxon-name>Xynobius notauliferus</tp:taxon-name></italic> sp. n., female, holotype. <bold>385</bold> Wings <bold>386</bold> mesosoma dorsal <bold>387</bold> antenna <bold>388</bold> head anterior <bold>389</bold> propodeum and 1<sup>st</sup>-2<sup>nd</sup> metasomal tergites dorsal <bold>390</bold> mandible <bold>391 </bold>base of hind tibia inner side <bold>392</bold> ovipositor sheath <bold>393</bold> hind leg.</p></caption><graphic xmlns:xlink="http://www.w3.org/1999/xlink" xlink:href="ZooKeys-268-001-g088.jpg" position="float" orientation="portrait" xlink:type="simple"/></fig></tp:treatment-sec><ref-list><ref id="B80"><mixed-citation xmlns:xlink="http://www.w3.org/1999/xlink" xlink:type="simple"><person-group><name name-style="western"><surname>Wharton</surname><given-names>RA</given-names></name></person-group> (<year>1988</year>)<article-title> Classification of the Braconid subfamily Opiinae (Hymenoptera).</article-title><source>Canadian Entomologist </source><volume>120</volume>: <fpage>333</fpage>-<lpage>360</lpage>.</mixed-citation></ref><ref id="B46"><mixed-citation xmlns:xlink="http://www.w3.org/1999/xlink" xlink:type="simple"><person-group><name name-style="western"><surname>Fischer</surname><given-names>M</given-names></name></person-group> (<year>1998</year>)<article-title> Neue taxonomische Untersuchungen über Madenwespen der Alten Welt mit besonderer Berücksichtigung der Gattungen <italic>Eurytenes</italic> Foerster, <italic>Aulonotus</italic> Ashmead, <italic>Biosteres</italic> Foerster und der Untergattung <italic>Gastrosema</italic> Fischer (Hymenoptera, Braconidae: Opiinae).</article-title><source>Linzer biologische Beiträge </source><volume>30</volume>: <fpage>21</fpage>-<lpage>51</lpage>.</mixed-citation></ref><ref id="B78"><mixed-citation xmlns:xlink="http://www.w3.org/1999/xlink" xlink:type="simple"><person-group><name name-style="western"><surname>Walker</surname><given-names>AK</given-names></name><name name-style="western"><surname>Wharton</surname><given-names>RA</given-names></name></person-group> (<year>2011</year>)<article-title> A review of New World <italic>Eurytenes</italic> s. str. (Hymenoptera, Braconidae, Opiinae).</article-title><source>Journal of Hymenoptera Research </source><volume>20</volume>: <fpage>23</fpage>-<lpage>46</lpage>.</mixed-citation></ref></ref-list></tp:taxon-treatment>
