# Supplementary material for: Revision of the subfamily Opiinae (Hymenoptera, Braconidae) from Hunan (China), including thirty-six new species and two new genera
Source: Zookeys. 2013 Feb 13;(268):1–186. doi: 10.3897/zookeys.268.4071 (PMC3592199; doi:10.3897/zookeys.268.4071)
Supplement: XML Treatment for Xynobius notauliferus [file zookeys.268.4071-treatment61.xml]

<!DOCTYPE tp:taxon-treatment
  PUBLIC "-//TaxonX//DTD Taxonomic Treatment Publishing DTD v0 20100105//EN" "tax-treatment-NSO.dtd">
<tp:taxon-treatment xmlns:tp="http://www.plazi.org/taxpub"><tp:treatment-meta><mixed-citation publication-type="journal"><person-group><name><surname>Li</surname><given-names>Xi-Ying</given-names></name><name><surname>van Achterberg</surname><given-names>Cornelis</given-names></name><name><surname>Tan</surname><given-names>Ji-Cai</given-names></name></person-group><article-title>Revision of the subfamily Opiinae (Hymenoptera, Braconidae) from Hunan (China), including thirty-six new species and two new genera</article-title><source>Zookeys</source><day>13</day><month>2</month><year>2013</year><volume>2013</volume><issue>268</issue><fpage>1</fpage><lpage>186</lpage><pub-id pub-id-type="doi">10.3897/zookeys.268.4071</pub-id></mixed-citation></tp:treatment-meta><tp:nomenclature><tp:taxon-name>
                        <tp:taxon-name-part taxon-name-part-type="genus">Xynobius</tp:taxon-name-part>
                        <tp:taxon-name-part taxon-name-part-type="species">notauliferus</tp:taxon-name-part>
                    <object-id xmlns:xlink="http://www.w3.org/1999/xlink" xlink:type="simple">http://species-id.net/wiki/Xynobius_notauliferus</object-id>
								</tp:taxon-name><tp:taxon-authority>Li &amp; van Achterberg</tp:taxon-authority><tp:taxon-status xmlns:xlink="http://www.w3.org/1999/xlink" xlink:type="simple">sp. n.</tp:taxon-status><xref ref-type="fig" rid="F87">Figs 384</xref><xref ref-type="fig" rid="F88">–393</xref></tp:nomenclature><tp:treatment-sec sec-type="Type material"><title>Type material.</title><p>Holotype, ♀ (ZUH), “S. China: Hunan, nr Zhangjiajie, Badagong Mts, Tian Ping Mt., 9–13.VII.2009, 550 m, Xi-Ying Li, RMNH’10”.</p></tp:treatment-sec><tp:treatment-sec sec-type="Diagnosis"><title>Diagnosis.</title><p>Dorsope present (<xref ref-type="fig" rid="F88">Fig. 389</xref>); notauli complete (<xref ref-type="fig" rid="F88">Fig. 386</xref>); medio-posterior depression of mesoscutum present (<xref ref-type="fig" rid="F88">Fig. 386</xref>); hind tibia pale yellowish and with brown patch basally; 17<sup>th</sup>-19<sup>th</sup> (left) or 17<sup>th</sup>-20<sup>th</sup> (right) antennal segments of ♀ pale yellowish (<xref ref-type="fig" rid="F88">Fig. 387</xref>); second metasomal tergite longitudinally costate (<xref ref-type="fig" rid="F88">Fig. 389</xref>).</p></tp:treatment-sec><tp:treatment-sec sec-type="Description"><title>Description.</title><p>Holotype, ♀, length of body 2.2 mm, of fore wing 2.7 mm.</p><p><italic>Head</italic>. Antenna with 26 segments and 1.3 times as long as fore wing; length of third segment 1.4 times fourth segment, length of third, fourth and penultimate segments 5.0, 3.6, and 3.2 times their width, respectively (<xref ref-type="fig" rid="F88">Fig. 387</xref>); length of maxillary palp 1.4 times height of head; labial palp segments elongate (<xref ref-type="fig" rid="F87">Fig. 384</xref>); occipital carina moderately close to hypostomal carina and dorsally absent; median groove behind stemmaticum present; hypostomal carina narrow; length of eye in dorsal view 4.4 times temple; frons with shallow median groove and pit, flattened and glabrous medially, smooth and laterally setose; face smooth, medially keel-shaped elevated (<xref ref-type="fig" rid="F88">Fig. 388</xref>); width of clypeus 1.6 times its maximum height and 0.45 times width of face, clypeus convex, truncate ventrally, smooth and its ventral margin not differentiated and straight; hypoclypeal depression large (<xref ref-type="fig" rid="F88">Fig. 388</xref>); malar suture absent; mandible normal, with medium-sized narrow ventral carina (<xref ref-type="fig" rid="F88">Fig. 390</xref>).</p><p><italic>Mesosoma</italic>. Length of mesosoma 1.4 times its height; dorsal pronope absent; pronotal side smooth, but medial groove with ventral oblique carina anteriorly and a short carina perpendicularly connected to it and posterior groove obsolescent (<xref ref-type="fig" rid="F87">Fig. 384</xref>); epicnemial area smooth dorsally; precoxal sulcus only medially distinctly impressed, moderately widely rugose; rest of mesopleuron smooth (<xref ref-type="fig" rid="F87">Fig. 384</xref>); pleural sulcus smooth; mesosternal sulcus strongly crenulate; notauli complete on disc, deep and moderately crenulate (<xref ref-type="fig" rid="F88">Fig. 386</xref>); lateral mesoscutal lobes glabrous and middle lobe <!--PageBreak-->setose (<xref ref-type="fig" rid="F87">Fig. 384</xref>); medio-posterior depression of mesoscutum small and part of notauli (<xref ref-type="fig" rid="F88">Fig. 386</xref>); scutellar sulcus moderately crenulate; scutellum smooth and flat; dorsal surface of propodeum largely irregularly reticulate and with weak medio-longitudinal carina, posteriorly areolate (<xref ref-type="fig" rid="F88">Fig. 386</xref>).</p><p><italic>Wings</italic>. Fore wing (<xref ref-type="fig" rid="F88">Fig. 385</xref>): pterostigma elliptical; 1-R1 reaching wing apex and 1.4 times as long as pterostigma; r:3-SR:SR1 = 2:25:60; 2-SR:3-SR:r-m = 16:25:8; r widened; 1-M straight; SR1 nearly straight; m-cu slightly postfurcal; cu-a slightly postfurcal and 1-CU1 slightly widened; first subdiscal cell closed, CU1b short; M+CU1 unsclerotized. Hind wing (<xref ref-type="fig" rid="F88">Fig. 385</xref>): M+CU:1-M:1r-m = 4:3:2; cu-a straight; m-cu absent except for a faint trace.</p><p><italic>Legs</italic>. Length of femur, tibia and basitarsus of hind leg 4.5, 10.2 and 6.3 times as long as wide, respectively; hind femur with long setae and of tibia moderately long (<xref ref-type="fig" rid="F88">Fig. 393</xref>).</p><p><italic>Metasoma</italic>. Length of first tergite 1.3 times its apical width, its surface evenly convex medially and with longitudinal (medially oblique) costae and dorsal carinae united in its anterior 0.5 and up to apex (<xref ref-type="fig" rid="F88">Fig. 389</xref>); second tergite largely longitudinally finely costate (<xref ref-type="fig" rid="F88">Fig. 389</xref>); third and following tergites smooth; length of setose part of ovipositor sheath 0.08 times fore wing and 0.25 times hind tibia (<xref ref-type="fig" rid="F88">Fig. 392</xref>).</p><p><italic>Colour</italic>. Black or blackish-brown; 17<sup>th</sup>-19<sup>th</sup> (left) or 17<sup>th</sup>-20<sup>th</sup> (right) antennal segments, palpi, tegulae and legs (but apical half of outer side of hind femur, base of hind tibia and hind tarsus more or less dark brown) pale yellowish; scapus, orbita, face laterally, clypeus, mandible, malar space and temple brownish-yellow; remainder of head dark brown; pterostigma and veins mainly brown; wing membrane slightly infuscate.</p><p><italic>Molecular data</italic>. COI, 16S, 28S (CVA 4240).</p><fig id="F87" position="float" orientation="portrait"><label>Figure 384.</label><caption><p><italic><tp:taxon-name>Xynobius notauliferus</tp:taxon-name></italic> sp. n., female, holotype. Habitus lateral.</p></caption><graphic xmlns:xlink="http://www.w3.org/1999/xlink" xlink:href="ZooKeys-268-001-g087.jpg" position="float" orientation="portrait" xlink:type="simple"/></fig><fig id="F88" position="float" orientation="portrait"><label>Figures 385–393.</label><caption><p><italic><tp:taxon-name>Xynobius notauliferus</tp:taxon-name></italic> sp. n., female, holotype. <bold>385</bold> Wings <bold>386</bold> mesosoma dorsal <bold>387</bold> antenna <bold>388</bold> head anterior <bold>389</bold> propodeum and 1<sup>st</sup>-2<sup>nd</sup> metasomal tergites dorsal <bold>390</bold> mandible <bold>391 </bold>base of hind tibia inner side <bold>392</bold> ovipositor sheath <bold>393</bold> hind leg.</p></caption><graphic xmlns:xlink="http://www.w3.org/1999/xlink" xlink:href="ZooKeys-268-001-g088.jpg" position="float" orientation="portrait" xlink:type="simple"/></fig></tp:treatment-sec><tp:treatment-sec sec-type="Distribution"><title>Distribution.</title><p>*China (Hunan).</p><!--PageBreak--><!--PageBreak--><!--PageBreak--><!--PageBreak--></tp:treatment-sec><tp:treatment-sec sec-type="Biology"><title>Biology.</title><p>Unknown.</p></tp:treatment-sec><tp:treatment-sec sec-type="Etymology"><title>Etymology.</title><p>Name derived from “notauli” (Latin for “grooves of the notum”) and “fero” (suffix in Latin meaning “carrying or having”), because of the developed notauli.</p></tp:treatment-sec><tp:treatment-sec sec-type="Notes"><title>Notes.</title><p>The new species runs in the key by <xref ref-type="bibr" rid="B24">Chen and Weng (2005)</xref> to <italic><tp:taxon-name>Opius mitis</tp:taxon-name></italic> Chen &amp; Weng, 2005 (= <italic><tp:taxon-name>Xynobius wengi</tp:taxon-name></italic> nom. n.). <italic><tp:taxon-name>Xynobius notauliferus</tp:taxon-name></italic> differs by having the notauli complete (posteriorly absent in <italic><tp:taxon-name>Xynobius wengi</tp:taxon-name></italic>), the lateral lobes of the meso-scutum are glabrous (largely setose), the length of eye in dorsal view 4.4 times temple (2.3 times) and the antenna with a pale yellowish ring (absent).</p><!--PageBreak--><!--PageBreak--><!--PageBreak--><!--PageBreak--><fig id="F89" position="float" orientation="portrait"><label>Figure 394.</label><caption><p><italic><tp:taxon-name>Phaedrotoma protuberator</tp:taxon-name></italic> sp. n., female, paratype. Habitus lateral.</p></caption><graphic xmlns:xlink="http://www.w3.org/1999/xlink" xlink:href="ZooKeys-268-001-g089.jpg" position="float" orientation="portrait" xlink:type="simple"/></fig><fig id="F90" position="float" orientation="portrait"><label>Figures 395–402.</label><caption><p><italic><tp:taxon-name>Phaedrotoma protuberator</tp:taxon-name></italic> sp. n., female, paratype. <bold>395</bold> Wings <bold>396</bold> mesosoma dorsal <bold>397</bold> propodeum and 1<sup>st</sup>-3<sup>rd</sup> metasomal tergites dorsal <bold>398</bold> hind leg <bold>399</bold> head anterior <bold>400</bold> mandible <bold>401 </bold>ovipositor sheath <bold>402</bold> antennae.</p></caption><graphic xmlns:xlink="http://www.w3.org/1999/xlink" xlink:href="ZooKeys-268-001-g090.jpg" position="float" orientation="portrait" xlink:type="simple"/></fig><fig id="F91" position="float" orientation="portrait"><label>Figure 403.</label><caption><p><italic><tp:taxon-name>Phaedrotoma protuberator</tp:taxon-name></italic> sp. n., female, paratype. Habitus lateral.</p></caption><graphic xmlns:xlink="http://www.w3.org/1999/xlink" xlink:href="ZooKeys-268-001-g091.jpg" position="float" orientation="portrait" xlink:type="simple"/></fig><fig id="F92" position="float" orientation="portrait"><label>Figures 404–412.</label><caption><p><italic><tp:taxon-name>Phaedrotoma protuberator</tp:taxon-name></italic> sp. n., female, paratype. <bold>404</bold> Wings <bold>405</bold> mesosoma dorsal <bold>406</bold> propodeum and 1<sup>st</sup>-2<sup>nd</sup> metasomal tergites dorsal <bold>407</bold> hind leg <bold>408</bold> antenna <bold>409</bold> head anterior <bold>410 </bold>mandible <bold>411</bold> ovipositor sheath <bold>412</bold> pronope dorsal.</p></caption><graphic xmlns:xlink="http://www.w3.org/1999/xlink" xlink:href="ZooKeys-268-001-g092.jpg" position="float" orientation="portrait" xlink:type="simple"/></fig><fig id="F93" position="float" orientation="portrait"><label>Figures 413–417.</label><caption><p><italic><tp:taxon-name>Opius pallipes</tp:taxon-name></italic> Wesmael, female, Netherlands, Waarder. <bold>413</bold> Wings <bold>414</bold> hind leg <bold>415</bold> head anterior <bold>416</bold> labial palpi anterior <bold>417</bold> <italic><tp:taxon-name>Orientopius punctatus</tp:taxon-name></italic> van Achterberg &amp; Li, female, holotype. Habitus lateral.</p></caption><graphic xmlns:xlink="http://www.w3.org/1999/xlink" xlink:href="ZooKeys-268-001-g093.jpg" position="float" orientation="portrait" xlink:type="simple"/></fig><fig id="F94" position="float" orientation="portrait"><label>Figures 418–428.</label><caption><p><italic><tp:taxon-name>Orientopius punctatus</tp:taxon-name></italic> van Achterberg &amp; Li, female, holotype. <bold>418</bold> Wings <bold>419</bold> mesosoma lateral <bold>420</bold> mesosoma dorsal <bold>421</bold> metasoma dorsal <bold>422</bold> head lateral <bold>423</bold> base of antenna <bold>424</bold> head anterior <bold>425</bold> malar space <bold>426</bold> ovipositor sheath ventral <bold>427</bold> hind leg <bold>428</bold> apex of antenna.</p></caption><graphic xmlns:xlink="http://www.w3.org/1999/xlink" xlink:href="ZooKeys-268-001-g094.jpg" position="float" orientation="portrait" xlink:type="simple"/></fig><sec sec-type="Notes on two homonyms described from China"><title>Notes on two homonyms described from China</title></sec></tp:treatment-sec><ref-list><ref id="B24"><mixed-citation xmlns:xlink="http://www.w3.org/1999/xlink" xlink:type="simple"><person-group><name name-style="western"><surname>Chen</surname><given-names>J-H</given-names></name><name name-style="western"><surname>Weng</surname><given-names>R-Q</given-names></name></person-group> (<year>2005</year>)<source> Systematic studies on Opiinae of China (Hymenoptera: Braconidae). Fujian Science and Technology Publishing House, Fujian, 1–269.</source></mixed-citation></ref></ref-list></tp:taxon-treatment>
