# Supplementary material for: Revision of the subfamily Opiinae (Hymenoptera, Braconidae) from Hunan (China), including thirty-six new species and two new genera
Source: Zookeys. 2013 Feb 13;(268):1–186. doi: 10.3897/zookeys.268.4071 (PMC3592199; doi:10.3897/zookeys.268.4071)
Supplement: XML Treatment for Xynobius wengi [file zookeys.268.4071-treatment63.xml]

<!DOCTYPE tp:taxon-treatment
  PUBLIC "-//TaxonX//DTD Taxonomic Treatment Publishing DTD v0 20100105//EN" "tax-treatment-NSO.dtd">
<tp:taxon-treatment xmlns:tp="http://www.plazi.org/taxpub"><tp:treatment-meta><mixed-citation publication-type="journal"><person-group><name><surname>Li</surname><given-names>Xi-Ying</given-names></name><name><surname>van Achterberg</surname><given-names>Cornelis</given-names></name><name><surname>Tan</surname><given-names>Ji-Cai</given-names></name></person-group><article-title>Revision of the subfamily Opiinae (Hymenoptera, Braconidae) from Hunan (China), including thirty-six new species and two new genera</article-title><source>Zookeys</source><day>13</day><month>2</month><year>2013</year><volume>2013</volume><issue>268</issue><fpage>1</fpage><lpage>186</lpage><pub-id pub-id-type="doi">10.3897/zookeys.268.4071</pub-id></mixed-citation></tp:treatment-meta><tp:nomenclature><tp:taxon-name>
                        <tp:taxon-name-part taxon-name-part-type="genus">Xynobius</tp:taxon-name-part>
                        <tp:taxon-name-part taxon-name-part-type="species">wengi</tp:taxon-name-part>
                    </tp:taxon-name><tp:taxon-authority>van Achterberg &amp; Li</tp:taxon-authority><tp:taxon-status xmlns:xlink="http://www.w3.org/1999/xlink" xlink:type="simple">nom. n.</tp:taxon-status><tp:nomenclature-citation-list><tp:nomenclature-citation><tp:taxon-name>Opius mitis</tp:taxon-name><comment> Chen &amp; Weng, 2005: 72-74.</comment></tp:nomenclature-citation></tp:nomenclature-citation-list></tp:nomenclature><tp:treatment-sec sec-type="Notes"><title>Notes.</title><p><italic><tp:taxon-name>Opius mitis</tp:taxon-name></italic> Chen &amp; Weng, 2005 (not Fischer 1963) is a primary homonym<bold>.</bold> We here rename the species <italic><tp:taxon-name>Xynobius wengi</tp:taxon-name></italic> nom. n.after Dr Rui-Quan Weng for his contribution to our knowledge of the Chinese <tp:taxon-name>Opiinae</tp:taxon-name> and for his hospitality to the authors during visits to the Fujian Agricultural &amp; Forestry University at Fuzhou. The holotype has been examined and proved to belong to the genus <italic><tp:taxon-name>Xynobius</tp:taxon-name></italic> Foerster, 1862.</p></tp:treatment-sec></tp:taxon-treatment>
